# Supplementary material for: Thyroid hormone membrane receptor binding and transcriptional regulation in the sea urchin Strongylocentrotus purpuratus
Source: Front Endocrinol (Lausanne). 2023 May 26;14:1195733. doi: 10.3389/fendo.2023.1195733 (PMC10250714; doi:10.3389/fendo.2023.1195733)
Supplement: Supplementary file 1 [file DataSheet_1.csv]

name	gene	Logfoldchange G T4	Logfoldchange G T3	Logfoldchange 23 T4	Logfoldchange 23 T3	Logfoldchange 27 T4	Logfoldchange 27 T3	pvalue G T4	pvalue G T3	pvalue 23 T4	pvalue 23 T3	pvalue 27 T4	pvalue 27 T3
LOC115919195	LOC115919195	-0.309470428	0.451917659	0.00499099	0.061178137	0.569458682	1.301566577	0.42617642	0.20870001	0.996988577	0.913801552	0.342285917	0.038694763
LOC115930000	LOC115930000	0.057385461	0.023634118	1.591682326	0.215132825	0.820140704	0.827427794	0.683030845	0.870564488	3.24E-19	0.378143426	0.001280732	0.077488849
LOC100892995	LOC100892995	0.139156026	-0.034992226	0.410676948	0.162960375	0.172405645	0.519203482	0.369558035	0.825049948	0.001012546	0.274663678	0.373948535	0.194863322
LOC580092	LOC580092	-0.149950084	-0.067708503	-0.360087191	-0.022437853	-0.592001021	0.083450476	0.380379587	0.698842275	0.05322001	0.910238267	0.015916151	0.827488914
LOC580151	LOC580151	-0.047798207	0.01335675	0.349166203	0.134437327	0.490201539	0.613153577	0.71517409	0.92118987	0.01111626	0.39640048	0.016755867	0.171297635
LOC115919355	LOC115919355	0.307005093	-0.020726598	1.177076035	0.449709121	1.518389653	0.566795859	0.148986093	0.926743548	1.33E-18	0.006331808	5.66E-14	0.172120918
LOC115919109	LOC115919109	0.398675576	0.084091574	0.099058023	-0.585541126	-1.220307977	0.176937702	0.225189752	0.777534998	0.814284254	0.252370255	0.0273702	0.758926556
LOC755636	LOC755636	0.083632413	0.127320909	1.517886709	0.218071208	0.964988041	0.825599841	0.582402442	0.395942586	1.50E-21	0.333174531	1.18E-05	0.072787737
LOC115919230	LOC115919230	0.205650363	0.141921179	0.452041063	0.229325287	0.012535626	0.506891576	0.142977796	0.332341817	0.000295458	0.117519297	0.951930156	0.217345477
LOC105439088	LOC105439088	-0.052580364	-0.166028726	-0.236900776	0.107671096	-0.85253142	0.136210496	0.775828914	0.372612006	0.235096136	0.614848222	0.00141943	0.731232119
LOC115919354	LOC115919354	0.030037965	0.019764225	0.460308062	0.163796263	0.545343233	0.477820999	0.7821361	0.862787886	7.04E-06	0.206369971	0.002735812	0.214222043
LOC115918278	LOC115918278	0.214152226	0.113394935	-0.040737993	0.075416651	0.635919068	0.134840583	0.324454262	0.610429448	0.8317352	0.717365933	0.008318754	0.740863851
LOC100893266	LOC100893266	1.436156046	1.229553531	1.228968916	0.467794303	1.471068251	0.742979146	0.141420505	0.225732523	0.010414686	0.428580261	0.001441813	0.235089041
LOC576147	LOC576147	-0.003848573	-0.005134329	0.84228119	0.130446642	1.031619655	-0.117172342	0.979498812	0.9733124	2.84E-09	0.438985515	3.09E-07	0.770318444
LOC586865	LOC586865	0.219626526	0.093060029	-0.534457073	0.047560551	-0.691237411	0.484261324	0.705851289	0.87696723	0.003544201	0.80195226	0.007787471	0.285963005
bmt2	LOC580476	0.065936745	-0.027158142	0.551124012	0.006024319	0.956263316	0.579693441	0.71605778	0.884208557	4.30E-06	0.967483182	3.88E-06	0.156005675
LOC574767	LOC574767	-0.038773743	0.031340683	0.005068093	-0.107710409	0.476157987	-0.178995577	0.820646478	0.856619193	0.972697567	0.521421815	0.031259117	0.649690171
rrp9	LOC582919	0.063989199	-0.107656246	0.075150435	0.251586344	-0.94967604	-0.122273831	0.776823644	0.645346057	0.832482822	0.48203636	0.026345686	0.810348845
LOC580381	LOC580381	-0.203662365	-0.215855493	0.02112667	-0.129448794	0.585402983	-0.069459878	0.214404826	0.19702415	0.856182677	0.359343308	0.006403843	0.877069236
LOC579958	LOC579958	0.467171959	0.16568576	0.292784322	0.231135886	0.032041866	0.071614246	0.009950011	0.384576191	0.059454761	0.182920544	0.880617455	0.843571352
LOC592210	LOC592210	#N/A	#N/A	-0.155343703	-0.585911095	-0.238109322	0.590147723			0.276655381	0.005254179	0.396442361	0.163735394
LOC763404	LOC763404	0.100119388	0.106951372	-0.309833353	-0.175119437	-0.403595275	-0.259525641	0.445915985	0.430108681	0.01500644	0.255118819	0.05086173	0.510296358
LOC115929941	LOC115929941	#N/A	#N/A	-2.728705653	0.209142548	6.008108868	#N/A			0.051939947	0.816377488	0.000848669
LOC115919160	LOC115919160	0.072200232	0.107349351	-0.064816174	-0.297511866	0.565217901	-0.130413869	0.813535416	0.714749295	0.777913011	0.217027777	0.038518464	0.797384309
LOC752126	LOC752126	0.081122435	0.012280933	0.131717999	0.064357847	0.453629675	0.1420394	0.660871747	0.948499624	0.356573286	0.688017857	0.04984047	0.725871254
LOC583776	LOC583776	0.166485588	-0.022905027	0.584024522	0.259507248	0.063330583	0.024300649	0.408329103	0.912275915	0.018192353	0.354447816	0.821637993	0.955338032
LOC583748	LOC583748	-0.016577063	0.104120717	0.208577858	0.155924407	0.178000087	0.308433368	0.908669796	0.478610491	0.045361098	0.264490729	0.339310491	0.387690056
LOC100888792	LOC100888792	0.212463237	0.081465997	0.130104955	-0.146651241	0.483928238	0.013335526	0.155155682	0.579597197	0.337185099	0.397809987	0.022864241	0.971443301
LOC115919513	LOC115919513	-0.023979876	0.13549964	0.389043792	0.041274916	0.895736594	0.43020084	0.861487786	0.390409248	0.040553351	0.848148252	0.000340215	0.313980368
LOC583825	LOC583825	-0.020038769	0.133789399	0.596683886	0.054609897	1.054603151	0.032691634	0.893478661	0.369125086	0.004275271	0.827579539	5.38E-05	0.940485304
kansl1	LOC582039	-0.144050799	-0.022284208	-0.335663305	-0.047460101	-0.26048409	-0.313741244	0.245109439	0.863418179	0.002869952	0.721045154	0.198251682	0.461674684
clasp1	LOC581599	-0.005158034	0.042139234	-0.001183608	-0.017248346	0.520975681	-0.132104498	0.97270693	0.775502536	0.993023459	0.914567989	0.017412131	0.762873285
LOC577926	LOC577926	-0.0004712	-0.422332301	1.182396286	-0.070829384	0.968576523	0.764991087	0.998872895	0.239022697	8.00E-21	0.652823239	1.09E-05	0.092140551
LOC100889485	LOC100889485	0.201222435	0.021929683	0.245439581	-0.004410739	-0.759447067	0.001510034	0.369268303	0.917258538	0.099391041	0.98225998	0.007418848	0.997110468
sfe1	SFE1	0.407706691	0.262119698	0.134721833	-0.023782019	0.161392668	1.958835158	0.589982949	0.635954088	0.839912899	0.915959055	0.770545597	3.68E-05
LOC577931	LOC577931	-0.097601822	0.038970292	0.069257631	-0.234291384	0.447717319	-0.289239498	0.716299752	0.882551908	0.64436806	0.18153424	0.045528058	0.508083319
LOC100889178	LOC100889178	#N/A	#N/A	1.733893763	0.146886868	1.716793969	0.489534384			0.016971157	0.884317061	0.021448695	0.642735098
LOC115929992	LOC115929992	-0.121244591	-0.365400621	0.249382739	-0.233026094	-0.632619652	0.135993486	0.677206581	0.226234436	0.110993973	0.341940068	0.02610608	0.741485594
abtb1	LOC583137	0.102919667	0.162333554	0.046659978	0.072038833	0.462888649	0.430162296	0.485268931	0.281183702	0.682180295	0.594178819	0.023073036	0.261097155
LOC754053	LOC754053	-0.218964751	0.106411026	-1.125844798	-0.574687877	-0.649602971	0.243799025	0.596395068	0.773086971	0.044470391	0.297998919	0.377537016	0.747177006
LOC588644	LOC588644	0.070748881	0.003759235	0.42928019	-0.202864618	0.018354792	0.369231356	0.742173672	0.986115311	0.021083541	0.362252005	0.945383742	0.417136077
LOC115930019	LOC115930019	0.17765697	0.084619397	0.34971248	0.264434487	-0.123839921	0.622965641	0.209045406	0.565706278	0.0044987	0.080609347	0.572388844	0.174021473
LOC105444252	LOC105444252	-2.862482485	-0.280519123	#N/A	#N/A	#N/A	#N/A	0.046616286	0.767516629
LOC115919147	LOC115919147	-0.191717997	-0.291234371	-0.274726103	-0.109317125	-0.297896068	0.563627036	0.347471276	0.167947024	0.0205359	0.528639232	0.255549084	0.201985804
LOC115929923	LOC115929923	0.088437555	-0.006454428	-0.079317276	0.063300468	0.752593824	-0.316414237	0.732315832	0.980661638	0.774888323	0.825135239	0.04446634	0.588295411
LOC115921220	LOC115921220	0.065293175	-2.238183778	-1.51048795	-1.636599897	-0.703633725	-0.166515742	0.931341872	0.07089894	0.025903875	0.016255402	0.77452642	0.835150503
LOC576984	LOC576984	-0.169425996	-0.100895976	0.36556146	0.192175355	0.3223639	0.410363335	0.39675785	0.613596845	0.019965109	0.287112295	0.140516836	0.327232735
LOC115919141	LOC115919141	-0.025497418	0.015514776	-0.005537516	0.029014058	-0.530443149	-0.053056051	0.828107447	0.89733037	0.964074193	0.831299116	0.02505338	0.894588787
LOC115918439	LOC115918439	0.099962524	-0.015624588	0.399244668	0.158307226	-0.092100691	0.138874242	0.602719958	0.936512406	0.037787802	0.456229653	0.698837387	0.730242581
pdhb	LOC100891958	-0.008671118	0.119682094	0.520014704	0.284553162	0.235038712	0.390079793	0.964605109	0.48360931	0.000162931	0.086248554	0.263280511	0.328719548
LOC115921521	LOC115921521	#N/A	#N/A	-1.205505852	-0.612893926	0.200149758	1.256885043			0.237771298	0.534458528	0.679145918	0.045809006
LOC373288	LOC373288	0.049469644	0.085137304	0.337733904	0.207689062	0.479682808	-0.057698203	0.750505584	0.593427166	0.020725524	0.224267589	0.024272095	0.878695946
LOC105439755	LOC105439755	-0.061224715	-0.010223287	2.694673233	#N/A	#N/A	#N/A	0.936130769	0.989436519	0.04841433
LOC115921211	LOC115921211	#N/A	#N/A	-0.640591013	-0.532524634	0.418308096	-4.301127327			0.552349788	0.635096152	0.598251755	0.017176728
LOC115921208	LOC115921208	0.57727941	0.19918092	-0.033296141	-0.009521254	-0.389560006	-0.340879482	0.000120069	0.187587633	0.801996455	0.949903142	0.055615331	0.413479024
LOC584857	LOC584857	0.07836395	0.028338936	-0.53747702	0.026098778	-0.843136565	-0.279528196	0.557739378	0.847544764	0.000136962	0.884947217	0.000373566	0.470608139
LOC115921205	LOC115921205	0.488523086	0.010241577	-0.301607824	-0.012733838	-0.023323566	-1.714113117	0.481124347	0.989106449	0.464521122	0.989814251	0.961258518	0.008365059
LOC576207	LOC576207	0.061640766	0.07758056	-0.267052174	0.011802607	-0.398016251	0.112107385	0.725149373	0.696254192	0.007632948	0.926206649	0.052940643	0.767719816
LOC764578	LOC764578	-0.012848909	0.256542866	-0.534774367	-0.024244245	-0.637034533	-0.380529102	0.95817231	0.283155782	0.01676299	0.925392922	0.023197526	0.362618887
LOC753552	LOC753552	0.151478166	0.19565084	-0.76020723	-0.604135357	0.449011591	1.385583852	0.809525545	0.755696333	0.002908118	0.088837486	0.145455585	0.016649264
LOC115919152	LOC115919152	#N/A	1.110971815	#N/A	#N/A	-5.181330205	-3.263619556		0.457939163			0.001812798	0.011226755
dag1	LOC581503	0.005197194	-0.060182693	0.261682294	0.053656979	0.534749381	0.117066644	0.964666992	0.620431624	0.016619571	0.671675372	0.010255456	0.751291057
ficd	LOC592580	0.029798215	0.01878893	0.571678195	-0.01427542	0.063108853	-0.342372168	0.914999275	0.944025319	0.039059665	0.965127251	0.84829831	0.527427448
LOC579534	LOC579534	0.06681959	-0.035626628	0.256953184	0.010534704	-0.009009072	-0.209131467	0.614264272	0.796011098	0.048859792	0.945901828	0.964622625	0.573645921
LOC105442225	LOC105442225	1.042709976	-5.09421482	#N/A	#N/A	-1.151354437	-1.754498975	0.005250959	0.002411641			0.000571396	0.551013098
LOC100893846	LOC100893846	0.077255463	0.35493099	0.531460168	0.10214958	1.145199525	0.642741919	0.696400854	0.069619951	0.00455742	0.639602724	1.10E-06	0.120020221
abhd2	LOC580120	-0.08647884	-0.048259184	0.5379781	0.034586575	1.376308891	0.426627112	0.584378874	0.759757067	0.000697735	0.852288143	1.05E-09	0.272956338
LOC105436402	LOC105436402	-0.01620443	0.038345081	1.318811002	0.56220379	1.371420072	0.424513024	0.941473251	0.857467072	7.63E-05	0.174216119	0.000155432	0.447213732
LOC581085	LOC581085	-0.074747337	-0.104283359	-0.039025622	-0.117212524	0.640743799	-0.162448604	0.742482548	0.650849974	0.76052557	0.456018884	0.004026056	0.722595316
cfap45	LOC591735	0.110332925	0.012686194	0.233107876	0.090978984	0.043991798	0.043729461	0.434810474	0.930736794	0.020860903	0.463368627	0.811279412	0.900513902
LOC115927511	LOC115927511	1.66414888	0.608866042	0.640847775	0.470656965	-0.018377365	-0.043803244	0.034130273	0.522824281	0.405633966	0.551990278	0.980754837	0.95680418
LOC115929916	LOC115929916	2.383584802	#N/A	0.597394089	0.737773878	0.536228995	0.433020708	0.024419086		0.495910573	0.48372315	0.642901156	0.742056002
LOC582612	LOC582612	-0.049460297	0.128188991	-0.153292234	-0.065783592	-0.592787461	-0.097862786	0.747770196	0.399889725	0.27275744	0.674535971	0.00689465	0.791596608
LOC584387	LOC584387	0.175788437	0.145602603	0.430493248	0.107393977	0.214814923	0.104377488	0.386930191	0.489469706	0.012517541	0.592503736	0.369083064	0.805570264
LOC100892279	LOC100892279	-0.279184091	-0.093984037	-1.649083988	-0.261415076	-1.891044807	-0.369143059	0.057340511	0.500790072	8.57E-14	0.2601582	2.03E-09	0.427479634
LOC115918198	LOC115918198	-0.030465815	-1.023049429	0.056117904	0.215052351	0.004241687	-1.392056595	0.95082544	0.060195676	0.916320781	0.81365766	0.990865426	0.015179944
iqca1	LOC575263	0.064226959	0.013646751	0.286019352	0.024148244	0.120499432	-0.159138037	0.677523053	0.930498409	0.010210973	0.85698787	0.521469822	0.679173534
LOC764444	LOC764444	0.167082956	0.210931813	-0.493533936	0.2946215	-1.057765691	-0.415493222	0.72259069	0.651127714	0.182010284	0.428709393	0.011857815	0.41853306
bace1	BACE	0.139176114	0.231903679	-0.381357654	-0.183883772	0.124079413	0.228694575	0.620292611	0.367942739	0.039253286	0.373127173	0.594594973	0.551505179
LOC586332	LOC586332	0.112353531	0.022033632	0.320107862	-0.084636836	0.925154204	0.302670333	0.564993196	0.91238594	0.044403632	0.648633921	0.000247154	0.452490062
LOC115921401	LOC115921401	1.030035718	1.626032481	-0.694910295	0.51886853	1.587275124	1.35146524	0.473008751	0.220039989	0.248734567	0.324727632	0.02994561	0.127066681
LOC583227	LOC583227	-0.057209441	-0.035515229	0.22595977	0.064545587	0.200302959	0.080808558	0.611243623	0.763176583	0.025121854	0.616518094	0.265574313	0.816420085
LOC580332	LOC580332	0.070016626	0.098413909	-0.071132414	-0.365290233	0.335694464	-0.100489795	0.665789775	0.547651645	0.622863678	0.037542495	0.211680718	0.802035952
LOC115927505	LOC115927505	-0.980956488	-0.401177397	-0.470145744	-0.880845937	-1.007021227	-0.407689183	0.024259292	0.326336855	0.092610948	0.00634953	0.045890149	0.886914839
uba1	LOC590611	-0.125965733	-0.158070903	0.283706942	-0.025033757	0.329694724	0.079662803	0.313592835	0.230285413	0.008781202	0.847792221	0.096227427	0.824325966
LOC752556	LOC752556	-0.103854193	0.040317543	-0.184016668	-0.62392323	0.333827213	0.107620065	0.708600901	0.882379961	0.418924641	0.019271113	0.320807145	0.837370323
LOC753062	LOC753062	0.139086666	0.041449983	-0.482685753	-0.107556104	-0.1890997	-0.166266843	0.383642366	0.801295561	0.024459876	0.640694612	0.463071318	0.694198043
ttc21b	LOC588665	-0.00501691	-0.034314679	0.276120285	0.03687441	0.088686527	-0.199930451	0.974706846	0.835465089	0.034082436	0.808367274	0.667511388	0.636440059
LOC581870	LOC581870	0.241933098	0.311880079	1.565937516	0.133405331	1.723069887	-0.002462818	0.527803779	0.436228788	4.26E-11	0.672245993	7.14E-08	0.996259151
LOC100892282	LOC100892282	-0.022221451	-0.251085539	0.120743712	-0.027187995	0.57645786	-0.032012314	0.938195063	0.416664028	0.536882251	0.903044696	0.03058812	0.944588839
LOC585445	LOC585445	0.243316615	0.155920772	-0.236601633	-0.889456839	-0.239062773	0.490281613	0.569314638	0.711173659	0.398183655	0.018985707	0.609562765	0.409642525
LOC105437227	LOC105437227	0.313059007	0.324329717	-0.404295806	-0.214248734	-0.536323554	0.044386301	0.16201743	0.146333243	0.044826814	0.387525718	0.088921361	0.926021117
LOC100892057	LOC100892057	-0.369278854	-0.13361361	-0.135698086	-0.140222553	-1.50056756	0.01464186	0.554378542	0.825069961	0.635036718	0.687560634	0.002483291	0.978083858
LOC115919352	LOC115919352	-0.434335041	-1.776629317	0.86737136	#N/A	#N/A	#N/A	0.545021404	0.028854084	0.372723221
ribc2	LOC586351	0.14555325	0.019500494	0.312298243	0.121222141	-0.103489901	-0.167423206	0.301491161	0.890674466	0.009246015	0.410675891	0.591513745	0.6632313
LOC115921168	LOC115921168	1.253993655	-0.448746027	0.866250675	0.871675699	7.105369229	#N/A	0.684318449	0.921710954	0.787685792	0.797292323	2.21E-06
LOC582836	LOC582836	0.42229228	0.153507207	0.165007988	-0.145140892	0.059153534	-0.261937927	0.009144323	0.374562871	0.301735965	0.459698758	0.786126219	0.501728439
parp3	LOC579954	-1.318365341	-0.723799487	-0.325687165	-0.147513772	-0.731520882	0.317120335	0.176848833	0.483721354	0.064027553	0.433642218	0.007444179	0.433661386
sfrp5	LOC575604	0.105414051	0.008952561	0.348044652	-0.044208742	0.876046235	0.259556778	0.415910563	0.949740882	0.025138783	0.812085704	0.000372255	0.527605705
LOC587680	LOC587680	0.129086629	0.081403012	-0.421366624	0.069330271	-0.571149304	0.060855306	0.653192527	0.779533911	0.034326114	0.731498388	0.031095336	0.881332127
LOC115919284	LOC115919284	#N/A	#N/A	0.488995956	0.330078185	0.954171211	-0.237772964			0.083406782	0.282399806	0.000183774	0.626915444
LOC115918904	LOC115918904	#N/A	#N/A	-0.19238545	-0.223969681	-0.963632771	0.429682917			0.535155248	0.52295414	0.015203715	0.440289419
LOC115919210	LOC115919210	0.258223538	-0.76047467	-0.307736954	0.901216966	-0.396902303	0.049655652	0.535205828	0.140613882	0.554574066	0.0400022	0.463248551	0.940393053
LOC575855	LOC575855	-0.06130893	-0.285310287	-0.05975558	0.102339433	-0.199726346	0.264665136	0.649975103	0.044715051	0.703103292	0.563459448	0.38162246	0.492305962
LOC115918889	LOC115918889	0.520583553	0.45617602	-0.18794906	-0.264109216	-0.770280723	0.200102082	0.254627238	0.354938611	0.70729302	0.642318764	0.045889488	0.702464099
LOC105442906	LOC105442906	0.092132883	0.131059402	-0.663664761	0.001659985	-0.767616427	0.298869741	0.461742484	0.278191625	4.81E-07	0.992830408	0.000531417	0.509800177
LOC754003	LOC754003	0.449289746	-0.066181802	0.070883925	-0.13585989	-0.612213232	0.614171643	0.231675375	0.873863452	0.545549861	0.668957837	0.013913696	0.199657247
LOC580365	LOC580365	-0.044477716	-0.035205341	0.38770227	0.223218545	0.181127786	0.175765745	0.749961126	0.806762339	0.006150924	0.171131298	0.437047749	0.664110206
LOC593726	LOC593726	0.058722941	0.192800669	-0.610570479	0.025090756	-0.859587172	-0.45592398	0.872344742	0.5928094	0.028541542	0.929178267	0.03523205	0.396381794
LOC105443485	LOC105443485	-0.254392061	-0.222849232	-1.151197936	0.043752736	-0.852593092	-0.397454953	0.687685607	0.728031733	0.039755295	0.928084381	0.202370399	0.581447472
LOC115927485	LOC115927485	0.362746762	-0.185718783	0.081294847	-0.295979869	-0.803551612	0.009547762	0.465027864	0.716006997	0.506408419	0.432801723	0.002368671	0.980805525
LOC115927748	LOC115927748	0.04395464	-0.491928737	-1.149171417	-0.008801568	-0.926654868	0.196724482	0.922583292	0.321826208	0.00244175	0.980285637	0.138034908	0.768586751
LOC100892793	LOC100892793	-0.014473774	0.075450558	-0.395112506	-0.014945849	-0.45797991	-0.147939943	0.946053202	0.724325911	0.048534296	0.944765986	0.105240783	0.722123272
LOC105444021	LOC105444021	#N/A	#N/A	-2.081555634	-1.936626205	#N/A	#N/A			0.044936982	0.076886676
LOC100889510	LOC100889510	0.22493583	0.005511902	0.426860045	-0.02462422	0.847440643	0.134627029	0.419411916	0.984643389	0.031071177	0.914465068	0.00043639	0.750617132
LOC115928121	LOC115928121	0.386849924	-0.034446669	0.890565957	0.892908674	1.189149678	2.015854693	0.485702701	0.955031373	0.185358698	0.209373762	0.079133428	0.007759581
LOC105443855	LOC105443855	0.199475444	0.305512557	-0.364341463	0.090078467	-0.72477035	-0.313741058	0.528887064	0.319559407	0.177227418	0.745313516	0.033240532	0.496606252
LOC115919282	LOC115919282	0.203372531	-0.02073675	-0.285259594	0.025456575	-0.605340213	-0.078719924	0.725620819	0.972955717	0.06974315	0.887637238	0.004504123	0.829546857
LOC579662	LOC579662	0.021683068	0.137087113	-0.226791239	-0.129570589	0.011492101	0.003055533	0.863151312	0.284489957	0.029060868	0.294702351	0.955748076	0.993381162
LOC115927479	LOC115927479	0.097032301	-0.053593146	-0.293953485	0.053551885	-0.392233018	-1.290574754	0.766343102	0.864022517	0.251962839	0.834967854	0.207627236	0.009252239
LOC115929635	LOC115929635	#N/A	-0.590248294	0.022350675	1.064238998	1.770922916	0.959282842		0.855829879	0.973099887	0.039018977	0.477754225	0.695860596
LOC590663	LOC590663	0.067404166	-0.096475481	-0.443048558	-0.618946035	-0.036415341	-0.00317354	0.822555413	0.75550758	0.093973808	0.047488774	0.925812893	0.995114264
LOC115930033	LOC115930033	-0.25564531	-1.277807963	-0.836991574	-0.075318195	-0.793875799	-2.27487901	0.48284527	0.00253639	0.315172785	0.93551911	0.090126309	0.30465153
LOC582036	LOC582036	0.05259555	0.065436734	0.200899514	-0.213615818	-0.462239796	0.322162801	0.868408495	0.836081729	0.065853162	0.202844034	0.027480215	0.418071771
LOC105438387	LOC105438387	0.0868356	0.000533953	0.174661861	-0.049111362	-0.785684151	0.480571908	0.810216989	0.998838038	0.256690858	0.821343389	0.002997016	0.295055502
LOC577806	LOC577806	-0.045434116	0.079186091	-0.265177983	-0.112261552	-0.196366169	-0.131811719	0.738248638	0.576650773	0.01249031	0.376298957	0.361966368	0.739477683
LOC115919281	LOC115919281	0.096917635	0.301932087	0.68974499	0.058747056	1.300155137	0.381714337	0.88344221	0.627629719	0.007185536	0.847099584	0.000116235	0.481098307
LOC579012	LOC579012	0.0735371	0.023584515	0.302804013	0.014665345	-0.0127187	-0.201671515	0.646578187	0.881906637	0.024659697	0.927374405	0.950906213	0.602742272
LOC579489	LOC579489	0.17375894	0.003473913	0.183573713	0.176285155	-0.41811671	0.34649762	0.297460714	0.983960979	0.224846881	0.285424663	0.042629718	0.380404361
LOC752578	LOC752578	0.121507987	0.164727424	0.365362387	0.065310766	0.417920869	0.393139958	0.579254839	0.464084728	0.025111597	0.732604715	0.062698499	0.336915933
LOC581180	LOC581180	-0.358059785	0.104738793	-0.051121663	0.286200105	-0.601511935	0.504621071	0.323318919	0.754221334	0.803833581	0.180036691	0.024994456	0.269485784
parp1	LOC752216	-0.283960757	-0.157258796	-0.119899848	0.042665427	-0.666112726	-0.113755178	0.233219326	0.53324451	0.553483908	0.841454067	0.022521159	0.784862583
LOC591011	LOC591011	0.230050963	0.126886658	-0.937210849	-0.239271692	-1.019433201	-0.651983061	0.52549617	0.724005391	0.000188672	0.339608929	0.001472691	0.140402484
LOC105438577	LOC105438577	0.145385322	0.181146361	-0.137246267	-0.065166624	-0.573904041	0.155167152	0.47462981	0.393570307	0.333690424	0.680651782	0.012722382	0.684838387
LOC100889352	LOC100889352	-0.064641454	0.037004845	-0.011624549	-0.008463867	0.361836349	-0.319169521	0.62916037	0.78671514	0.917503804	0.951635215	0.048200996	0.45359422
tmed10	LOC586833	0.009211735	-0.017187348	0.347439637	0.173823647	0.19664177	0.746518172	0.945271583	0.905264723	0.009960964	0.289190654	0.340534803	0.100742865
LOC581153	LOC581153	-0.023239209	-0.016114696	0.277644526	0.080038834	0.303993332	0.443085876	0.856568731	0.904201409	0.016930502	0.558089098	0.115283665	0.268092703
LOC115928117	LOC115928117	-0.350948037	-1.298390618	5.648416681	#N/A	#N/A	#N/A	0.551070471	0.038061483	0.002960419
LOC100892411	LOC100892411	-0.133914146	-0.016894743	-1.137737012	-0.069284257	0.181256744	0.251494779	0.839920499	0.978978092	0.036069093	0.886836533	0.768813977	0.732664537
LOC100891430	LOC100891430	0.137378558	-0.053163442	2.892960957	0.760814407	3.264950641	0.782635109	0.514408932	0.822219277	9.62E-207	1.62E-09	2.11E-68	0.032803903
ilf2	LOC764762	0.025550112	0.026397147	-0.032332366	0.092412803	-0.545698994	0.107167178	0.854042776	0.853313988	0.843528393	0.603862861	0.022118493	0.778360513
LOC100891566	LOC100891566	0.46195467	-0.23223508	0.610119502	0.111704116	1.02298255	0.395626433	0.063829697	0.393966982	0.001397017	0.616795286	4.45E-05	0.353325687
LOC575621	LOC575621	0.097393004	0.078164789	0.076981062	0.147448672	-0.537130892	0.365929682	0.785371298	0.827212634	0.566368562	0.367331899	0.014474134	0.346259193
LOC576369	LOC576369	0.033770698	0.008476176	0.027007113	0.068375685	-0.441941444	0.207408743	0.796830258	0.950493372	0.822367895	0.627264366	0.026158841	0.58953492
LOC115921141	LOC115921141	-0.523537613	-2.65753443	-1.168500894	0.006207861	#N/A	1.384880861	0.548489145	0.025366416	0.252748263	0.99441022		0.22694864
LOC115929457	LOC115929457	-1.272796502	0.682491563	0.773934097	0.415916653	0.059519313	-2.408859272	0.209800338	0.252510059	0.134056568	0.538219447	0.923050645	0.01196245
LOC583352	LOC583352	0.085353937	-0.069240317	0.852701814	0.227585438	1.192372151	0.483174009	0.817851511	0.852953921	1.13E-10	0.114117706	2.62E-09	0.233203518
LOC105445796	LOC105445796	0.111425	-0.232694168	1.845197591	#N/A	#N/A	#N/A	0.847062803	0.705468728	0.048911648
LOC583339	LOC583339	-0.001210784	0.036593266	0.482676618	0.275349521	0.270087179	0.603900733	0.993138856	0.80029299	0.001440376	0.116674353	0.241735817	0.168575028
dnal1	LOC581052	0.054390981	-0.036721432	0.400308603	0.264962371	0.179831599	0.692397365	0.758844983	0.838681185	0.001360371	0.069020136	0.383839375	0.120181608
LOC591617	LOC591617	-0.028600542	-0.10413367	-0.789545652	0.025477594	-0.857855902	0.077720345	0.86632356	0.557740102	4.19E-14	0.838192574	0.000119319	0.842622606
slc6a1	LOC581958	#N/A	#N/A	1.125305926	-0.169623623	1.696102817	0.238233286			7.22E-09	0.510393219	1.78E-10	0.627298451
iscu	LOC753290	0.045100327	-0.041487558	-0.253257684	0.08377018	-0.25981663	0.50053739	0.755245962	0.768434152	0.014715186	0.525130538	0.208315469	0.243173448
LOC591054	LOC591054	0.021746757	0.095465959	0.842111242	-0.037222467	0.329889638	-0.137966363	0.91922325	0.658473005	0.000853793	0.904509828	0.327899872	0.771413888
LOC100893366	LOC100893366	-0.208383963	-0.972557748	0.37228839	-0.017901335	0.874469023	0.120833363	0.74588706	0.177049967	0.378203935	0.970825972	0.046958703	0.844567301
LOC580806	LOC580806	0.051323566	0.066291227	0.506870742	0.336265054	0.637129482	0.103134635	0.851746611	0.814727255	0.010430318	0.126937851	0.015363769	0.804985227
LOC115926892	LOC115926892	-0.038664177	-0.034274073	0.354055454	0.225511716	0.414654598	0.114859159	0.847904925	0.865885129	0.032235382	0.225421606	0.079557119	0.767874382
LOC105442985	LOC105442985	0.0896784	0.048446769	-0.594854105	-0.147964657	-0.644386827	-0.24966063	0.904440773	0.949253134	0.020881621	0.570594654	0.05775762	0.586779864
LOC100888440	LOC100888440	-0.019112018	0.068224886	-0.449467544	-0.014141788	-0.570776114	0.050058995	0.877088611	0.596857543	5.59E-05	0.917619945	0.008973088	0.892049384
pinx1	LOC591382	-0.086784422	0.070748366	-0.637532447	-0.142695727	-0.921817967	0.132105637	0.671848332	0.74167467	0.006321166	0.555443552	0.004233897	0.750298143
LOC580915	LOC580915	#N/A	#N/A	-0.210968434	-0.096383249	-0.600937888	0.622239081			0.184817547	0.618877562	0.024040519	0.201476821
LOC100892926	LOC100892926	0.122744218	-0.370214692	-0.015799723	-0.039632414	-0.592540494	0.554607817	0.545140331	0.093461343	0.917339132	0.824777564	0.032899242	0.275168076
LOC755518	LOC755518	-0.035072347	0.014567102	0.316812604	0.019685447	0.628292359	-0.034196839	0.787733729	0.913653866	0.007197759	0.887979099	0.001783914	0.926043729
LOC586407	LOC586407	0.110700599	0.127436529	0.401527568	0.093773532	0.199349271	0.692546676	0.463180182	0.412076408	0.006828701	0.595745528	0.351696765	0.128410062
gnpat	LOC590838	-0.03793152	0.319525438	-0.548567255	-0.059328036	-0.407680282	-0.084121537	0.899355275	0.249333622	0.045461482	0.830090468	0.232543937	0.85438559
LOC581219	LOC581219	0.007929033	-0.059412538	-0.776835922	-0.291271651	-0.190766193	-0.082857124	0.969407129	0.788777545	0.000136747	0.181477849	0.476201793	0.841395999
LOC115921132	LOC115921132	0.545253052	-0.198374948	0.176100029	0.102094556	0.541231811	-0.868682844	0.204360573	0.646401672	0.463875848	0.895713583	0.045443558	0.062615616
LOC580962	LOC580962	0.142653905	-0.062622284	0.250154947	0.182493714	0.076725924	0.318850135	0.276803749	0.647648553	0.014277166	0.138263131	0.691482495	0.394985685
LOC105436574	LOC105436574	#N/A	#N/A	-2.160556129	-0.241994272	-0.408282067	0.144182749			0.045213002	0.775674871	0.674434795	0.888576279
LOC578821	LOC578821	0.053557416	0.036421861	-0.151447179	0.051829767	-0.539610818	0.603069868	0.825790826	0.881307376	0.313654158	0.743260027	0.018444841	0.154766054
LOC594729	LOC594729	0.134551144	0.036839182	0.163945441	-0.153755778	0.464298258	-0.097192116	0.441605776	0.837000169	0.236502068	0.413257296	0.037801998	0.805285359
vps54	LOC585773	0.115241939	0.018975116	0.577391048	0.157523752	0.360028085	-0.046618286	0.630134349	0.938449044	0.030056535	0.603589982	0.284750302	0.925473652
LOC115919545	LOC115919545	-0.017925741	-0.229729202	-0.004511089	-0.47802674	0.501809293	-0.049469581	0.934907061	0.306611602	0.978662087	0.05069479	0.031088157	0.921212648
LOC115927454	LOC115927454	-0.900147258	-1.663168701	1.700669197	0.86556123	-1.925976233	0.171477804	0.039998578	0.001029355	0.007989551	0.757558509	0.00137711	0.761257879
LOC115927453	LOC115927453	-0.27268651	1.478760522	-0.053893815	-0.549420894	0.09481315	0.108636606	0.914775297	0.01858982	0.873851941	0.164816629	0.931349226	0.852885525
LOC115918925	LOC115918925	0.192951296	-0.010316693	0.169684087	0.084276185	-0.589992128	-0.21095256	0.126441712	0.937462883	0.203321992	0.604195289	0.011839353	0.586905648
LOC105439768	LOC105439768	0.196301977	0.142045934	0.394119244	0.13435551	0.103177579	0.199857086	0.418287282	0.587259794	0.027154779	0.521600951	0.709065351	0.647769583
LOC753734	LOC753734	0.630076455	0.510026855	1.537094917	0.943645056	0.763269056	0.471037426	0.456724346	0.553646285	2.59E-05	0.029638039	0.035548181	0.348466357
LOC115918924	LOC115918924	0.536207351	0.373694459	0.041607387	0.020693096	-0.671945746	0.418901353	0.191556258	0.43667917	0.850492569	0.936503081	0.049006617	0.387088563
LOC115928091	LOC115928091	-0.139782763	0.426739872	-0.070531663	0.195899613	-0.145594615	1.216340174	0.724912532	0.243184561	0.831726794	0.55968066	0.66890077	0.01320653
LOC585338	LOC585338	0.14853736	0.163069282	0.012969363	-0.027975059	-0.495495854	-0.150776173	0.200619427	0.169275111	0.912563076	0.840228868	0.034481742	0.6985022
LOC105436474	LOC105436474	0.004603942	0.018814134	0.513694785	0.218268574	-0.786409658	0.26074131	0.980879918	0.925703222	0.020656533	0.384674258	0.019587564	0.582606395
LOC105439766	LOC105439766	0.187799584	-0.043579342	1.134497771	0.433814647	0.841508727	0.697008938	0.641299324	0.918972026	0.002158497	0.329369202	0.018000301	0.240551708
LOC115919066	LOC115919066	0.181310844	0.026734311	0.434846845	0.084743764	0.20909841	0.058132835	0.430765637	0.912446542	0.012168358	0.672096113	0.342176949	0.877411293
LOC115917965	LOC115917965	0.041517432	-0.096247096	0.365503514	0.308986445	0.335735289	0.179915708	0.813126187	0.605635306	0.045459575	0.131491198	0.123799198	0.629522453
LOC583423	LOC583423	0.096865288	0.22604692	-0.594569949	-0.380260602	-0.83588896	-0.086791362	0.634740767	0.291933646	0.020950684	0.169848988	0.022242924	0.844260014
LOC762372	LOC762372	#N/A	#N/A	-0.005034494	0.061935792	-1.142467073	-0.19602186			0.983708149	0.82583333	0.006083938	0.709108413
LOC100888960	LOC100888960	-0.616505476	-0.758320795	-0.466644165	-0.286754936	-0.659021765	-0.382366738	0.014205974	0.171645421	0.068613416	0.301418383	0.037903022	0.410373218
wsb1	LOC100894111	-0.00698737	-0.187299408	-0.290070972	-0.062900177	0.087157774	0.002488553	0.975858403	0.432409344	0.00875175	0.632963486	0.680549403	0.994725295
LOC589568	LOC589568	-0.054215836	-0.202020012	-0.38808369	0.053169042	-0.583742336	0.600174595	0.753837022	0.274576314	0.001054738	0.710089431	0.005776093	0.180271071
LOC575695	LOC575695	0.01790678	0.016517216	-0.201108439	0.115137138	-0.618778509	0.250498808	0.905836739	0.914823496	0.230326964	0.530429445	0.005917856	0.556402403
LOC575764	LOC575764	-0.080331896	0.036079501	0.5097543	-0.146492992	0.946505463	0.190469659	0.612000936	0.819365576	0.017992479	0.568434624	0.002080299	0.691742638
LOC594484	LOC594484	0.074557597	0.06309551	0.275329019	0.094580948	0.556402488	-0.063612709	0.670207803	0.707456376	0.09920302	0.616971093	0.028752693	0.881547177
LOC754732	LOC754732	0.053994372	0.039416426	-0.311969912	0.017057617	-0.578402272	-0.349765909	0.661679886	0.759639745	0.025170998	0.91035311	0.006171339	0.429679962
LOC577640	LOC577640	-0.15674677	0.011894033	-0.050093196	-0.110625153	0.529149035	0.043853773	0.290611413	0.933838372	0.7655738	0.553001122	0.038775866	0.915220956
LOC583708	LOC583708	0.004655283	0.001944013	-0.337362407	-0.059539352	-0.45428719	-0.343760628	0.971107567	0.988282119	0.01020639	0.689402267	0.028227022	0.409907407
LOC583765	LOC583765	#N/A	#N/A	5.264265491	#N/A	4.014074478	#N/A			0.001506447		0.000316898
LOC593195	LOC593195	#N/A	#N/A	-0.630308358	0.127784705	-0.32624364	-0.111815751			0.029298472	0.64727471	0.257758145	0.790185752
LOC578661	LOC578661	0.050355326	-0.182565995	-0.208151265	0.260521416	-0.608872212	0.065498849	0.87586311	0.650684721	0.097300593	0.078722804	0.009972187	0.868237945
LOC100891708	LOC100891708	#N/A	#N/A	1.401306285	#N/A	-0.062311823	0.495240352			0.044618374		0.937453433	0.571866809
LOC115926515	LOC115926515	#N/A	#N/A	2.456772702	#N/A	3.489020843	#N/A			0.006149967		0.000200336
LOC100889594	LOC100889594	0.012902499	-0.058184926	-0.418784681	-0.106691829	-0.465993355	0.095445589	0.942618224	0.752627976	0.021330901	0.579991407	0.064268832	0.805415996
LOC592339	LOC592339	0.121243692	0.008777415	1.126441912	-0.109080827	0.497951897	-0.056389603	0.526550689	0.964849951	1.18E-10	0.638088428	0.132099505	0.904658888
LOC577570	LOC577570	0.269677993	0.094964688	-0.216255526	-0.040595092	-0.65653759	0.06751104	0.427228322	0.786463075	0.288557941	0.850005887	0.021778775	0.876241343
LOC594558	LOC594558	0.108973772	-0.110503715	-0.403120951	0.158446723	-0.489331865	0.384895216	0.770253501	0.776571497	0.002414654	0.346818968	0.028954459	0.36719815
LOC756501	LOC756501	#N/A	#N/A	2.089749597	0.133556609	1.758018358	-0.038562531			1.35E-21	0.736860454	1.08E-14	0.935874611
LOC753543	LOC753543	-0.045925906	-0.681461487	1.056363439	0.446907295	1.070162314	0.419454002	0.93449257	0.265660622	5.53E-15	0.006551925	2.63E-07	0.265372388
LOC594562	LOC594562	#N/A	#N/A	2.061104674	0.668368383	1.883302215	0.120632902			7.18E-18	0.051809776	1.41E-15	0.775735983
LOC115929439	LOC115929439	#N/A	#N/A	2.204070565	0.505011771	0.924425444	0.519075041			4.87E-11	0.302156476	0.001838186	0.286958084
baz2b	LOC577880	-0.021938422	-0.018789184	-0.149998402	-0.220916775	0.429087508	-0.097798821	0.92082208	0.935789293	0.277851477	0.207697717	0.028284039	0.813717762
ankub1	LOC587133	0.553036299	0.305738414	0.226981973	0.207236263	0.161775925	-0.203622703	0.00140129	0.086607834	0.095588327	0.177779935	0.428420174	0.587514566
LOC115921111	LOC115921111	0.198415647	0.497174407	-0.515922307	0.058480516	2.078924582	#N/A	0.807219672	0.431744587	0.420854822	0.932804237	0.021997317
LOC373457	LOC373457	0.027960473	0.096796991	-0.366482462	0.009141917	-0.820249139	-0.088631936	0.860642597	0.528402126	0.045448744	0.962262267	0.000500285	0.820923576
LOC578744	LOC578744	-0.12636168	-0.120814855	0.671171617	0.490238403	0.374959569	0.784206694	0.661583129	0.692090821	0.003416385	0.046963911	0.130907563	0.110142144
LOC100889100	LOC100889100	-0.133657308	-0.100348317	-0.354392495	-0.091846693	-0.379426016	-0.000292889	0.416546235	0.564332471	0.036030307	0.598632724	0.123870886	0.999396698
LOC105441271	LOC105441271	0.08293718	-0.023083913	1.250905501	-0.109605156	0.557327535	0.077116006	0.696595283	0.918744788	3.81E-10	0.67475233	0.076399999	0.876460107
LOC115929642	LOC115929642	-0.35924839	0.097354582	-0.851345509	-0.051320647	-0.668716284	-0.492577943	0.494373832	0.844249082	0.039049076	0.895450197	0.153544517	0.401315172
LOC115921110	LOC115921110	0.008278819	-0.095346242	-0.604723185	-0.097996258	-1.205302081	-0.578239915	0.985384148	0.832606174	0.256397848	0.85432983	0.03595472	0.385687525
mknk2	LOC575733	-0.13008241	-0.025000149	-0.193267577	-0.096510721	0.045502891	0.005875672	0.270482941	0.832762798	0.044705001	0.407424227	0.800726459	0.987222088
LOC115919922	LOC115919922	0.768698749	#N/A	#N/A	6.19739403	#N/A	#N/A	0.608013767			0.000636723
rplp1	LOC589183	0.036422894	-0.102422523	-0.067792009	0.154672006	-0.303404895	1.069428661	0.804677537	0.498019513	0.523517697	0.296154513	0.235076842	0.049683165
LOC115921107	LOC115921107	-6.746408606	-0.107191941	-1.872383224	1.366555412	#N/A	-0.923129762	7.95E-05	0.967457963	0.68277944	0.643524385		0.84076119
mettl24	LOC100891683	-0.113343864	-0.060239394	-1.324938332	-0.278709982	-1.097782593	-0.256176877	0.633207324	0.798148152	5.70E-05	0.36427823	0.010306237	0.61252935
LOC115917911	LOC115917911	#N/A	#N/A	5.648073381	-0.047884193	5.18374189	0.825297995			2.61E-56	0.958074245	2.27E-76	0.159136716
rsph3	LOC578469	0.168863944	-0.019662354	0.281674965	0.169417736	-0.025748683	0.305361605	0.182520715	0.882276492	0.008286992	0.190934466	0.890935647	0.409429507
nfia	LOC105437035	0.632601584	#N/A	-0.488189419	-0.115022785	0.150292155	0.043559074	0.477546911		0.015347864	0.591012846	0.527325546	0.921699651
LOC115918316	LOC115918316	0.065752925	-0.354163219	-0.795164597	-0.392537857	-0.508680582	-0.375831948	0.890094302	0.47435379	0.00777435	0.257187651	0.194272783	0.494210169
LOC582118	LOC582118	0.452207932	#N/A	0.919205072	0.525590321	0.892034121	0.828703126	0.652506562		0.03175503	0.279227175	0.031132652	0.143547314
LOC115927969	LOC115927969	-0.086728688	0.018079971	1.675461099	0.613595917	1.335296357	0.905056198	0.856016566	0.969259609	0.000159381	0.290527831	0.009317701	0.184390011
LOC756453	LOC756453	-0.102147282	0.128483425	-0.724809118	-0.564652417	0.277879922	-0.135535966	0.843611618	0.799315222	0.041222037	0.133803084	0.480970642	0.813201553
LOC756187	LOC756187	-0.006892226	0.045769522	1.493072884	0.461482613	1.720264775	-0.120204535	0.980721442	0.87508237	0.000126194	0.360890645	0.000170849	0.872536571
LOC752677	LOC752677	#N/A	#N/A	5.835871118	-0.158954499	4.637940515	-0.068582422			9.31E-77	0.844100606	1.71E-87	0.896556194
LOC105440969	LOC105440969	#N/A	#N/A	0.354000008	0.070952579	0.725200536	-0.414775855			0.368290598	0.870734537	0.038698884	0.485990082
LOC100892133	LOC100892133	#N/A	#N/A	#N/A	#N/A	1.584163773	#N/A					0.045311211
LOC576789	LOC576789	#N/A	#N/A	0.489954376	0.142950686	0.232206209	0.007764392			0.028953655	0.578437921	0.357264875	0.985084838
pdia5	LOC576717	-0.001185802	-0.026498211	-0.198498014	-0.04834454	-0.541555945	-0.170874095	0.993163447	0.852367126	0.175054725	0.767162155	0.015185242	0.648269638
LOC100889735	LOC100889735	0.363675625	0.094527553	0.176457119	0.010127273	0.676283856	0.013843996	0.398886764	0.834207718	0.54010475	0.976247907	0.006455303	0.973297986
LOC752230	LOC752230	0.289028954	0.136634701	0.54964248	0.125672261	1.166639585	0.466929797	0.470000453	0.738092459	0.000137461	0.443636235	2.87E-08	0.218519057
thrb	LOC584535	-0.001162649	0.088445357	0.292847538	-0.046624547	1.2804079	0.059815773	0.996351615	0.735985339	0.139643978	0.844710539	2.90E-07	0.89400357
LOC115928718	LOC115928718	0.097289106	-0.070674974	0.507155837	0.30165162	0.165267766	0.799504809	0.62228562	0.729559902	0.001882659	0.10771683	0.465292741	0.114039342
LOC581963	LOC581963	0.020089109	0.031462097	0.190017952	-0.190944343	0.411135792	0.046180277	0.921801756	0.883711498	0.124226371	0.20608907	0.046645141	0.900002077
LOC115918884	LOC115918884	-0.303382063	0.396825392	-0.101209172	-0.332574516	0.788054818	0.076161858	0.721730427	0.577403459	0.681855611	0.23245973	0.043451075	0.898020994
LOC589910	LOC589910	#N/A	#N/A	-0.379824711	-0.058189137	-0.59596862	0.593747356			0.003888079	0.721044356	0.017989894	0.2270618
LOC589938	LOC589938	#N/A	#N/A	-0.256681953	0.091248637	-0.736473105	0.558380849			0.302741916	0.61191618	0.00362686	0.236530206
LOC588253	LOC588253	-0.06167379	-0.015088027	0.257576093	-0.038832508	0.647436392	0.264225455	0.718624581	0.931243499	0.032097134	0.783782941	0.00146299	0.467366078
LOC100893063	LOC100893063	#N/A	#N/A	0.9618952	-0.354672999	0.151422571	0.409010341			0.000396349	0.381892581	0.800669181	0.553248497
prodh2	LOC576696	0.006630109	-0.297082093	-0.345037837	-0.037567849	-0.321748909	-0.026358441	0.972957514	0.122240251	0.034428115	0.827821564	0.146251518	0.943619141
LOC115921357	LOC115921357	#N/A	#N/A	-0.546006294	-0.255371384	-0.545915251	-0.408868504			0.044880365	0.363953645	0.128635307	0.448905043
LOC585817	LOC585817	-0.055694366	-0.085760777	0.323169637	0.170681686	0.301999584	0.310284175	0.676300268	0.533916601	0.016155662	0.267678764	0.140459239	0.426356391
LOC576649	LOC576649	-0.071700385	0.004134097	0.606346962	0.129295572	0.872692042	0.076629817	0.532087914	0.972402608	1.53E-08	0.366296254	4.18E-06	0.839557016
LOC585805	LOC585805	-0.018156301	-0.07799234	0.225888064	0.0889091	0.49880525	0.16545412	0.902491218	0.6124047	0.134575607	0.610194153	0.026758376	0.663049049
LOC575035	LOC575035	0.053409473	-0.019454279	-0.087285916	0.124154477	-0.230788778	1.167392896	0.694409089	0.890767303	0.428470804	0.392518667	0.350251761	0.037187612
tefl	LOC580363	#N/A	#N/A	2.099492951	0.297316265	1.336055933	0.482821796			0.000210455	0.713842376	0.003892645	0.465499249
lig1	LOC752989	-0.077633548	0.038668497	0.26485641	0.177405539	0.597075601	0.216465644	0.673661408	0.834095061	0.117885637	0.379510457	0.01760463	0.594845377
LOC105438306	LOC105438306	#N/A	#N/A	0.336676763	0.286748533	1.63790601	-0.022990376			0.611818447	0.68191857	0.012947625	0.982110452
LOC115929710	LOC115929710	0.140263115	-0.036268458	0.399672495	0.285659281	0.373943327	0.429004669	0.601404892	0.888985566	0.03271724	0.187506281	0.087343579	0.278703987
col1a2	COLP2alpha	0.197043372	0.111754176	-0.381592895	-0.286997628	-0.493952931	0.260789139	0.731964651	0.843985286	0.181905652	0.118966654	0.027683902	0.533850237
LOC576786	LOC576786	0.2258257	-0.28810059	0.667716667	0.221606126	0.482009943	0.316188857	0.664185655	0.604097322	0.021747219	0.504658984	0.241949538	0.562611635
col2a1	COLP1alpha	0.03210287	0.013120839	-0.557940197	-0.164145783	-0.617291725	0.356786175	0.96359701	0.984938292	1.44E-05	0.276095047	0.008122438	0.412926508
LOC115923688	LOC115923688	0.827139519	-0.186561385	4.451591838	0.799563619	4.318374145	0.690486944	0.26722825	0.840597256	2.22E-18	0.423660466	6.99E-17	0.511759749
LOC115923687	LOC115923687	-0.171432745	-0.133223863	-0.585893068	0.060210678	-0.527210901	0.644432299	0.581792411	0.665243209	0.000774229	0.776874954	0.045714898	0.162389291
LOC576983	LOC576983	-0.459300555	-0.13419873	1.202749462	0.096514888	1.779584644	0.457241216	0.419007176	0.804279651	0.002522059	0.852028466	0.00048454	0.535530637
LOC115919094	LOC115919094	-0.09788717	-0.103087831	0.418236665	0.319378069	0.277490843	0.916517501	0.717695995	0.701949404	0.02881276	0.124905452	0.238407105	0.062229133
LOC579391	LOC579391	0.061851959	0.096664193	0.67799134	0.167105286	0.10905666	-0.128663499	0.734162702	0.614763232	0.000803818	0.549412223	0.73388463	0.79995862
tekt2	LOC373482	0.165520815	-0.019357583	0.253003466	0.119559378	-0.127766165	0.192929112	0.260196519	0.898927817	0.026627917	0.360098096	0.505180514	0.592655196
sdk2	LOC100890551	0.002158075	-0.051846299	0.09398857	-0.314307639	0.578652493	-0.023040294	0.990542131	0.767947219	0.577596506	0.1144445	0.019924426	0.956621344
calret	calret	0.069353217	0.040719662	0.544607967	0.103184864	-0.190325233	0.063161135	0.562758642	0.74618129	1.75E-06	0.482567052	0.33532854	0.867131323
mettl22	LOC100894107	0.142737566	0.339963537	-1.135234944	-0.514646003	-1.50036653	0.182440408	0.885493548	0.723024206	0.105577097	0.421618077	0.025165407	0.783546016
LOC115929473	LOC115929473	-0.040943123	-0.011957521	-0.613405373	-0.135960242	-0.403417276	-0.004187217	0.8474596	0.95246451	0.002199702	0.498833414	0.155170585	0.991968521
LOC115930058	LOC115930058	#N/A	#N/A	0.237729336	-0.969463465	4.635308059	#N/A			0.774869836	0.442282077	0.007093509
dnajb11	LOC588440	0.051165021	0.084436231	1.101345023	0.112823552	0.818516474	0.219713306	0.756112753	0.610973237	9.35E-08	0.673733352	0.005358953	0.626793354
dnajb9	LOC577618	0.174617845	0.180697909	1.306140103	-0.022446334	0.670224072	-0.147271197	0.590571313	0.580661303	2.18E-07	0.947063651	0.02414486	0.750364308
LOC100891485	LOC100891485	0.011742724	0.026931464	0.093846582	0.019022272	0.568546673	-0.030845869	0.956278742	0.904191277	0.535653908	0.91208295	0.010078119	0.935348832
LOC581208	LOC581208	-0.007117944	0.070037142	-0.356428313	0.058590692	-0.111921366	0.841821139	0.965974926	0.67823208	0.002651829	0.644332174	0.571230865	0.065489116
LOC755378	LOC755378	#N/A	#N/A	#N/A	#N/A	#N/A	1.932912976						0.045132595
kif11	LOC373241	0.129755352	0.097303688	0.2484857	0.020923538	0.609440569	-0.218996887	0.326816721	0.470744417	0.055167495	0.889732562	0.004902966	0.618420957
eif3d	LOC592289	-0.024368253	-0.016445037	0.019870559	-0.002467522	-0.501015935	0.070127631	0.879339995	0.922380944	0.901282259	0.989359631	0.039797344	0.859202701
LOC591139	LOC591139	0.16550184	-0.081774915	0.3818825	0.202140686	0.203246694	0.083968309	0.23467355	0.575721105	0.002426225	0.158374546	0.28327645	0.812526874
sf3a2	LOC576257	0.088654915	-0.021924397	-0.298668419	-0.342172722	-0.690436033	0.107252914	0.746078958	0.937303282	0.217475206	0.196098866	0.029127863	0.812928503
LOC583736	LOC583736	#N/A	#N/A	1.300618894	-0.126517665	0.220486609	0.384027983			0.016909451	0.866963077	0.762001455	0.641693576
LOC588888	LOC588888	#N/A	#N/A	4.90133702	#N/A	1.639957957	#N/A			0.00407863		0.157597273
LOC582329	LOC582329	0.005009459	0.010324033	0.255152451	0.087270506	0.064737097	-0.301028414	0.96636101	0.934354064	0.009808584	0.502481529	0.719766222	0.475499122
LOC752402	LOC752402	0.11568512	0.011669431	-0.164100145	-0.132864742	-0.640396599	0.169012566	0.52879294	0.950036196	0.339937028	0.488658047	0.017875489	0.692775505
LOC587795	LOC587795	0.060394937	0.127112768	-0.275758055	-0.044484508	-0.626108599	0.359777709	0.849390482	0.682699336	0.289048734	0.870296859	0.035612911	0.441625263
LOC583929	LOC583929	-0.040654863	-0.063200597	0.431637918	0.130044083	0.616200393	0.266823556	0.777576183	0.687467123	0.000606769	0.419286273	0.002734797	0.471448311
LOC763802	LOC763802	-0.124536479	-0.087354189	0.391294822	-0.02546853	0.252486945	-0.072622387	0.403065535	0.562556277	0.001108856	0.856123266	0.187359811	0.84161855
LOC115929432	LOC115929432	-0.960144675	0.021218771	0.140260042	0.474184728	-0.644883005	0.032604557	0.033834743	0.958090578	0.741924721	0.290283438	0.215583583	0.954406759
dthd1	LOC584665	0.187352071	-0.010975883	0.312040498	0.082362441	0.431954939	-0.08786338	0.274994811	0.950450844	0.007680336	0.566763603	0.022763731	0.810417007
mfsd4a	LOC100888148	0.076323508	0.08713853	0.311992783	0.078761296	0.454131815	0.105327133	0.69063493	0.646647006	0.022873037	0.618647791	0.031901194	0.776194613
LOC100889675	LOC100889675	0.037561997	0.127426984	1.923366031	0.344607835	0.858002783	0.790911445	0.952881852	0.837327925	1.56E-12	0.394170497	0.02533707	0.188689128
LOC585777	LOC585777	0.0105698	0.064921981	0.429082175	0.13341819	0.204025356	-0.122963762	0.96702399	0.795068551	0.042019937	0.572844927	0.418252625	0.768841059
LOC105437503	LOC105437503	0.012838698	-0.097651969	0.343418536	0.006935705	0.75454391	0.665361559	0.952962519	0.64881336	0.061526961	0.973664982	0.002264026	0.143678798
LOC578627	LOC578627	0.007398997	-0.017663609	0.204849228	0.099682021	0.242899093	0.400348443	0.944150952	0.873635382	0.037663729	0.405349109	0.186164902	0.304065826
LOC593118	LOC593118	0.145916537	0.103279613	1.746179345	0.257989313	0.769868048	0.857908304	0.477216194	0.630638846	3.48E-36	0.19260224	0.001325705	0.095462213
LOC588719	LOC588719	-0.127561789	-0.121464697	0.698723762	0.229951457	-0.18030546	0.597629715	0.879110222	0.881590064	6.16E-05	0.273656963	0.474843738	0.194117138
LOC756072	LOC756072	0.230506327	-0.14311888	1.163907295	-0.022039883	0.441643414	0.697032636	0.566164819	0.73164776	5.29E-12	0.935472763	0.127754988	0.164579266
LOC764502	LOC764502	#N/A	#N/A	0.960644362	-0.126198159	1.824699432	-0.071562043			0.025820201	0.825953443	6.49E-06	0.917483653
LOC100891584	LOC100891584	0.011267231	-0.005152196	0.66764752	0.309895343	1.153336299	0.912191119	0.98135535	0.990036705	0.195422815	0.594554925	0.049304894	0.225556237
LOC581116	LOC581116	0.054183278	0.076319201	-0.401933359	-0.016789184	-0.230112583	0.416609985	0.775849568	0.704607103	0.001152156	0.90463924	0.235939289	0.271170244
LOC115923680	LOC115923680	-0.117717861	-0.082989351	-0.437409694	-0.342226995	-1.018955008	-0.295658547	0.439682103	0.604721642	0.111046125	0.257565695	0.001249852	0.494241132
LOC115926845	LOC115926845	-1.359395349	-0.205846552	-1.914194969	-0.949006087	0.905411436	0.508585023	0.766440181	0.941480621	3.21E-06	0.018907602	0.147885961	0.518430644
LOC100888513	LOC100888513	-0.514557388	-0.55704855	0.275071412	0.426671634	1.69445033	0.625072134	0.598100643	0.570135874	0.76818391	0.639615505	0.002606779	0.434340859
LOC100894140	LOC100894140	#N/A	0.094402677	-1.220662399	0.437863711	-0.364577164	-0.083563938		0.92198274	0.035913979	0.352727007	0.546601279	0.904154065
LOC586579	LOC586579	0.077778547	-0.182613372	-0.241289883	0.091866961	-0.584873779	0.18625241	0.50880446	0.176207838	0.057886944	0.517270931	0.005944284	0.647758476
klhdc3	LOC756807	-0.127549927	-0.060489739	0.399957585	0.043645545	0.766978861	0.242607631	0.647640229	0.827222543	0.070770516	0.862018949	0.003856612	0.562772616
LOC588721	LOC588721	0.047336257	0.078502042	1.052546382	0.304460113	0.863586951	0.560173971	0.755879907	0.622992755	1.13E-10	0.121618715	0.000193943	0.175067855
LOC762696	LOC762696	0.074116062	-0.101719737	0.217818003	0.153187451	-0.06858878	0.136104427	0.596345437	0.479908524	0.025592703	0.231223941	0.737623531	0.720882435
LOC100893833	LOC100893833	0.199497273	0.147904817	0.501324939	0.165555245	1.024524523	0.678129876	0.453534356	0.59623735	0.001074761	0.363714336	3.73E-06	0.121073941
LOC593243	LOC593243	0.06735191	0.085182092	0.513311983	-0.140433339	1.161133877	0.211034469	0.613871392	0.543032601	2.47E-05	0.36740659	1.13E-07	0.588476158
LOC100892722	LOC100892722	#N/A	#N/A	1.525418558	0.542530272	0.415703493	-0.241230843			0.002097948	0.389286969	0.325688418	0.693797126
LOC100894139	LOC100894139	0.875269696	-0.020433657	-0.168944845	-2.285038877	-0.279808545	-0.280054379	0.20944661	0.980514776	0.802305816	0.040769623	0.82362576	0.857128046
LOC100889837	LOC100889837	#N/A	#N/A	-0.414682549	-0.045192131	-0.940316377	0.441262374			0.17827328	0.886547501	0.008192679	0.391133237
LOC594361	LOC594361	0.028808905	-0.021589368	-0.264346277	-0.213926603	-0.003242882	-0.146856564	0.866601338	0.895384463	0.041720598	0.151928775	0.98849018	0.750387905
sec11a	LOC581228	-0.110415358	-0.023584854	0.458635407	0.036677925	0.334812301	0.410438405	0.467333034	0.881205893	0.005683995	0.84944666	0.15670587	0.329254126
LOC592417	LOC592417	-0.052190228	0.010858606	0.330368651	-0.018930727	0.496641305	0.116191485	0.71876349	0.94090581	0.013867666	0.904769341	0.019906213	0.75175914
LOC594031	LOC594031	-0.109137022	-0.085720745	-0.064282245	0.051007371	0.455640406	-0.197376064	0.597917278	0.676847569	0.694785313	0.789244488	0.048289061	0.655869936
ube2i	LOC589147	-0.274476459	-0.032861714	-0.801795958	-1.104020645	-0.543725784	-0.578911039	0.573599227	0.943399132	0.139071884	0.049024312	0.427662734	0.46898687
LOC589195	LOC589195	0.05753869	0.026406928	-0.118026811	-0.071563884	-1.033959604	-0.015790256	0.784859163	0.900143704	0.647580642	0.792831454	0.005375665	0.97376698
fosl	LOC100890529	0.170240458	-0.30295803	-0.927469831	-0.254766198	-1.310804293	-0.501628186	0.455997894	0.22643807	0.001451498	0.363682941	6.73E-07	0.278728066
bcap31	LOC587050	0.037351869	0.099851957	0.380730237	0.142306033	0.045976189	0.200565618	0.824837489	0.562518896	0.034623409	0.489515735	0.851101523	0.613581097
wdr1	LOC581997	-0.104343074	-0.011782159	0.264945069	-0.029097637	0.258773783	-0.157692192	0.469711189	0.935177426	0.040639797	0.848662562	0.207018922	0.709497993
LOC579838	LOC579838	0.374803335	0.277313709	0.534251773	0.082071733	-0.093531451	0.203172282	0.277508707	0.147366183	6.71E-06	0.568827321	0.639437891	0.578728089
LOC575327	LOC575327	#N/A	#N/A	-0.115476235	0.159216676	-1.455715547	-0.217497072			0.84979156	0.794406111	0.030354952	0.745688656
LOC115928053	LOC115928053	-0.113183577	0.114394847	-1.019330416	-0.570355748	-0.69020982	-0.296781349	0.816752963	0.808811229	0.029136619	0.216026083	0.298773283	0.687610477
LOC592143	LOC592143	0.002136604	-0.188713235	-0.162972689	-0.535195848	-0.005600677	-0.452084904	0.985583739	0.125908294	0.193929437	0.000348784	0.979250326	0.288920527
LOC105445956	LOC105445956	1.055825876	0.447223226	0.179139827	-0.068810923	-1.075583144	0.339892646	0.040811626	0.725934444	0.588359823	0.851241261	0.00279049	0.504002839
LOC582144	LOC582144	#N/A	#N/A	#N/A	#N/A	-0.842440711	-0.5479426					0.048537901	0.304260062
LOC115921080	LOC115921080	0.560411598	1.395217309	2.180135393	#N/A	-2.102949372	-0.888615569	0.522010996	0.004834967	0.258832141		0.309369487	0.26306199
LOC593441	LOC593441	#N/A	#N/A	-0.305397104	0.032191186	-0.666768567	0.533976188			0.117882155	0.882639855	0.012489398	0.272541767
ass1	LOC584034	0.123731732	0.123582865	0.253986102	0.170702413	0.495134318	0.341855216	0.596704024	0.588359664	0.133596674	0.339602827	0.025056256	0.396928837
LOC100889969	LOC100889969	0.034181605	-0.073978124	0.187894522	-0.101503786	0.487397396	0.035112172	0.84852396	0.6913492	0.154739719	0.532967513	0.016847989	0.923839318
LOC762712	LOC762712	-0.750009229	-0.565686514	-0.395822297	-0.064209245	-0.308824076	0.218059101	0.256816063	0.376152153	0.011744361	0.701820972	0.212797775	0.592002851
LOC100893677	LOC100893677	#N/A	#N/A	1.383142662	-0.162406697	1.576747146	-0.515613439			0.039955272	0.861261431	0.00124414	0.523487499
LOC589087	LOC589087	-0.253186507	0.224516218	0.537337045	0.024669243	0.913495722	0.083035141	0.655375891	0.672941733	0.003389787	0.909357435	6.95E-05	0.831082364
wdr83os	LOC592477	-0.135669937	-0.120226128	0.330685257	0.175988602	0.176679464	1.037601481	0.489193314	0.532818503	0.133621378	0.496966295	0.515276231	0.041074418
LOC115923868	LOC115923868	0.38245562	0.258582762	-0.237534257	0.471459654	-1.551005983	-0.608827227	0.439449327	0.585822741	0.760840224	0.502445092	0.022198626	0.392989314
abcf1	LOC576400	-0.201493811	-0.368039939	0.107142651	-0.072966804	-0.267695101	0.081117066	0.205388549	0.038643137	0.662556592	0.787434995	0.438567521	0.859791371
LOC100892600	LOC100892600	-0.009109096	-0.047150508	0.122450541	-0.06669193	0.511561644	0.00190355	0.971606603	0.855483983	0.564587152	0.779521112	0.042018169	0.996797152
LOC115924199	LOC115924199	-0.041014462	-0.201788781	0.638516049	-0.007265828	1.19859692	0.857333312	0.967411134	0.842462825	0.025339139	0.983037399	1.17E-06	0.086327
LOC115924197	LOC115924197	#N/A	#N/A	-0.685067754	0.231862102	0.400705794	1.125438022			0.707266953	0.657064676	0.506770132	0.048162857
LOC115927428	LOC115927428	-0.620206711	-0.912716179	-1.695328977	-0.046715475	3.05143659	#N/A	0.487947232	0.594197813	0.022552548	0.934563324	0.003129783
LOC588874	LOC588874	-0.100784986	0.048764551	0.012525851	-0.270589595	0.84620015	-0.196568814	0.76704217	0.884347033	0.960990734	0.346608425	0.007040341	0.70718032
LOC105447258	LOC105447258	-1.729988397	0.132057847	0.790341674	1.035305563	1.00425655	0.53757111	0.41514984	0.841637628	0.263358413	0.155713699	0.039465017	0.392350455
LOC594829	LOC594829	0.174321778	0.273613715	-0.621077075	-0.50444935	-0.540934686	-0.283429994	0.644116144	0.45843677	0.039574466	0.1381213	0.132709324	0.559060725
ppp1cal	LOC586142	0.010132953	0.014171732	0.24915959	0.106482941	0.169748051	0.075441841	0.923265689	0.898461041	0.009329049	0.380572209	0.338564269	0.827864032
fkbp2	LOC580876	0.005858096	0.014240641	0.295308137	0.02904466	0.170358716	0.666186918	0.975196237	0.938986907	0.038839214	0.864710955	0.441120711	0.124096286
LOC576824	LOC576824	0.017500504	0.005518842	0.105144765	-0.038819834	-0.498654964	0.129702008	0.920297319	0.975815844	0.554290526	0.857708247	0.049473347	0.763180503
LOC115929120	LOC115929120	#N/A	#N/A	0.468382911	#N/A	-5.454629916	0.210831586			0.613493465		0.004055541	0.838102686
LOC577943	LOC577943	0.475476197	0.111830379	0.164747361	0.27344022	-0.409438551	0.051888204	0.013246713	0.565635745	0.319162855	0.135369169	0.0521783	0.887040359
myg1	LOC593963	0.095834557	0.007209209	-0.223191212	-0.133170245	-0.648389684	0.070316564	0.601685549	0.970739929	0.287135327	0.556064391	0.021097588	0.868240672
nmnat1	LOC577778	0.163680134	0.136366505	0.254363263	0.035093538	0.652448617	0.172432248	0.463647886	0.562496475	0.330282651	0.904692874	0.024979029	0.697724005
dph1	LOC590421	0.116169777	0.121743965	-0.382092077	0.205214734	-0.95621396	0.22136012	0.688100934	0.671408586	0.267714093	0.541057898	0.014061646	0.663626879
LOC586240	LOC586240	-0.001997172	0.050485806	-0.930269871	-0.136051243	-1.513200659	-0.343486237	0.986973953	0.695542374	0.000149656	0.571527734	5.30E-07	0.405245953
LOC100889941	LOC100889941	0.023372496	-0.063239415	0.145597269	-0.059982554	0.709733232	0.013904441	0.893728637	0.71907322	0.360348764	0.743535757	0.003143323	0.974721052
LOC580572	LOC580572	-0.107367678	-0.176709129	#N/A	0.116816431	-2.748170286	-0.716388634	0.62032277	0.447661731		0.903716586	0.008613571	0.417408818
LOC105445896	LOC105445896	-0.158234475	-0.124136857	1.023641459	0.090694234	1.056903384	0.442698466	0.479138678	0.582024644	1.70E-08	0.688166086	4.44E-05	0.30461098
LOC581647	LOC581647	-0.003462303	0.127543425	-0.308991666	0.237943884	-0.910228351	0.384109677	0.989474356	0.6350455	0.422917424	0.526851512	0.046986248	0.452682049
amas2	AMAS2	-0.04545717	0.097254836	-0.371431931	0.107020721	-0.887160679	-0.119618168	0.961952043	0.914531834	0.1052083	0.63676823	0.004501264	0.779796922
LOC590800	LOC590800	-0.098316765	0.357050113	-0.451986445	-0.010267671	-0.595102766	-0.139740121	0.899328765	0.618568153	0.008703611	0.955827496	0.020779782	0.735567519
LOC578962	LOC578962	0.030696674	-0.027531715	-0.033224812	0.033864218	-0.614352955	0.251439662	0.807892245	0.834232948	0.804852346	0.821714226	0.002946879	0.529014853
LOC578897	LOC578897	0.063047432	-0.040448038	0.327576656	0.108487395	-0.108032223	0.264138067	0.671637344	0.792032433	0.010811788	0.479820312	0.571367512	0.460392046
LOC105440096	LOC105440096	-0.093636116	-0.412228932	-0.047038596	-0.336365901	0.573505637	0.080519799	0.727258244	0.138929924	0.810263003	0.120966729	0.03386418	0.857620602
adgrv1	LOC578459	-0.034929441	0.007437838	0.081095631	-0.367634349	0.523934331	-0.234490324	0.940348865	0.987917056	0.53178963	0.024878306	0.029341695	0.592293861
LOC100889852	LOC100889852	0.194013668	-0.0037317	-0.132221149	0.053980772	-0.863585503	0.144251645	0.738857061	0.995141914	0.515259441	0.802643001	0.004590884	0.73943948
LOC115929977	LOC115929977	#N/A	#N/A	-1.025731106	-1.368286025	-7.008419914	0.751943509			0.043892657	0.603392058	1.62E-05	0.242066276
LOC756394	LOC756394	0.239634465	-0.518444493	0.510360028	0.21515138	0.884125669	0.059877013	0.751359185	0.543460257	3.22E-05	0.146630474	4.51E-06	0.874449987
LOC100891315	LOC100891315	0.075262099	-0.056848523	-0.797808317	-0.376133658	-1.453888708	-0.025854308	0.847171544	0.890130791	0.122549295	0.461092997	0.036887804	0.969901521
LOC588558	LOC588558	0.016234125	0.101683035	0.622445243	0.262879877	0.486652617	0.498411668	0.890642427	0.415024931	1.64E-09	0.049012934	0.008910929	0.206864707
LOC578079	LOC578079	-0.170900748	-0.032405689	-0.080882272	-0.348444386	0.093741306	-0.232658505	0.311625737	0.85130434	0.582729628	0.040379716	0.734116239	0.606011383
LOC105441014	LOC105441014	-0.778908181	0.016051362	0.631195629	0.44239228	-0.964945853	0.344020396	0.084095831	0.968675942	0.083174861	0.265240332	0.016624225	0.469450077
LOC115923864	LOC115923864	-0.209379151	0.015352183	-1.957826588	-0.56589347	-0.872803517	-0.848843523	0.71938955	0.979011945	0.033409564	0.471098316	0.358049423	0.457106051
LOC584508	LOC584508	0.208248686	0.153969545	1.2831955	0.237573927	1.154737995	-0.427774044	0.513806928	0.629555728	0.003788027	0.661085219	0.009523612	0.541492617
abcc10a	LOC593157	0.219246111	-0.302468654	-0.472263014	-0.15979961	-1.457778377	-0.4699322	0.126762011	0.046126724	0.055382344	0.51445555	2.35E-06	0.34824133
LOC754809	LOC754809	#N/A	#N/A	-0.132896653	-0.27292969	0.380624235	2.121129118			0.857397849	0.737651006	0.663045563	0.010795576
LOC575549	LOC575549	0.038561374	0.170454108	0.103654382	-0.286193714	0.54712621	-0.034601683	0.759926363	0.246538957	0.280198726	0.048212449	0.010356687	0.931102304
LOC575624	LOC575624	#N/A	#N/A	1.179809702	0.41944852	1.124711695	0.858246552			0.087234651	0.61230356	0.014672074	0.14363091
LOC752074	LOC752074	0.18811619	0.176680123	-0.756786557	-0.114333391	-0.732472346	0.072325482	0.291554939	0.320280376	0.000120403	0.57099453	0.013329024	0.862057083
LOC100893563	LOC100893563	0.323454565	#N/A	0.496855272	-0.105451103	1.03725131	0.28751101	0.777700973		0.102486361	0.767872465	0.003123262	0.609132038
LOC753741	LOC753741	0.0251788	-0.025745325	-0.398041719	-0.062254827	-0.152105155	0.306798506	0.859469676	0.86097759	0.034891131	0.752498229	0.58346534	0.462914708
LOC585996	LOC585996	0.552525268	0.695526892	0.009096048	0.13930228	-0.690286386	0.27116827	0.15803442	0.069007059	0.969592397	0.604955485	0.03139261	0.545304976
LOC100891062	LOC100891062	#N/A	#N/A	0.642940375	0.60378	-2.015367204	-0.499358589			0.475678636	0.530050663	0.039617765	0.578267946
LOC100888692	LOC100888692	-0.028935633	-0.049895536	0.247658276	0.110851165	-0.021577644	0.335007924	0.956696497	0.925403004	0.013682088	0.357773255	0.90282986	0.374377545
LOC576614	LOC576614	0.024094778	0.038769963	0.703336069	0.16055088	0.305391068	0.102654026	0.876880245	0.804429593	0.008075468	0.604797117	0.344669834	0.838168829
mfsd12	LOC105445269	-0.018007122	0.004273314	0.466408641	-0.019220055	0.759708503	-0.061664509	0.957132957	0.989819642	0.139901101	0.956022331	0.018948989	0.902068545
rarb	LOC574567	0.128013485	0.058333534	-0.013285171	0.025759808	0.563570458	0.087121205	0.569939669	0.789046915	0.930904721	0.880068761	0.019537284	0.831089773
heca	LOC574851	0.15363111	-0.009644327	-0.763873013	-0.135586244	-0.526469695	-0.018428608	0.774566697	0.985876343	5.77E-10	0.333160915	0.009471373	0.959688331
LOC100891509	LOC100891509	-0.195065113	-0.054491875	0.185230509	-0.042201625	0.525100229	-0.317252175	0.449523833	0.830659679	0.259883672	0.822231659	0.028293003	0.432451214
prpf39	LOC588692	0.082115489	0.053140225	-0.351143188	-0.096137644	-0.548914493	-0.310676135	0.499586938	0.674206798	0.003373554	0.482427567	0.007116917	0.402139445
LOC115920639	LOC115920639	#N/A	#N/A	0.649583946	-0.078793219	1.471318586	-0.227124175			0.044495694	0.845658928	1.16E-05	0.705047736
LOC100890931	LOC100890931	0.294835255	-0.112287579	0.3234879	0.071402722	0.545742333	-0.263498019	0.38724909	0.758023296	0.221302157	0.808642119	0.013501407	0.510174029
LOC115921071	LOC115921071	0.123144318	0.124432228	-0.528315605	-0.050673036	-0.469091881	0.555649832	0.724963981	0.712812912	0.033475837	0.83979077	0.09929469	0.278850408
LOC115926834	LOC115926834	-0.057422368	-0.86126678	-1.785808305	-0.079950003	-0.062427861	0.34161615	0.929915925	0.349413298	0.024095225	0.909704595	0.930483724	0.663733904
LOC105446365	LOC105446365	#N/A	#N/A	0.656732156	0.076726821	1.780292258	0.135318588			0.003538091	0.774340195	1.84E-12	0.76433482
LOC115921070	LOC115921070	-0.033538163	-0.305419087	-0.497440596	-0.860209207	0.14901652	0.099657066	0.913154291	0.342029625	0.151539925	0.027302875	0.775350471	0.869305808
elp1	LOC579214	-0.017698011	-0.010682312	-0.185062629	-0.184003767	-0.836261191	-0.458765903	0.93724016	0.96116696	0.552028536	0.584653563	0.034211182	0.367466686
LOC755833	LOC755833	0.218005463	0.288431834	1.105399504	0.064703784	1.560520675	-0.064041007	0.482417638	0.357115744	6.58E-20	0.673296283	1.95E-16	0.872666189
LOC115923289	LOC115923289	0.29996447	0.512807314	0.669504764	-0.054882231	1.014142477	-0.105755083	0.605414978	0.394902331	0.020705149	0.87557109	0.002769108	0.836245278
LOC100891454	LOC100891454	-0.072539445	-0.011976585	0.42817053	0.023309048	0.67954508	0.346970355	0.622174334	0.936402953	0.000546721	0.873849887	0.000576626	0.372792431
LOC115922905	LOC115922905	-1.275277104	-0.650507625	0.63255596	1.039049074	-0.904194704	1.687608454	0.247448536	0.63034717	0.363323579	0.196498196	0.10094908	0.010721041
rprd2	LOC100889738	-0.152165193	0.049283278	-0.545864157	-0.224876657	-0.32383258	-0.070384866	0.550558066	0.860216374	0.047495621	0.38030496	0.338797827	0.877459697
LOC105444370	LOC105444370	-0.416872218	-1.678478712	0.903790586	-0.11064852	-0.539102912	0.062365566	0.299416815	0.000545554	0.053229426	0.862215112	0.226278004	0.909705502
LOC115922904	LOC115922904	-1.275277104	-0.650507625	0.63255596	1.039049074	-0.904194704	1.687608454	0.247448536	0.63034717	0.363323579	0.196498196	0.10094908	0.010721041
LOC585512	LOC585512	-0.07219412	0.001544016	0.084395317	0.06094195	0.495643611	0.111378905	0.58400701	0.990889255	0.447929201	0.647155006	0.011115938	0.758096774
LOC115922902	LOC115922902	-0.552722984	-0.162676436	0.686285609	0.858947899	-0.888682369	1.242689487	0.53290829	0.880547058	0.465412514	0.443251166	0.126418801	0.043763968
LOC115922903	LOC115922903	-1.275277104	-0.650507625	0.63255596	1.039049074	-0.904194704	1.687608454	0.247448536	0.63034717	0.363323579	0.196498196	0.10094908	0.010721041
LOC115922892	LOC115922892	-1.275277104	-0.650507625	0.63255596	1.039049074	-0.904194704	1.687608454	0.247448536	0.63034717	0.363323579	0.196498196	0.10094908	0.010721041
LOC115921068	LOC115921068	-1.148893618	0.376395263	-0.413941954	0.199892371	1.797450713	-5.61238261	0.182220911	0.592791865	0.574376986	0.769198486	0.011385356	0.003407448
LOC115921333	LOC115921333	0.685460628	1.10062651	#N/A	6.631471589	0.448148303	0.699955773	0.807857863	0.344862682		0.000119682	0.61847752	0.469090404
LOC105441520	LOC105441520	0.907820984	0.185925411	0.525151975	0.301043657	-1.622311269	-0.531312863	0.143629661	0.801541146	0.521247373	0.737763362	0.042046066	0.496632067
LOC115925589	LOC115925589	#N/A	#N/A	#N/A	#N/A	-0.836415931	-3.496949674					0.706400994	0.025462336
smg7	LOC100892277	-0.03332283	0.049441912	-0.173829827	-0.452598877	0.110897943	0.069849938	0.874799905	0.815259359	0.325820671	0.038673416	0.645184818	0.858346871
LOC580219	LOC580219	0.014188004	0.051919675	0.504339739	0.13978888	0.474408598	0.287009109	0.92228496	0.728496599	7.00E-06	0.36418981	0.014571561	0.445903182
LOC115918920	LOC115918920	0.107322657	0.018950178	-0.679159004	-0.027956306	-0.517631177	0.301758074	0.583258763	0.921938979	0.002395225	0.90144308	0.073652365	0.524277636
LOC580352	LOC580352	0.054555462	0.136792439	0.379738263	-0.057225295	0.709849131	-0.553775447	0.94472252	0.859252506	0.170877353	0.858757179	0.028030989	0.279358254
LOC577789	LOC577789	0.008142429	0.099475273	0.561262145	0.039616707	0.920749942	0.285450037	0.953217577	0.483235468	3.87E-05	0.804873087	1.04E-05	0.452424604
LOC582526	LOC582526	0.025416933	0.044550317	0.268205576	0.135394674	0.102385412	0.324487472	0.83025537	0.723653554	0.013309487	0.311990462	0.587260085	0.390328566
LOC753496	LOC753496	-0.026732459	0.226451547	-0.885045614	-0.182498054	-1.003178647	0.351083581	0.924448966	0.402157111	0.021164066	0.637734533	0.015615048	0.502698428
pno1	LOC593624	0.022276376	-0.004949478	-0.328062128	-0.007834855	-0.776808849	0.631239511	0.92396096	0.983370752	0.165060466	0.974124645	0.006473973	0.169545359
LOC587668	LOC587668	-0.074298896	-0.271101167	-0.411750191	-0.505509778	0.404993728	0.028345147	0.868507561	0.560229346	0.063605804	0.045358605	0.107712594	0.94363857
hr3l	LOC578618	0.169992962	0.15978505	1.351685567	0.132118475	1.28718646	0.178525869	0.429906167	0.458469846	8.79E-40	0.309395729	6.13E-12	0.623415539
LOC581886	LOC581886	#N/A	#N/A	-0.565693478	0.342951966	-0.858874762	0.024108445			0.064386445	0.241188172	0.000277257	0.950759142
LOC577006	LOC577006	-0.009759225	0.015376861	0.296268398	0.08026045	0.502688824	-0.034910515	0.948910493	0.924778198	0.003256173	0.531217061	0.010742058	0.929464599
LOC115926245	LOC115926245	-0.01035387	-0.338526473	0.892501005	1.128005813	-0.549605714	0.651377608	0.977032575	0.391334557	0.078593435	0.035608703	0.267124828	0.268255993
LOC115926829	LOC115926829	-0.221469239	-0.667578876	-2.897873748	-0.518001706	#N/A	0.164718704	0.763222167	0.394786509	0.03685849	0.59842493		0.879985292
LOC115928030	LOC115928030	-0.22686878	-0.071679936	0.317706611	0.617352459	1.034971581	0.371537961	0.368305844	0.768028671	0.715953063	0.520113929	0.004217014	0.474946278
LOC593658	LOC593658	-0.009356313	0.125999961	-0.446646678	-0.097989104	-0.754324452	-0.077632158	0.958109945	0.485570166	0.051639945	0.680212491	0.028529269	0.863522615
LOC115925585	LOC115925585	-3.251829074	-0.48496183	-0.251379196	0.240972723	2.122399646	0.820321811	0.004304751	0.488720781	0.918909486	0.923811555	0.327225564	0.602254411
LOC577294	LOC577294	0.109440104	0.037641716	0.495297447	0.131448701	0.055246578	0.560477271	0.728267916	0.904178828	0.024164324	0.596214941	0.831066129	0.225465346
hdlbp	LOC587697	0.043159338	0.07503035	0.217659251	-0.11212349	0.180076285	0.064962727	0.778699991	0.634334018	0.04061176	0.390515883	0.358783974	0.854310066
pld3	LOC588536	0.012550395	0.039591751	0.418065332	-0.048314834	0.500804515	0.323376915	0.95655045	0.864861482	0.003464478	0.763332776	0.016112889	0.402939851
tomm20	LOC577167	-0.140099954	-0.154868874	-0.107882179	0.259708996	-0.6720283	0.577857564	0.533178508	0.489897089	0.690641235	0.356469203	0.029659275	0.227559269
LOC100891032	LOC100891032	0.120943218	0.094104767	-0.198395555	-0.405534449	0.304454769	-0.029262656	0.59111113	0.684977411	0.237484515	0.033996712	0.295060919	0.943668517
cct7	LOC577105	-0.044905538	-0.067631527	0.283793573	0.009412416	-0.243241196	-0.226330697	0.685178373	0.558927585	0.008924311	0.942044521	0.205219538	0.547268225
LOC105443553	LOC105443553	0.219902483	-0.322756797	-0.528596282	-0.005854551	-0.314417362	-0.306809599	0.780020377	0.703894416	0.01848959	0.979305662	0.26513969	0.502488504
LOC115930027	LOC115930027	#N/A	#N/A	-1.619057451	-6.451929523	#N/A	#N/A			0.09238579	0.00026413
ash1l	LOC579712	-0.108285875	0.059675212	0.224200245	-0.080095656	0.867392739	-0.12669869	0.562081822	0.747035082	0.091202859	0.610359008	8.72E-05	0.755844619
nr5a2	LOC587072	0.332241122	-0.19355485	2.367193453	0.164849281	2.248695161	0.189925516	0.172454971	0.750654744	3.21E-80	0.426617627	3.29E-28	0.61837699
LOC592979	LOC592979	0.189767164	0.466460384	-0.318764223	-0.439742732	-0.390926076	0.411944422	0.41391917	0.044457595	0.24012139	0.142116424	0.294093252	0.379220024
hr3	LOC578618	0.169992962	0.15978505	1.351685567	0.132118475	1.28718646	0.178525869	0.429906167	0.458469846	8.79E-40	0.309395729	6.13E-12	0.623415539
LOC100889393	LOC100889393	0.062643276	-0.086891888	0.498766964	-0.06679174	0.800357564	0.51227076	0.833706526	0.78013771	0.128509131	0.861317401	0.02545773	0.309832054
rrp12	LOC587536	-0.090228666	-0.064238081	-0.777994839	-0.619619007	-0.821304908	-0.418962485	0.638300847	0.756425435	0.028099381	0.110445	0.091783872	0.470104315
LOC591674	LOC591674	-0.024726709	0.039072194	0.228707456	0.091220908	0.26165737	0.012748644	0.825067374	0.736234469	0.030140092	0.488078644	0.173096604	0.971293073
LOC764068	LOC764068	#N/A	-0.210201573	0.49751622	0.258273906	0.730433253	0.237129387		0.849292186	0.157833546	0.49316198	0.045622961	0.64351753
LOC115926243	LOC115926243	0.131579523	-0.213145616	1.198564972	0.328079188	1.951379927	-0.412403127	0.68638792	0.519333153	2.24E-06	0.309844734	9.66E-11	0.49088791
mdh1	LOC591635	0.061347763	0.075833996	-0.25181932	0.145006549	-0.549700673	0.516469584	0.690375572	0.628225186	0.019933986	0.263653434	0.006857209	0.236586077
LOC577816	LOC577816	0.303244013	0.235025363	0.806334126	0.148503911	0.979939406	0.452085576	0.246179567	0.37645144	0.011323029	0.70207427	0.005204865	0.369748531
emx1l	LOC577702	0.026781002	0.045068365	0.251959113	0.173350471	0.517878317	0.150844955	0.886970204	0.814858285	0.090378634	0.297463743	0.018258737	0.69267377
LOC585457	LOC585457	0.108193749	-0.08459143	0.395223806	0.084465967	-0.029577503	0.114934701	0.504161641	0.620760618	0.028573382	0.684118025	0.896154602	0.761617788
LOC105441187	LOC105441187	0.144747847	-0.15118817	0.60164769	0.373748369	0.626852745	0.405663336	0.857558497	0.849274212	0.149774533	0.413061718	0.041228407	0.385177562
LOC100893362	LOC100893362	-0.061649238	-0.122332128	0.592488997	0.231277373	0.763553095	-0.01785867	0.77703248	0.635664291	0.010666201	0.376331614	0.006356521	0.968735625
LOC115922799	LOC115922799	-0.651122	0.160561505	-0.95166084	-0.286403915	-1.312792108	-1.776202315	0.313781293	0.754026591	0.024661304	0.444675249	0.010683567	0.459034726
LOC115918094	LOC115918094	-0.079760883	-0.173061947	0.201349628	0.13684964	0.297723309	0.97843012	0.627933037	0.308554764	0.175640399	0.439713978	0.180677545	0.038055463
LOC590125	LOC590125	-0.169569751	-0.207651152	0.03501969	-0.134290184	0.490688309	-0.158256407	0.561072236	0.476663921	0.791025889	0.441417009	0.022606149	0.723663118
tyw3	LOC100890851	0.197012625	0.118479899	0.002331271	-0.024883425	0.309570563	1.266697099	0.609339197	0.753463199	0.994337465	0.941982606	0.438129616	0.032887005
LOC578858	LOC578858	0.273484995	0.037890618	0.386170638	0.080416541	-0.140518512	0.258891919	0.096867509	0.834604111	0.010924872	0.66249158	0.525127785	0.525692145
atp6v0c	LOC593221	0.001437301	0.006193143	0.300609095	0.153196127	0.4117308	0.694886595	0.989976359	0.958698346	0.001735499	0.184530674	0.030283285	0.09901287
LOC580705	LOC580705	-0.274459051	-0.214964697	0.393125819	0.195931318	0.050893694	0.062546392	0.342998507	0.458262562	0.043125411	0.371559474	0.845470716	0.881487441
LOC115920604	LOC115920604	-0.041961725	0.019410756	-0.178686048	0.248057112	-0.005317476	1.1797022	0.882551008	0.946693354	0.329993702	0.204854977	0.983747205	0.035443205
LOC105436714	LOC105436714	#N/A	#N/A	3.072457003	0.31925687	3.716459142	1.136400481			1.34E-33	0.466220412	8.92E-30	0.070726321
LOC100893150	LOC100893150	#N/A	#N/A	-2.719210901	0.002272804	#N/A	#N/A			0.024101802	0.997819342
LOC581361	LOC581361	0.118458346	0.09378447	-0.099248367	-0.193382132	-0.77397428	0.271532354	0.895706376	0.917482632	0.599855646	0.34336012	0.005863018	0.569999309
LOC100888627	LOC100888627	-0.136708627	-0.113421605	0.348770091	-0.023417425	1.19115467	-0.178779347	0.570217162	0.624837582	0.185723972	0.954404812	7.58E-09	0.73214985
LOC575757	LOC575757	0.018602835	-0.069820942	0.03921746	0.004042229	-0.714219569	0.362922459	0.932090871	0.754101441	0.833583175	0.985611796	0.010598287	0.444761924
LOC115922528	LOC115922528	0.556435227	0.264672639	1.315145202	1.298789287	1.243758374	0.569900562	0.281665026	0.622375145	0.043654068	0.057338604	0.051646184	0.482279852
slc43a3	LOC100889901	-0.043362353	0.089626148	-0.451986598	-0.244622606	-0.757673357	-0.280877999	0.855887608	0.728580713	0.051626819	0.315346836	0.034369926	0.558904815
prdx6	LOC579284	0.010012925	0.181964891	-0.25724091	0.0322914	-0.530623896	0.469316971	0.955144386	0.306823574	0.016767097	0.797567148	0.01642032	0.298011791
slc43a2	LOC580733	-0.006905644	-0.067700259	0.784833874	0.004124051	0.910115327	0.074330638	0.957701963	0.614175094	1.32E-13	0.975477964	7.72E-07	0.840369135
LOC752630	LOC752630	0.071193911	0.0248012	0.367539854	0.086875525	-0.018067505	0.168784913	0.685829773	0.891012544	0.021432465	0.624104861	0.935580639	0.673544997
LOC763406	LOC763406	0.437253568	0.070540995	0.284121596	0.289916658	-0.011838082	0.208186139	0.032971753	0.744812408	0.061890516	0.087888396	0.954121893	0.573918502
LOC115929556	LOC115929556	0.050091264	0.070242463	-0.250751697	-0.023053159	-0.530215203	-0.152178655	0.838179704	0.7783	0.27028883	0.91888569	0.04537116	0.701587918
LOC100891157	LOC100891157	0.58925061	#N/A	0.101024312	0.508867489	-0.671036584	-1.642664163	0.543910352		0.873352693	0.693371605	0.256141178	0.043050494
Not	Not	0.025023322	-0.052628825	1.144737583	0.215979743	0.542803519	0.364348362	0.872127034	0.741631778	4.47E-05	0.53029415	0.116717631	0.471503996
LOC588670	LOC588670	-0.028423539	-0.081703681	0.309896486	0.524701445	0.060172664	0.835438199	0.907921162	0.742018167	0.199515346	0.044116255	0.830087482	0.0902261
LOC763804	LOC763804	0.067616173	0.062955261	-0.681463614	-0.073732741	-0.895370072	-0.080210059	0.670117139	0.731485302	3.03E-06	0.627606885	0.000260753	0.836681748
LOC115926237	LOC115926237	0.150311595	-0.047451907	0.289428368	0.157407886	-0.332588866	0.157928091	0.322017958	0.761829495	0.028024798	0.305340828	0.128555676	0.692328974
LOC587404	LOC587404	#N/A	#N/A	0.351834795	-0.173114929	0.091139603	-0.055879728			0.008933094	0.36945083	0.77499437	0.903983419
LOC100890793	LOC100890793	#N/A	#N/A	2.423629459	#N/A	1.469196282	#N/A			0.021628458		0.085945346
LOC590650	LOC590650	0.091053529	-0.013762063	0.799370871	0.149327913	0.505171946	0.054091544	0.569120192	0.933339423	1.30E-07	0.434422157	0.038958409	0.89240746
LOC575259	LOC575259	0.071463129	0.079765426	-0.380516865	-0.038461983	-0.001351956	-0.135404998	0.566482928	0.459533079	0.000268706	0.759479236	0.99435555	0.745566943
LOC581920	LOC581920	-0.118546052	-0.078871254	0.19745991	-0.265589524	0.747844332	-0.011662259	0.589635606	0.734124328	0.394728367	0.32315339	0.011661924	0.979428386
LOC115918183	LOC115918183	#N/A	#N/A	1.496896783	0.200948131	0.958728642	-0.291418468			0.043524163	0.838068506	0.044983488	0.677742331
slc35f6	LOC764872	0.29179438	0.012029184	0.288583968	-0.01209124	0.711222607	0.267268921	0.37080837	0.969088814	0.191204518	0.964433334	0.009768433	0.532533201
LOC592222	LOC592222	0.07529366	-0.06179604	-0.115937091	0.227050885	0.728624446	-0.040178259	0.815565292	0.856802661	0.738807635	0.522176203	0.038792347	0.942376699
LOC581683	LOC581683	-0.436365288	-0.839123605	-0.042775874	-0.073210517	0.112940696	0.115174406	0.229165086	0.030108262	0.914267628	0.862926258	0.805046961	0.841039143
LOC579287	LOC579287	0.131750891	-0.1030896	-0.355202758	0.071088977	-1.06774683	0.237800841	0.563995513	0.671121838	0.232345134	0.810887109	0.001030452	0.58337029
LOC574861	LOC574861	#N/A	#N/A	1.294044504	0.063778772	2.139958728	#N/A			0.108991816	0.95175258	0.014499807
LOC588659	LOC588659	0.050978387	0.076564034	-0.329611821	-0.009580444	-0.809379579	0.260532563	0.859644088	0.787807968	0.306359648	0.976624621	0.029196121	0.586158858
LOC579769	LOC579769	0.033944547	-0.081497631	-0.590681432	0.092292729	-0.749295098	-0.117772819	0.842103627	0.646184723	0.00016618	0.584957083	0.006958564	0.775781125
LOC115925575	LOC115925575	-0.100353118	-0.625678352	0.063891788	0.692016816	1.129437148	1.182931044	0.831888462	0.274687372	0.908138726	0.182223695	0.034333421	0.08224626
tcte1	LOC592816	0.015851339	-0.08121743	0.327448678	0.12104504	-0.031178525	0.05523728	0.92216527	0.636234054	0.013801425	0.434214336	0.877252871	0.879218997
LOC594349	LOC594349	-0.769012341	-0.284900233	-0.374744295	-0.19481831	0.00057081	0.326891724	0.016129783	0.618724705	0.096356964	0.414008254	0.998564716	0.495364211
LOC589728	LOC589728	0.067161079	0.040984517	0.215499783	-0.260811958	0.550847538	-0.035192989	0.730307077	0.838554039	0.106172389	0.166504918	0.015182286	0.926402612
LOC583206	LOC583206	-0.090864952	-0.042234888	-0.020908662	-0.38808612	0.486700447	-0.030026569	0.812806779	0.910650176	0.89156643	0.039979492	0.03219812	0.937072769
LOC115924239	LOC115924239	0.190349242	-0.648355101	0.042807677	0.270759984	-0.103575141	-1.234936137	0.658780407	0.221172235	0.883636584	0.672784542	0.762172154	0.047469519
LOC115921050	LOC115921050	0.169030478	-0.142919794	-0.005642217	-0.553783627	0.694281311	-0.305862893	0.483943641	0.586973301	0.978731891	0.031856218	0.019216273	0.588539214
LOC588296	LOC588296	-0.002269178	-0.06802691	0.091447363	0.047466142	0.546553957	-0.192582858	0.993876582	0.837415082	0.691878588	0.847203096	0.023738254	0.67497287
LOC105447200	LOC105447200	-0.119409633	-0.152885663	0.050034591	-0.193904905	0.578750899	-0.059220052	0.722353732	0.654254587	0.728802297	0.245452961	0.009567911	0.892605095
smc6	LOC100893240	-0.13090746	-0.172380047	-0.387376675	-0.020456852	-0.0519058	0.003124608	0.456144738	0.326913034	0.03401852	0.914726284	0.863551956	0.994573618
LOC591775	LOC591775	-0.045218805	-0.132011973	0.885467785	-0.049474922	1.261141391	0.375099506	0.810114573	0.462111306	0.025519088	0.919628349	0.000320664	0.469540731
LOC583049	LOC583049	-0.005129188	-0.069839269	1.029905129	0.468125632	0.934474758	0.332299308	0.990969801	0.878979429	0.042476673	0.428653928	0.050631569	0.598836052
LOC584322	LOC584322	-0.004069227	0.040322809	0.541810164	0.076080576	1.112321477	0.337241653	0.982633406	0.827200604	0.000124939	0.64556862	2.29E-07	0.36833985
LOC100893281	LOC100893281	-0.155338431	-0.187100004	-0.52655273	0.03916535	-0.898345725	0.010366968	0.395761705	0.327197393	0.001975018	0.827559607	0.000194971	0.978043919
LOC755232	LOC755232	0.103424536	-0.050221017	-0.53077773	-0.022200941	-0.539271155	-0.120238392	0.829454825	0.915497571	0.041190806	0.931934525	0.070491477	0.776480632
LOC588988	LOC588988	0.109990678	-0.114956548	0.567680478	0.188541877	0.300722477	-0.223441855	0.553954599	0.550867488	0.000808695	0.340274106	0.151642351	0.544534709
LOC115925573	LOC115925573	-7.945973453	-0.535177787	8.543628487	8.272798401	0.131324575	0.71478406	3.37E-07	0.847181997	2.01E-08	1.14E-07	0.96294264	0.226435614
LOC594785	LOC594785	0.011658738	0.10622715	-1.11923232	-0.053411072	-1.351861412	-0.233837139	0.921687122	0.455165131	1.90E-06	0.804604526	1.95E-06	0.556016999
LOC115922789	LOC115922789	#N/A	#N/A	0.207278816	-0.041939894	0.539790321	-6.821628693			0.713656132	0.988319915	0.322879309	5.10E-05
LOC581007	LOC581007	0.265732113	0.285574507	-0.636650463	0.063369078	-1.932698935	-0.027342961	0.251747912	0.226516065	0.008500853	0.792780508	2.43E-12	0.946551834
c19orf54	LOC100891928	0.135849804	-0.188056684	-0.827314905	-0.230487573	-0.423962663	0.411125762	0.637154179	0.54851601	0.013861736	0.502441927	0.300791818	0.450641267
LOC580349	LOC580349	0.162968795	0.148465955	-0.151615173	-0.44812389	0.078578069	-0.283056336	0.425138395	0.506842118	0.373586337	0.045864589	0.778369358	0.51110067
tek	LOC373482	0.165520815	-0.019357583	0.253003466	0.119559378	-0.127766165	0.192929112	0.260196519	0.898927817	0.026627917	0.360098096	0.505180514	0.592655196
rpl37	LOC584560	0.008326976	-0.141455768	-0.037167919	0.138197146	-0.255222604	1.091720985	0.952535976	0.324493233	0.725988556	0.339674894	0.301681728	0.047753723
wdr43	LOC592550	0.002852147	0.103729389	-0.25663236	0.004709044	-1.101838906	-0.085720969	0.988179734	0.588246755	0.309272697	0.985753216	0.002168128	0.850593211
LOC578857	LOC578857	#N/A	#N/A	0.169155617	0.028053126	-0.702225479	0.036597399			0.366698156	0.898644656	0.015496784	0.9314835
LOC578793	LOC578793	-0.079069181	-0.120702427	-0.216658869	-0.098106376	-0.676183794	0.161565368	0.855473425	0.784475977	0.475377364	0.766227596	0.044948069	0.724477829
bbof1	LOC578125	0.032529614	-0.097164761	0.30988641	0.173874449	0.005331929	0.168131594	0.864918602	0.633837272	0.018702395	0.259533174	0.978605659	0.642621787
LOC582300	LOC582300	-0.234943909	-0.27603146	-0.327740554	-0.073777566	0.085913042	-0.113485434	0.092737315	0.095187755	0.015100039	0.684565132	0.679132421	0.785412646
LOC754161	LOC754161	0.088685032	-0.381507849	0.950468615	0.357163711	1.131183865	0.525101245	0.818151694	0.366488392	1.99E-12	0.061923958	1.58E-07	0.182035184
LOC584818	LOC584818	0.02657813	-0.07596695	0.236684738	0.068304132	0.541452712	-0.123048359	0.883585266	0.684165671	0.087750072	0.658039813	0.012800276	0.752841208
LOC578660	LOC578660	#N/A	#N/A	-0.49225578	0.096049352	-0.803686747	0.756527517			0.11596734	0.765611335	0.028338208	0.142481888
LOC754988	LOC754988	#N/A	#N/A	1.217825247	0.014670686	1.33445275	0.321650704			0.100347354	0.987767029	0.031456818	0.707067229
LOC578252	LOC578252	0.545974675	0.234472032	0.292914846	0.11923314	-0.380565575	0.585294331	0.310222382	0.690445285	0.01636346	0.415924429	0.114981915	0.20196137
klf13	LOC576795	0.025952881	-0.004347981	0.910239641	0.21439488	1.022967122	0.452291945	0.83386477	0.972949616	1.23E-12	0.161125653	7.14E-07	0.220251429
ttc25	LOC581183	0.023213875	0.047688473	0.2598439	0.067563571	0.074690827	-0.125397241	0.844975315	0.698965172	0.014056017	0.600831389	0.676253016	0.727269092
LOC105438326	LOC105438326	-0.402722763	#N/A	6.473503857	#N/A	#N/A	#N/A	0.930285255		0.000197185
cnot7	LOC581282	0.08867314	0.170796329	0.406343187	0.077216677	0.207867068	0.18888856	0.631710535	0.358566656	0.042440494	0.735100061	0.429164632	0.644006489
LOC588496	LOC588496	-0.01778377	0.173859415	-0.354832284	-0.07362257	-0.769482042	0.599782068	0.952444466	0.54022059	0.092541692	0.743753433	0.003912216	0.213953048
LOC100888667	LOC100888667	-0.228816579	-0.390679499	1.19109271	0.230010153	1.091521801	0.140558069	0.281121825	0.09067851	1.00E-17	0.191739208	2.93E-07	0.71393251
LOC594337	LOC594337	-0.071681015	-0.161825643	1.728590711	0.604136811	-0.216521028	0.509084979	0.844753973	0.667207216	8.08E-46	0.000168043	0.392152871	0.291718022
LOC585133	LOC585133	#N/A	#N/A	0.99117	0.09032732	0.184150685	0.525723279			1.10E-25	0.536286488	0.465746998	0.291838771
LOC585177	LOC585177	#N/A	#N/A	2.804178988	0.915376724	0.05735081	0.621716561			8.07E-67	0.000573441	0.816567182	0.204555674
LOC585087	LOC585087	#N/A	#N/A	0.135836957	0.012500156	-0.988947337	0.378803207			0.677047986	0.971452565	0.01680125	0.504471527
as3mt	LOC579047	-0.118871297	0.120443701	0.633266844	0.232608652	0.109813239	0.078721502	0.471568271	0.484361143	0.022428937	0.472959018	0.751620214	0.869589691
LOC100893682	LOC100893682	-0.086436007	0.011579238	-1.670942221	-0.359991377	-1.034978433	-0.362167281	0.671511875	0.954291106	8.42E-11	0.123197807	8.62E-05	0.360038126
LOC115922336	LOC115922336	-0.313746378	-0.985961642	-0.185612336	0.018086925	-0.379274948	0.756775856	0.177863088	0.001062406	0.707406339	0.970935166	0.46117528	0.195273518
LOC578417	LOC578417	0.072487105	0.173961335	0.789718427	0.022408125	0.846354891	0.082335956	0.672373609	0.315796069	3.31E-07	0.90611111	6.81E-05	0.839627779
LOC115923119	LOC115923119	-0.181214761	-0.771262931	-0.770361971	-0.255779343	-0.167980628	-0.782762067	0.669373532	0.107014002	0.003265183	0.348336788	0.594727684	0.185275369
LOC578781	LOC578781	-0.063644672	0.109455857	0.013143085	-0.089914636	0.443960669	0.1785717	0.691429886	0.500668051	0.917410004	0.558931883	0.046092017	0.634694919
LOC115919900	LOC115919900	-0.307174874	-0.067474216	#N/A	#N/A	#N/A	#N/A	0.035461668	0.64762897
eif4a	eif4a	0.022660532	-0.035568632	0.68148128	0.187408471	0.105879397	0.100546778	0.851369531	0.778600259	6.38E-07	0.247568654	0.637844781	0.796585932
LOC100890017	LOC100890017	0.101082767	-0.009216643	-0.358516387	-0.000971032	-1.015100904	0.104002521	0.600217364	0.96249488	0.046918691	0.995978935	6.52E-05	0.795418085
LOC592232	LOC592232	0.046774799	0.061373307	-0.15134422	0.11067648	-0.433575158	0.52529624	0.709260928	0.640106803	0.216674455	0.448187788	0.039004873	0.218332006
LOC105442558	LOC105442558	#N/A	#N/A	1.560082353	#N/A	-0.558451301	-0.557925305			0.045215864		0.902123632	0.899025007
LOC105436999	LOC105436999	0.004184492	-0.038242394	-0.076834452	-0.546821892	0.359006017	0.118319139	0.98402792	0.848995962	0.727434379	0.044100688	0.260316652	0.794243965
LOC115922780	LOC115922780	#N/A	#N/A	0.646939149	0.745826362	-0.191944866	1.07659675			0.057978596	0.044013962	0.462422671	0.04499342
glul	LOC574926	0.062208537	0.035929532	0.631032614	0.073806319	0.475365731	-0.000497451	0.562751035	0.756470164	2.48E-09	0.574553355	0.022388329	0.998913486
LOC100887952	LOC100887952	-0.04141005	-0.013844551	0.223078284	0.06337562	0.399997448	-0.088139076	0.779055097	0.924760562	0.075653206	0.689113055	0.046668951	0.83020867
LOC115926809	LOC115926809	#N/A	#N/A	3.036542434	#N/A	1.523720998	0.383984607			0.051368476		0.01887987	0.6750522
LOC115923116	LOC115923116	0.062877071	0.239026723	1.282998433	0.369447904	0.718021498	-0.031998399	0.915321593	0.676369953	1.71E-14	0.076456898	0.001559266	0.934154415
LOC115923115	LOC115923115	0.89250157	0.002286829	1.156928675	0.271940532	0.813412157	0.146339218	0.138695379	0.997458909	4.73E-08	0.328245034	0.001135394	0.712419953
LOC100891414	LOC100891414	-0.061413679	0.328092837	0.605917221	-0.222704498	-0.419332562	-0.287244712	0.866438251	0.335844677	0.047996261	0.54419571	0.446398663	0.651779099
LOC115918260	LOC115918260	-0.061545089	0.038689732	0.225671314	-0.654071534	1.126032222	0.131757841	0.883733503	0.925999023	0.449093884	0.05619477	0.002106542	0.810382256
LOC105442855	LOC105442855	-0.535255047	-0.280566326	1.446931669	0.462145206	1.102371595	-0.014479621	0.462271408	0.689077829	2.77E-10	0.113409559	4.30E-05	0.973045728
nars2	LOC579372	-0.033145107	-0.081451292	-0.281707622	0.13399313	-0.592709989	0.273028397	0.885879083	0.731545725	0.222885127	0.578207032	0.041065748	0.523962086
LOC754776	LOC754776	#N/A	#N/A	#N/A	#N/A	5.665006548	#N/A					0.002608417
LOC115917883	LOC115917883	0.069786678	-0.055386358	0.343187283	0.06369374	0.391809128	-0.037627307	0.671948321	0.743283849	0.021132694	0.712463254	0.0909129	0.924812297
LOC115927392	LOC115927392	0.002996402	0.13269382	-0.261228117	-0.360488723	0.043390163	-0.009928012	0.987784888	0.496025207	0.093480983	0.034658089	0.858669453	0.978839669
LOC105446980	LOC105446980	#N/A	#N/A	1.577701927	1.000511767	-0.143610218	0.674915789			0.018825609	0.215577376	0.566421504	0.180037148
LOC115926808	LOC115926808	0.16630416	-0.020258075	-0.576605337	0.045372339	-0.91305476	0.242803903	0.390042234	0.918713842	0.021142675	0.855094777	0.008251652	0.632824829
LOC100890689	LOC100890689	#N/A	#N/A	#N/A	#N/A	5.47742133	#N/A					0.004540333
LOC574670	LOC574670	#N/A	#N/A	6.137839265	-0.423802699	7.099432852	0.66973336			1.61E-59	0.688040237	4.57E-96	0.400402087
LOC100890097	LOC100890097	0.06002001	-0.106669259	-0.444523378	-0.043043891	-0.116470316	0.217178564	0.800297501	0.670052804	0.029182442	0.84670197	0.647506442	0.585067082
LOC762492	LOC762492	0.300310404	0.222245306	3.565411723	#N/A	3.158023694	0.74100464	0.716364289	0.788744111	9.75E-07		2.09E-21	0.238124978
LOC115925569	LOC115925569	-0.159747606	-0.073118099	-0.470970943	0.171579346	0.212766221	1.297181272	0.381491158	0.690641888	0.074886201	0.522183079	0.504938509	0.016509825
prc1	LOC580770	-0.041319194	0.063937887	0.260113882	0.120447188	0.461271405	-0.142927715	0.779104937	0.666733843	0.069613377	0.466194279	0.039463273	0.722812401
LOC587093	LOC587093	0.185473306	0.063034269	-0.390373553	0.127639647	-0.998023428	0.653986285	0.200650267	0.666471126	0.001050699	0.343890378	2.70E-05	0.186178811
LOC575725	LOC575725	0.118278208	-0.167380983	-0.258339705	0.244283183	-0.656134826	0.593706108	0.448746162	0.307398919	0.033055794	0.075508216	0.009527441	0.215872029
LOC105441897	LOC105441897	-0.484554543	-0.101847397	-0.166073098	-0.16377365	0.711081469	0.124284365	0.124914461	0.740463545	0.491315374	0.533110298	0.025732057	0.80627621
naa40	LOC577667	-0.052349228	0.052560495	0.33029459	0.198819991	0.501968131	0.706257052	0.746422594	0.746028961	0.053830829	0.339795276	0.043709527	0.131887957
LOC587533	LOC587533	0.029676919	0.090682616	0.199076537	-0.11026649	0.600240587	0.073989294	0.870464166	0.621583542	0.140702944	0.48459858	0.011538785	0.856053787
LOC587955	LOC587955	#N/A	#N/A	-0.764476833	-0.306590216	-0.806268075	-0.470180915			5.84E-05	0.140104215	0.001678751	0.235317513
LOC577484	LOC577484	-0.038193237	0.040467	0.475032968	-0.040799876	0.311002913	-0.144985647	0.81199713	0.800038413	0.003296286	0.832425784	0.209249128	0.742574193
LOC592958	LOC592958	0.112098101	0.007710027	-0.347118242	0.104755705	-0.686460152	0.239119288	0.566328782	0.96936701	0.040242424	0.572936112	0.007134998	0.569707026
ankrd50	LOC587030	-0.175079118	-0.038537818	0.259080118	-0.256174983	0.596500469	-0.214407636	0.488331984	0.876484028	0.163557795	0.251103508	0.037427585	0.658892622
slc38a7	LOC581524	-0.027505087	-0.007506953	0.459469857	0.046459961	0.303489489	0.084676632	0.920159266	0.978255719	0.041687351	0.85640717	0.279007215	0.840956771
LOC100890255	LOC100890255	0.022230893	-0.175377326	0.450795974	0.140377809	0.143983503	0.072870037	0.961767886	0.70846772	0.035985864	0.557924608	0.601564037	0.872670478
LOC115928005	LOC115928005	-1.978060876	-0.695371883	1.365245146	-0.13894951	1.047302101	0.782916786	0.43030783	0.150107207	0.005384781	0.957955909	0.716829477	0.785319246
LOC105443595	LOC105443595	-0.062491092	0.072579561	-0.202346836	-0.03867661	-0.625725	-0.227129481	0.64658165	0.60716791	0.34971048	0.865959043	0.046705211	0.617280432
LOC587845	LOC587845	0.064028489	0.074966305	0.615833668	0.064058325	0.874761075	0.019359853	0.821226941	0.791545635	0.001861852	0.797651065	0.002266088	0.966634511
LOC373195	LOC373195	0.086547486	-0.006467118	0.593971935	-0.088885137	1.111283576	0.056368402	0.562320779	0.966773916	0.00015741	0.652760503	1.41E-06	0.891784518
LOC762827	LOC762827	0.021552935	-0.115270535	-0.456390208	-0.145011522	-1.102946374	-0.155253295	0.933223024	0.66384874	0.092500613	0.601803593	0.002187671	0.730650144
ddx10	LOC574613	0.056873526	0.011697905	-0.453605046	-0.12420861	-1.276274064	0.22581365	0.821425976	0.963630624	0.161993181	0.705747402	0.003417975	0.639579642
LOC574887	LOC574887	0.063354436	0.401432169	0.587902224	-0.355242342	0.758999401	-0.334209902	0.83753212	0.165181016	0.091427924	0.434484494	0.039573631	0.555892505
LOC588980	LOC588980	0.162820908	0.16630348	0.598643196	0.156586549	0.690784693	0.278410795	0.491261116	0.493107674	0.001247886	0.46839091	0.004456486	0.48554317
LOC115929365	LOC115929365	-0.178736852	-0.048889271	-0.796978358	-0.056666913	-1.113589089	0.120743638	0.543912799	0.865635693	0.031256577	0.872467683	0.009655555	0.807815573
LOC762803	LOC762803	-0.438510396	0.078839893	0.618520264	-0.075824163	1.455688488	0.137774801	0.374423889	0.861276469	0.045978811	0.846044778	9.71E-07	0.776765373
LOC756811	LOC756811	-0.217274182	-0.222116033	1.235627148	-0.01216022	1.401262747	0.125359332	0.397627331	0.380783247	8.47E-08	0.96830121	1.25E-06	0.798959253
Gpc-5	Gpc-5	0.011228906	-0.089332644	0.465968938	0.006830777	0.238837199	-0.271048375	0.945071273	0.578478593	0.004047818	0.971252051	0.298331631	0.505161683
sp9	LOC756515	#N/A	0.221740896	0.388887212	0.127690926	0.703638265	-0.313119064		0.86203671	0.030192121	0.528436304	0.001931416	0.480378603
LOC115918796	LOC115918796	0.049260495	0.002223284	-0.260249429	0.181876094	-0.804693636	-0.237022538	0.833404186	0.992099097	0.440262761	0.574721711	0.035064309	0.623630357
LOC583312	LOC583312	-0.133066809	-0.026012413	-0.06140814	-0.334779863	0.715069795	-0.270972209	0.655257473	0.932717105	0.788581406	0.249963703	0.026176424	0.578950066
LOC100893129	LOC100893129	0.063643369	0.011902914	0.401506774	0.120883254	0.129256668	-0.154522897	0.661540834	0.936455612	0.007150607	0.490451953	0.547621678	0.684888038
LOC115923632	LOC115923632	-0.484596306	-0.185715017	0.108771681	0.133314067	0.088536642	0.237429405	0.006765828	0.327001659	0.821010149	0.850672282	0.756001779	0.55929442
LOC582026	LOC582026	-0.003000538	0.127020779	0.140178051	0.062883142	0.529202268	0.217282435	0.982200484	0.365511166	0.260716952	0.642321821	0.007938959	0.546735802
usp10	LOC589508	-0.095575918	0.025238872	-0.354945976	-0.213068525	-0.586288401	-0.447887384	0.643228395	0.903494097	0.115476652	0.360314658	0.048586676	0.34981776
LOC115923629	LOC115923629	-0.075899557	-0.667793031	0.280866376	-0.541150539	-0.962781104	-0.012559142	0.788597172	0.039279989	0.147226354	0.021891968	0.002075243	0.974793525
abcc9	LOC100889760	-0.141406624	-0.070568234	-0.822717167	-0.144342263	-0.849207849	-0.398726831	0.50259897	0.737869829	0.006496318	0.63330895	0.015728343	0.412195506
LOC115928717	LOC115928717	#N/A	#N/A	1.140520462	0.002798257	1.589344537	0.56245597			0.093449841	0.997419183	0.004756449	0.470311776
LOC100890414	LOC100890414	0.105052061	-0.016889902	-2.343380987	-0.401574997	-3.002231374	-0.99569107	0.669296667	0.945617689	4.80E-10	0.188014168	2.94E-08	0.068409021
LOC115929009	LOC115929009	-0.014672883	-0.081688744	0.378480596	0.057495156	0.164344312	0.011586808	0.908643798	0.535221509	0.004746417	0.723353734	0.410126665	0.974341442
LOC592236	LOC592236	-0.088005756	0.421711541	-0.864964302	-0.682186627	-1.351644186	-0.311924467	0.812777734	0.222923562	0.040149812	0.10920229	0.010279699	0.587225845
LOC105445392	LOC105445392	-0.094540509	0.027328656	-2.43720712	-0.135929188	-2.11638574	-0.571965236	0.729510421	0.920723104	6.96E-08	0.742227651	0.000127809	0.31130857
LOC593941	LOC593941	-0.000763599	0.224528699	-0.542733855	-0.068680747	-0.665152375	-0.214271265	0.998079123	0.466451521	0.029180122	0.785571507	0.025823135	0.621396159
LOC764597	LOC764597	0.028292318	0.054402291	0.084835655	0.240624855	0.629155878	0.097802382	0.892532212	0.793004545	0.691777154	0.294466237	0.029036338	0.815834035
LOC752863	LOC752863	-0.066450044	0.102283681	-1.525511552	0.016157578	-1.620708033	-0.435900461	0.680878658	0.526795789	2.21E-11	0.946134521	5.44E-09	0.280131068
LOC105437528	LOC105437528	0.038862405	0.157884399	-1.68180303	0.068462382	-1.897329412	-0.601016569	0.884762891	0.552207861	1.64E-12	0.762389829	1.24E-12	0.136339461
SpP19L	SpP19L	0.033190469	0.092516946	0.296168684	0.107752813	0.221684135	0.162070328	0.788537807	0.47206375	0.032693107	0.497165003	0.299993331	0.659334643
LOC588460	LOC588460	0.179733983	0.162536186	-1.268449102	0.199380172	-1.593070013	-0.108353944	0.279011096	0.348028076	4.59E-17	0.271291735	1.14E-12	0.774120336
LOC586432	LOC586432	-0.095886143	-0.121847064	-0.811635248	-0.442223514	-0.661079367	-0.114593991	0.673463419	0.638354262	0.000840887	0.067902249	0.07631909	0.812490054
LOC105436626	LOC105436626	-0.3153955	0.038921734	0.184052903	-0.010132414	-2.407338018	-0.909254571	0.366747329	0.905039956	0.544904934	0.982000975	0.000101466	0.722870764
LOC581754	LOC581754	0.018317635	0.028350869	-0.228460771	0.076460017	-0.281268499	0.109242565	0.868834514	0.812543029	0.033865557	0.586278247	0.143328717	0.76743852
ubb	LOC754856	0.110112207	0.041633606	0.270615441	0.119055454	0.076282594	-0.167205199	0.328585192	0.726814748	0.010442752	0.343703074	0.674973079	0.640752476
LOC764891	LOC764891	-0.147031297	-0.08357031	0.06231035	-0.045316191	0.564532663	-0.048557001	0.3327337	0.585524666	0.69597678	0.823557374	0.018026999	0.913521793
LOC115920615	LOC115920615	0.006675372	-0.107282322	-0.582367049	0.14307816	-0.936200293	-1.406090269	0.992177723	0.884733537	0.357043716	0.613952823	0.00403218	0.002908526
LOC590609	LOC590609	-0.629063054	-0.360302469	0.212205675	0.028191944	-0.490584534	0.105908483	0.039263153	0.223784134	0.567534697	0.94476582	0.318877155	0.854269894
atp6v1d	LOC581267	-0.036053604	-0.051983832	0.262467392	0.238957744	0.466664524	0.780391979	0.827593564	0.760068165	0.045047633	0.110560999	0.02341262	0.080416151
LOC373457	LOC373457	0.027960473	0.096796991	-0.366482462	0.009141917	-0.820249139	-0.088631936	0.860642597	0.528402126	0.045448744	0.962262267	0.000500285	0.820923576
LOC115920537	LOC115920537	-1.412249683	-2.71278281	-0.279183353	-0.640801024	-0.158703401	0.162709003	0.156298538	0.01988608	0.719264372	0.457904282	0.854892717	0.860454645
wdr64	LOC582771	0.145117227	0.152571246	0.404959085	0.262919513	0.513642053	-0.190143724	0.464358275	0.434343156	0.013909444	0.150707139	0.017539698	0.650706382
ybxl	LOC580680	0.030844606	0.007295992	-0.335066291	-0.072659587	-0.819670502	0.066878126	0.775475168	0.948645699	0.0023808	0.561338189	4.87E-05	0.857690594
LOC115923624	LOC115923624	#N/A	#N/A	0.3651472	1.506159604	-7.265835915	0.35195958			0.884645927	0.590990875	6.21E-06	0.604576446
LOC115922013	LOC115922013	-1.275277104	-0.650507625	0.63255596	1.039049074	-0.904194704	1.687608454	0.247448536	0.63034717	0.363323579	0.196498196	0.10094908	0.010721041
LOC115924180	LOC115924180	0.339951458	0.384883113	1.054484771	0.152360923	1.009084598	0.466738739	0.643255601	0.596418652	0.006096351	0.751557087	0.016463653	0.427121424
LOC574784	LOC574784	#N/A	#N/A	-0.182186451	0.089760749	-0.658391887	-0.048954972			0.455988674	0.722790529	0.029438644	0.907515977
LOC115922768	LOC115922768	-0.366291023	-0.530640754	-0.306434739	-0.110402805	0.841354293	0.190840335	0.387545153	0.208145163	0.393994167	0.771415151	0.049395207	0.753883813
LOC575598	LOC575598	#N/A	#N/A	-0.320397158	0.007958321	-1.061005191	-0.029843112			0.179580541	0.974081678	0.000875172	0.945318064
LOC100891127	LOC100891127	#N/A	#N/A	1.434241084	0.478998085	2.115766227	0.291361568			3.88E-08	0.129181741	1.11E-14	0.513080817
LOC588142	LOC588142	0.015888722	0.030329135	0.358998389	0.135003556	0.386248285	-0.032079075	0.902376891	0.825222819	0.017345325	0.421864127	0.079457688	0.932255655
LOC590497	LOC590497	-0.07658548	-0.164253854	-0.40457559	-0.443390659	-0.024018468	-0.03421558	0.713523432	0.439665274	0.007161845	0.030906375	0.927427153	0.9314896
sf3b3	LOC762563	-0.045295486	-0.055847802	-0.419651442	-0.225285466	-0.489089214	-0.299756471	0.77312714	0.716982736	0.023182018	0.243650572	0.070438552	0.545874212
gsk3a	LOC764638	0.065625352	0.009589971	0.539832376	-0.022882596	0.819855548	-0.144924509	0.579162675	0.938521788	2.13E-07	0.859065432	8.27E-06	0.695608528
LOC115929134	LOC115929134	-0.555962608	-1.140804908	-0.042798848	-0.033234508	0.479116767	-0.055079063	0.256625241	0.044140119	0.891372139	0.922561531	0.219778099	0.919627989
LOC593724	LOC593724	0.146049491	-0.029490527	0.193174934	0.09053922	0.739534118	0.220600147	0.454214101	0.884506796	0.553228582	0.795274435	0.024997486	0.65933182
LOC100889051	LOC100889051	-0.427575601	0.092178799	0.669913001	-0.241994272	1.693647585	0.215375801	0.619585908	0.909767713	0.334983641	0.775674871	0.03821931	0.858266621
LOC576836	LOC576836	0.076050699	0.029528718	0.568935819	-0.652878745	1.548042483	0.37288302	0.797642416	0.922699737	0.109822424	0.168165599	6.17E-05	0.528491481
LOC115923104	LOC115923104	#N/A	#N/A	#N/A	#N/A	-1.740240533	-6.244728113					0.410411699	0.000461148
xylb	LOC589304	0.126015937	0.140164766	-0.515277459	-0.040593046	-0.701752054	0.269206231	0.554198013	0.514284283	0.011985742	0.851819735	0.012050736	0.530297789
ahctf1	LOC755028	-0.127312739	-0.213019894	-0.316147276	-0.470322176	-0.310612991	-0.106875501	0.843179131	0.728220811	0.111833203	0.043397264	0.24858537	0.786318322
LOC582782	LOC582782	#N/A	#N/A	0.456338779	-0.063348139	0.904532377	-0.024363667			0.003921135	0.736846157	6.76E-05	0.950718616
LOC580672	LOC580672	0.024770416	-0.141260259	0.60548771	-0.113998036	0.011061129	-0.022671294	0.8456099	0.217404937	1.25E-09	0.483106577	0.952805223	0.951592786
LOC115922764	LOC115922764	0.196488549	1.164545107	6.900853025	#N/A	-2.853046269	0.045516966	0.90461722	0.470360573	4.26E-05		0.22276093	0.952397607
LOC583017	LOC583017	0.141998573	-0.043025355	0.795161924	-0.03779119	0.531774295	-0.128481211	0.665761164	0.896295047	0.0003567	0.893241981	0.118161258	0.826788675
LOC105437192	LOC105437192	#N/A	#N/A	0.481579343	0.350627682	0.254832212	-2.556808986			0.844129281	0.885988571	0.724058849	0.045127321
LOC115918960	LOC115918960	-0.256179234	-0.732094807	0.563040707	0.002557639	-0.130071594	0.334601638	0.46034727	0.0542678	0.002204735	0.991067708	0.626717745	0.43052191
LOC752277	LOC752277	0.059240087	-0.164564916	0.601877257	0.130147055	0.800952251	0.554914359	0.92790554	0.80701561	0.027724647	0.738791042	0.017926312	0.25093049
LOC582389	LOC582389	0.105277507	0.172685113	-0.682466973	-0.138552671	-0.670745125	0.52160804	0.587287963	0.37716418	0.003799129	0.557015558	0.046716081	0.309475619
LOC115927361	LOC115927361	0.699339273	#N/A	0.313586632	0.513566617	0.025297448	-1.638751787	0.414199994		0.587565533	0.417749411	0.965023417	0.035676318
uqcrfs1	LOC580369	0.024656747	-0.063913603	0.408234738	0.134795457	0.175594345	0.599539689	0.866706766	0.671930727	0.000702374	0.401943794	0.494363961	0.22604618
LOC105446125	LOC105446125	-0.012396626	0.099078509	0.210699973	0.106767313	0.695774104	-0.118203965	0.964778276	0.699884796	0.300567716	0.632771034	0.005325305	0.785250108
LOC592858	LOC592858	0.029545286	-0.085139148	-0.230342521	0.227355671	-0.532250977	0.04912062	0.885935932	0.687067519	0.176570293	0.206944929	0.022711167	0.896585398
LOC582487	LOC582487	0.105245936	0.084906471	-0.195581545	-0.336336151	0.467154593	0.34377509	0.572751492	0.673292932	0.110104037	0.048585415	0.068198499	0.359364533
LOC105445538	LOC105445538	#N/A	#N/A	0.106298633	-0.224667346	-10.92850552	-10.75816807			0.981415521	0.960734823	2.47E-10	1.83E-12
LOC105436409	LOC105436409	0.062445159	-0.035121245	0.249025325	0.10595948	0.041588402	-0.056965243	0.604135135	0.780334334	0.009399663	0.380530547	0.820961398	0.870365362
LOC115919184	LOC115919184	-6.782499461	-6.738739414	1.456291316	1.776764917	#N/A	#N/A	5.87E-05	6.38E-05	0.542636814	0.697968641
ppil6	LOC587289	0.119812352	0.092382721	0.360120548	0.171788074	0.023699269	0.179059313	0.547941184	0.638572438	0.01467431	0.332080927	0.906996537	0.634052716
LOC115920213	LOC115920213	#N/A	#N/A	-0.529799309	-0.867510055	2.546103093	2.97516179			0.84700081	0.23972282	0.579576427	0.001905999
LOC583024	LOC583024	0.094326588	0.001766955	0.789998382	0.113702439	0.33849428	-0.064274293	0.560567079	0.991534108	0.000106197	0.639778829	0.255084755	0.897314641
LOC105446452	LOC105446452	#N/A	#N/A	1.75863782	-0.095194483	0.619703126	0.228696971			0.004646873	0.923395568	0.286238551	0.759027371
LOC757252	LOC757252	#N/A	#N/A	1.002610767	0.284255634	0.756519749	-0.187871475			0.019410342	0.579506029	0.097272759	0.767460448
nfil3l	LOC100890317	0.312743503	-0.040232512	2.800230569	0.584334158	3.239322777	0.582537092	0.097015691	0.833735914	1.41E-129	0.00040485	8.42E-66	0.126152357
LOC583696	LOC583696	-0.1285906	-0.301044974	0.193858826	0.044706766	0.48043556	-0.401153862	0.474267835	0.106571217	0.247100926	0.801145216	0.027429521	0.34791704
LOC115925553	LOC115925553	#N/A	#N/A	-0.373078	-0.343958625	-0.235597537	-3.516918518			0.650759297	0.703120596	0.783428835	0.025077575
LOC100889865	LOC100889865	0.182886351	0.019090967	0.431161956	-0.077630206	-0.251515699	0.4305784	0.219208837	0.904766618	0.001976898	0.634910319	0.351539917	0.337243009
LOC589239	LOC589239	0.35926573	0.328358295	0.236931574	0.006786181	-0.944314249	0.138968609	0.32640998	0.376623913	0.235741758	0.97557233	0.008885597	0.764927144
LOC105436778	LOC105436778	#N/A	#N/A	-2.436255752	-0.225454585	-2.800931855	-1.176969672			0.035923997	0.794763286	0.031342462	0.306574335
LOC105440851	LOC105440851	0.543936378	-0.529989295	-1.599952203	-0.691675682	-0.51989607	-0.16733765	0.507756924	0.599705136	0.014918134	0.289488606	0.529482988	0.852829264
ssap	SSAP	-0.048589429	0.15152525	0.143086009	0.182288237	0.445997386	0.268040864	0.822614075	0.484301779	0.215749893	0.178547065	0.023920298	0.457140332
LOC592984	LOC592984	-0.027621383	-0.024782903	-0.707302851	0.185963846	-0.516274523	0.671126629	0.898649871	0.908574381	2.02E-09	0.257354403	0.048977642	0.163898524
LOC575946	LOC575946	-0.051951163	0.164667948	-0.773663884	-0.128836207	-0.659552026	-0.1769242	0.768398351	0.338826835	0.017430723	0.689196557	0.0695509	0.708698486
adh5	LOC579220	0.042762775	-0.02386705	0.010891455	0.0476132	-0.468169946	0.368473879	0.837284415	0.909903694	0.929278283	0.736037194	0.04207695	0.395762185
LOC100890480	LOC100890480	#N/A	0.995477919	3.548273564	0.643818156	3.520823012	0.703070306		0.246698953	4.05E-98	0.022637318	5.24E-57	0.124509916
eif4b	LOC582313	-0.079008491	-0.038849054	-0.337980761	-0.145207954	-0.297449335	0.020954603	0.56494719	0.78026936	0.008731325	0.323134255	0.160370399	0.95506652
LOC584558	LOC584558	#N/A	#N/A	-0.458277453	0.215410983	-0.71201124	0.215378747			0.173677106	0.482653361	0.043649726	0.680593934
LOC590371	LOC590371	0.028752663	0.07155104	-0.601046888	-0.349274438	-0.327855224	-0.124444904	0.874505864	0.706561548	7.60E-06	0.036533236	0.143548372	0.746115845
LOC582445	LOC582445	-0.268548143	-0.487323787	0.2410723	0.106424921	0.203955883	0.391750639	0.764032378	0.593068038	0.041234835	0.421369056	0.347674578	0.363116813
LOC100889954	LOC100889954	#N/A	#N/A	1.307128474	0.429917181	-0.478499853	0.200917745			0.005919421	0.471063476	0.417445867	0.759931536
LOC594310	LOC594310	#N/A	#N/A	-0.293893127	0.168934223	-0.535548071	0.496537763			0.058905863	0.310849661	0.021523516	0.285301453
LOC586339	LOC586339	0.049382694	-0.03901805	-0.899611047	-0.20161388	-0.740689018	0.087277278	0.875801253	0.905648535	2.54E-07	0.253453237	0.007633109	0.837703814
LOC581727	LOC581727	0.19756494	0.193666899	-0.211932131	0.033287176	-1.391969452	-0.230002512	0.79525828	0.815470581	0.663381904	0.945217811	0.017454385	0.709960867
LOC100889702	LOC100889702	-1.204067208	-0.747626157	-0.419377639	-0.390030887	-0.021799436	-0.794473973	0.043896318	0.21593664	0.554606019	0.599150462	0.968483941	0.279356222
LOC591865	LOC591865	-0.207823578	0.08795896	-0.593499957	-0.312325712	-0.657961578	-0.033164744	0.549058292	0.791394296	0.038516887	0.288149472	0.111298236	0.948228045
LOC100892346	LOC100892346	#N/A	#N/A	0.88624024	0.148052515	1.14887365	-0.403750643			0.053750592	0.790593904	0.005759517	0.540352586
LOC591899	LOC591899	-0.026069199	-0.144363699	0.316997953	0.189145256	0.142625388	0.579965529	0.853562442	0.304493486	0.009693887	0.187309124	0.52031459	0.224559735
LOC575270	LOC575270	-0.139089693	-0.134817499	-0.24871552	0.017059302	-0.929307352	-0.38872564	0.472037132	0.48697019	0.315886337	0.948181242	0.010565981	0.430663774
LOC115924976	LOC115924976	-0.06683056	-0.052985448	-0.180474289	0.024556836	0.426722131	-0.161876631	0.739617317	0.742098295	0.16101834	0.877638247	0.02465927	0.658841737
zzef1	LOC100889891	-0.032124958	0.056687152	-0.264434727	-0.551124736	0.116331521	-0.04945774	0.883594907	0.806806496	0.200538033	0.024232378	0.657598054	0.904828685
stip1	LOC765087	-0.087219688	-0.161628491	0.584125572	0.010674828	-0.207606164	0.369785853	0.573859421	0.304759441	0.000235458	0.954906463	0.363091899	0.384945658
LOC115926799	LOC115926799	-0.206921141	0.066770486	-0.464892974	-0.037502021	-0.411686886	0.698866644	0.343897055	0.754975611	0.049642594	0.878372143	0.167343691	0.145813766
LOC576018	LOC576018	0.010604902	0.045396431	-0.308562921	-0.10159591	-0.538004491	-0.032615328	0.944321373	0.758949199	0.014803892	0.489068375	0.011469982	0.929237894
LOC575563	LOC575563	#N/A	#N/A	-0.555591734	-1.125742819	-1.476206802	0.148065406			0.077223676	0.001894043	5.29E-05	0.791782206
LOC583799	LOC583799	-0.01959025	0.054466617	0.144335783	0.088726886	-0.497528763	-0.106387682	0.901290554	0.746718056	0.26636946	0.581527047	0.017776197	0.771603686
LOC593427	LOC593427	0.001081964	-0.144914311	-0.407926951	-0.014486638	-0.856826908	-0.152903012	0.997250774	0.694018245	0.134550293	0.958336572	0.004166496	0.715863045
LOC582492	LOC582492	0.241108828	0.006441523	-0.335387978	-0.01541001	-0.622372851	-0.231067167	0.073060196	0.967854955	0.002825554	0.905231647	0.011125152	0.525477151
lyst	LOC105447140	-0.11248184	-0.041739635	0.139382394	-0.204392669	0.607688956	-0.075991433	0.533058122	0.818470873	0.428706874	0.319709762	0.014633817	0.84864634
LOC100891252	LOC100891252	-0.299273349	0.021909573	-0.120160588	0.106656609	0.043960241	1.594969311	0.423397545	0.951214816	0.759721661	0.785857478	0.915013206	0.010877432
LOC591990	LOC591990	-0.124131312	0.089232171	-0.426849758	-0.159472839	-1.541856376	-0.363551839	0.556760706	0.669028756	0.172848355	0.62556885	0.001487263	0.495693445
LOC100893346	LOC100893346	-0.040675267	0.167411694	0.094822614	0.021788909	0.605642623	0.091053047	0.843569878	0.406845802	0.603371286	0.914702311	0.015879408	0.833708524
LOC591086	LOC591086	-0.04498145	0.002764402	0.378205992	0.108415456	0.134343284	0.056066077	0.711014724	0.982003435	0.000829462	0.435926403	0.500419103	0.875819826
ogt	LOC579289	-0.13961416	0.074870734	0.194561911	0.149939307	0.497020194	-0.349458557	0.310565387	0.596400305	0.063446458	0.237817369	0.010157381	0.393554375
timm44	LOC752190	-0.087076726	-0.080245853	-0.055520988	0.08048802	-0.682993456	-0.01840581	0.676523666	0.708513768	0.833953648	0.781275385	0.037562944	0.968565886
LOC115927989	LOC115927989	#N/A	#N/A	#N/A	0.087717284	-0.530143724	0.369747272				0.943774625	0.042092247	0.441062734
cebpa	LOC100893285	0.256104835	-0.006320213	-0.187603615	-0.093072456	-0.750412309	0.023252092	0.121904395	0.965439503	0.145425281	0.541397648	0.000208476	0.95090514
LOC100890001	LOC100890001	0.191214038	0.189180992	-0.799076452	-0.286404411	0.202981801	-0.147948543	0.68663836	0.693435668	0.012859019	0.375255209	0.626987065	0.819890075
LOC763410	LOC763410	#N/A	#N/A	0.332663939	-0.025993436	-0.554230828	0.484364167			0.17244856	0.88043644	0.026843338	0.285701998
tmx1	LOC582904	0.009822138	0.043876798	0.508217862	0.072893692	0.388372078	0.550980176	0.955056964	0.792722308	0.005594216	0.733224627	0.133282554	0.196487702
xfinl3	LOC752819	-0.234061819	-0.127791911	-0.792630155	-0.131158118	-0.677380883	-0.462605276	0.318028872	0.598196697	0.017077312	0.696707118	0.119498062	0.39170457
LOC100890275	LOC100890275	0.067139145	-0.058305031	0.553435619	0.153517453	0.398116323	-0.060250128	0.664420744	0.707452446	0.00012276	0.372428679	0.080606852	0.875101083
tdo2	LOC593764	-0.172738178	-0.253880401	-0.663831284	0.06339446	-0.367727507	-0.200685679	0.67554443	0.545539167	0.037111619	0.838405832	0.26427556	0.680250422
LOC589245	LOC589245	-0.117926199	-0.11909006	-0.53400971	-0.21910935	-0.886305552	0.037453379	0.718753045	0.709795216	0.151262875	0.568087509	0.018115986	0.937665216
LOC753250	LOC753250	#N/A	#N/A	-0.372846392	-0.364135877	-1.049579553	0.340233153			0.353979336	0.394074661	0.023816498	0.519673777
LOC105445261	LOC105445261	-3.445828221	-0.847158622	0.034159338	1.176053285	-0.296847253	-0.331205316	0.008865375	0.722942408	0.990109403	0.614813187	0.922058902	0.903011481
olfm1a	AMAS3	-0.050534258	0.097931402	-0.236301653	0.124454944	-0.986843812	-0.055423629	0.961523338	0.923117634	0.275104554	0.578870523	0.000806424	0.89736569
asah1	LOC579635	0.059040201	-0.054684385	-0.2768475	0.011681611	-0.468136325	0.141994504	0.787240137	0.800979267	0.033112801	0.936990259	0.02099811	0.709253745
LOC585387	LOC585387	-0.016318794	0.170577667	-0.996792759	-0.410820079	-0.912539961	0.002084194	0.957672363	0.581784076	0.029221621	0.360617025	0.109470191	0.997297659
LOC115920248	LOC115920248	-0.124443351	1.113372019	-0.612727631	0.903438681	#N/A	0.714087662	0.83430428	0.035274776	0.815777255	0.060285117		0.87630183
LOC762467	LOC762467	-0.164910419	-0.29442483	0.350906249	0.199793734	0.456365858	0.406691201	0.715434521	0.526855535	0.018005769	0.256071951	0.030181617	0.312112026
upf1	LOC581723	-0.010983497	0.054934228	-0.396937806	-0.349638833	-0.317274338	-0.025702287	0.953422338	0.768241009	0.01371204	0.088936845	0.230226161	0.947131824
LOC115928865	LOC115928865	0.753579895	-2.94559904	0.224275818	0.575152319	-0.047074392	-1.728378704	0.283743669	0.012558828	0.640412943	0.54299341	0.919936016	0.007014762
LOC115924210	LOC115924210	0.188239542	0.131296707	-0.014761665	-0.393938978	0.685972947	0.051566053	0.497687725	0.635295535	0.948917119	0.13908292	0.03888549	0.916490067
rps6	LOC581399	-0.123892504	-0.048796831	0.404048646	-0.106479727	0.913440877	0.034259386	0.639184883	0.853236506	0.089782902	0.701100945	0.003192542	0.945815154
c4orf47	LOC591073	0.345893764	0.058025353	0.181150092	0.164610392	-0.126081554	0.321045727	0.020159943	0.703129859	0.14115489	0.224351951	0.505037391	0.387054845
LOC586758	LOC586758	0.08555593	-0.182152335	0.35654263	0.022303666	0.144667842	0.505214334	0.716052201	0.45741818	0.035314831	0.905333021	0.51031848	0.210161796
LOC115929142	LOC115929142	-0.004166142	-0.024389244	-1.346838199	-0.20063323	-1.378190868	-0.400445754	0.981073279	0.889380698	2.02E-28	0.140242587	9.96E-10	0.308451282
LOC586604	LOC586604	-0.03665199	0.003959901	-0.214093877	-0.036583565	0.045473237	0.121518006	0.753856024	0.97339983	0.044044469	0.768090144	0.831881453	0.744241033
LOC588990	LOC588990	-0.05552578	-0.07094865	0.12756698	-0.120070162	0.434002077	0.266037592	0.776503565	0.718499827	0.426585578	0.520915055	0.041885485	0.477852083
LOC115927348	LOC115927348	0.202965611	0.446618982	-0.388398976	-0.108414439	-0.573163391	-0.212335645	0.454679162	0.051525544	0.066042939	0.622269083	0.037621193	0.601548501
LOC588966	LOC588966	-0.057139677	0.037241721	-0.120648974	-0.003623232	-0.41250582	0.157232874	0.696821926	0.805551161	0.372552213	0.98254187	0.045030505	0.677870261
LOC100893915	LOC100893915	-0.439494945	0.092050407	-0.174400978	-0.121930043	-0.69114477	0.21178149	0.625178894	0.908806183	0.287903014	0.581861275	0.013718364	0.616383601
wdr19	LOC581997	-0.104343074	-0.011782159	0.264945069	-0.029097637	0.258773783	-0.157692192	0.469711189	0.935177426	0.040639797	0.848662562	0.207018922	0.709497993
LOC592828	LOC592828	0.045370367	-0.210520945	0.721082433	-0.28371754	0.77669188	0.047968552	0.888902114	0.552458051	0.03781119	0.542221842	0.083001076	0.939779883
srebf1	LOC590876	0.055939903	0.071382827	-0.45751573	-0.26403966	-0.583224365	-0.174119005	0.679558267	0.604420583	0.0004066	0.129576643	0.00432908	0.643791715
six1	Six1	0.632312761	0.054492886	1.193086051	0.940971134	0.29554791	0.105628025	0.161448886	0.909514703	0.009933581	0.071947404	0.489709294	0.850394836
LOC580285	LOC580285	0.075998388	0.133069125	-0.477176082	-0.139674096	-0.332715917	0.028648216	0.646135866	0.424990743	0.011407442	0.51106084	0.203318198	0.944147822
pelp1	LOC100890645	-0.087046158	-0.109025	-0.045823228	-0.154236468	-1.134598581	-0.681549225	0.715379685	0.648347671	0.89780618	0.703930434	0.015583869	0.229028307
ttc29	LOC590830	0.06749461	-0.007435144	0.241953929	0.097926859	0.124100054	0.127125955	0.637372904	0.957961248	0.027815072	0.459861253	0.508439955	0.718610983
LOC115918835	LOC115918835	-0.116017022	0.102797007	-0.279346931	-0.105607719	-1.04661873	0.161049451	0.601930629	0.640516527	0.375317856	0.747204726	0.024065153	0.759009918
sh3rf1	LOC589164	-0.046505061	0.116488608	-0.036227164	-0.451614465	0.446697524	0.136735584	0.796684796	0.545942968	0.854001985	0.046696038	0.113746274	0.763847745
LOC100892481	LOC100892481	1.558790108	#N/A	0.441213391	-0.02249509	0.853486822	0.166947238	0.157977506		0.11944515	0.945440105	0.018348647	0.764956587
LOC105440478	LOC105440478	-0.562614973	0.302971709	2.829629758	1.97507987	0.643960967	1.641230963	0.381793719	0.619112402	0.000579485	0.069823065	0.53591528	0.093543554
LOC576735	LOC576735	-0.124308587	0.005097255	0.83953703	0.088572786	1.425199823	0.051462352	0.491335097	0.977526375	1.65E-09	0.588187244	2.38E-12	0.899954079
LOC580450	LOC580450	-0.005148278	0.078222866	0.948962076	0.130213793	1.153225699	-0.321088672	0.979701515	0.70602145	0.000454959	0.702302189	0.000143601	0.518722778
LOC115926793	LOC115926793	0.095256903	0.14816346	0.298407516	0.205794305	0.041637458	0.517224963	0.591861676	0.409993834	0.020219591	0.17441732	0.864961572	0.246267157
LOC115922752	LOC115922752	-0.017347865	-0.015598427	0.671926897	0.043398759	1.066520365	0.26305572	0.931230465	0.940315231	1.54E-05	0.818865898	1.53E-06	0.503761622
LOC100892516	LOC100892516	0.079793318	0.078260488	0.2412744	0.057984624	0.486111406	0.230221167	0.690482444	0.702425573	0.0637414	0.720162955	0.022149301	0.533693868
LOC105439830	LOC105439830	-0.014864271	-0.098538208	0.279590869	0.071042052	-0.046934571	0.430274588	0.911856463	0.476363824	0.010207697	0.581440047	0.802666662	0.28893001
LOC115926789	LOC115926789	0.439414242	0.655084307	-0.309658958	-0.324304581	0.748727681	1.562649065	0.432474654	0.282276688	0.617669098	0.611280577	0.171464231	0.016560222
edem3	LOC579538	-0.0387355	-0.196831851	0.043136387	-0.38602513	0.622560749	0.118590802	0.859963825	0.414548051	0.84569222	0.113036452	0.028625236	0.801152905
LOC582905	LOC582905	0.09814594	0.046002181	0.207404976	-0.147295788	-0.495706966	-0.173481163	0.462137109	0.738950307	0.166397294	0.402557568	0.037956746	0.659775514
LOC587640	LOC587640	0.109830757	0.048829279	-0.129855043	-0.669468179	0.421922023	0.398584859	0.661899707	0.854914184	0.577236029	0.008212855	0.208167124	0.363235614
tpa4a1	LOC763053	0.036553836	0.028302675	0.238088259	0.027938707	0.400369964	0.133730425	0.762973928	0.820319947	0.025061501	0.832583461	0.02933081	0.702768085
LOC115921777	LOC115921777	-0.029479991	0.034180319	0.577181109	0.163734556	0.172210477	-0.082385952	0.915983616	0.904771828	0.015505009	0.548876465	0.586837587	0.858408729
LOC115919897	LOC115919897	0.818151552	-0.634051363	0.303559054	0.178499991	0.690291689	-0.819016827	0.047973574	0.238388336	0.44207828	0.820133824	0.008724461	0.069589482
LOC115923598	LOC115923598	#N/A	1.861260812	#N/A	#N/A	#N/A	#N/A		0.037422512
LOC100889771	LOC100889771	#N/A	#N/A	-0.338046207	-0.014362477	-0.81859413	-0.015775795			0.076208407	0.943480602	0.016644445	0.972604909
LOC581458	LOC581458	-0.032986026	0.108774452	0.378892467	0.055748608	0.768568437	-0.052116588	0.90362955	0.719200603	0.087608911	0.827824213	0.001962263	0.897827276
LOC105442214	LOC105442214	-0.266301548	-0.49130187	0.273652395	0.633421137	-1.570183346	-0.535861631	0.526470298	0.318114579	0.623731458	0.234614414	0.033582065	0.491602169
LOC100892839	LOC100892839	-0.019991909	0.038775601	-0.489490728	-0.182913104	-0.180136516	-0.29401713	0.934348488	0.872850705	0.042405745	0.466649753	0.573218553	0.546950226
LOC592184	LOC592184	-0.02396754	-0.356303159	1.226964057	0.808627211	0.889788667	0.173908328	0.973879904	0.55892176	0.000516707	0.043259854	0.019069128	0.74842681
LOC592404	LOC592404	0.000760253	-0.080403492	0.696225436	0.308934755	0.289018367	0.076734919	0.997879776	0.777609854	0.0130767	0.351227025	0.255623993	0.84894367
LOC115918700	LOC115918700	-0.068709427	-0.00790338	0.411514927	0.07728392	0.570953177	0.474822924	0.58653474	0.954161306	0.001010435	0.601414275	0.007720501	0.244006333
hspd1	LOC590510	0.032566704	0.038989552	0.489454519	-0.031180114	-0.380116617	-0.051725101	0.791969959	0.759795211	0.002957795	0.87648352	0.118182628	0.895598129
nup98	LOC593572	0.165544584	0.019900696	-0.45848203	-0.441411893	-0.233908365	-0.053326234	0.531117585	0.941817932	0.013571027	0.087491343	0.397946057	0.896812765
sf3b1	LOC590531	0.114059656	-0.007204003	-0.276020639	-0.243906474	0.123048607	-0.314825876	0.606838783	0.97540967	0.034438603	0.112183172	0.52881949	0.4464525
LOC100893023	LOC100893023	0.621424413	0.3118743	0.731723696	0.095456021	0.726132891	0.042512721	0.238012017	0.575879099	0.000257078	0.691698153	0.005252135	0.919344855
mterf3	LOC100891841	0.077328859	-0.055690895	-0.554426193	0.216973007	-1.20620256	-0.162139225	0.877043473	0.912107874	0.363440419	0.697371733	0.048346174	0.799922353
LOC115922319	LOC115922319	-0.493195062	-1.047273377	-2.041995958	-0.566062	0.387272136	1.673205536	0.91443035	0.819839781	0.003512528	0.434455713	0.691927928	0.085668825
klf2	LOC576170	0.218772334	0.310159218	-0.013736765	-0.005502115	-0.503089394	-0.133456908	0.162271017	0.027261243	0.916238877	0.970423721	0.019018108	0.718126978
cfap157	LOC100892595	-0.090845934	-0.027120928	0.278730225	0.018596734	0.157741513	-0.149150895	0.62898295	0.878512376	0.023882186	0.899868985	0.446718384	0.721814847
LOC115923080	LOC115923080	0.368176089	-0.946953321	-0.932798305	-6.355426597	-0.520502648	1.180840212	0.571244921	0.23856563	0.696075589	0.000341258	0.909634233	0.717584896
LOC115920708	LOC115920708	-0.338573103	-0.190216723	-0.124526334	-0.037349895	0.102046555	1.187802736	0.279291475	0.589543102	0.741405484	0.924324477	0.811388824	0.030271972
LOC577151	LOC577151	0.110665227	0.157815568	0.430068575	0.149914235	0.311720429	0.598295734	0.426446348	0.271273722	7.56E-05	0.2331924	0.105005425	0.160561674
LOC589676	LOC589676	0.040493675	0.104746761	-2.122183792	-0.050108728	-2.21598617	0.031455668	0.733010429	0.3927003	7.95E-19	0.828564849	3.34E-14	0.947280281
LOC580629	LOC580629	0.05706303	-0.082070849	0.309949004	0.198839022	0.215020294	1.043468791	0.683202664	0.57030522	0.010704813	0.203975447	0.345058413	0.048757012
LOC115918699	LOC115918699	-0.008838008	-0.018895509	-0.007242441	-0.619621472	0.715245027	-0.195505279	0.979460879	0.963895244	0.980713046	0.078414962	0.048803808	0.723918055
LOC105444478	LOC105444478	-0.029378305	0.058025112	-2.002153999	-0.256741319	-1.790364367	0.063739917	0.811655471	0.6694826	1.25E-16	0.271711083	5.93E-09	0.893800905
LOC100891732	LOC100891732	#N/A	#N/A	0.714721658	-0.303975657	-0.100097857	0.21576489			0.017480967	0.449046301	0.802313749	0.677972788
LOC575374	LOC575374	#N/A	#N/A	-0.210386099	0.16257689	-0.617073433	0.723930035			0.396759382	0.522418677	0.018307113	0.158270087
LOC763497	LOC763497	0.031521883	0.012278697	0.4936766	0.093731017	0.616802522	0.224995375	0.816103943	0.930194437	2.60E-05	0.495895803	0.002482327	0.545036181
LOC115917894	LOC115917894	#N/A	#N/A	1.291842473	0.565322052	0.10304722	-0.172704212			0.048781193	0.489378354	0.901039799	0.859777523
LOC100889825	LOC100889825	0.046137407	0.091107352	-0.74702848	0.161940624	-0.716738326	0.522550829	0.759464776	0.630440136	1.39E-09	0.283489989	0.004060851	0.281994222
LOC579726	LOC579726	0.045757647	0.097069808	-0.888234109	-0.25983964	-1.114023772	-0.04477885	0.740923714	0.498914482	0.003784377	0.379960167	0.00997175	0.92668687
LOC574582	LOC574582	-0.014176718	0.090687215	0.169410746	0.106365853	0.540890562	-0.047741437	0.91643143	0.524355937	0.204281516	0.4982595	0.020517013	0.902613472
LOC115924727	LOC115924727	-1.851461166	-0.990036761	-0.29599979	-2.926583756	-0.41259183	-6.180983201	0.006927586	0.161061181	0.80645651	0.001783046	0.591539	0.000570819
LOC581909	LOC581909	#N/A	#N/A	0.061524787	-0.074191025	-0.965351095	0.363549572			0.815762687	0.833461839	0.006115922	0.488078773
pifo	LOC589981	0.395242791	0.016076641	0.222105923	0.179043861	-0.11971812	0.4305293	0.042689304	0.936783023	0.221823276	0.367130914	0.639461882	0.308216176
LOC575786	LOC575786	-0.634951506	-0.208949834	1.632378582	0.201335715	1.574469952	0.220946567	0.099139322	0.603412982	2.87E-16	0.455106626	2.66E-11	0.591644319
LOC586726	LOC586726	0.003754094	0.009194756	0.427304435	0.156848443	0.414378581	0.550148141	0.97541917	0.943623212	0.001517083	0.318622617	0.050023401	0.19118353
LOC589178	LOC589178	0.176024722	0.206899481	-0.218373265	-0.418319464	0.192926409	-0.018862518	0.618304243	0.555773512	0.193097419	0.028943633	0.41579412	0.963606444
LOC100892711	LOC100892711	#N/A	#N/A	-0.509323387	-0.37851838	-0.928934688	0.23637171			0.024936723	0.180021296	0.011224146	0.601442075
LOC578635	LOC578635	0.046258584	-0.04452552	-0.62615474	-0.05254811	-0.543948542	0.08883233	0.747312358	0.762924411	4.43E-06	0.715894989	0.006050086	0.81627615
LOC575093	LOC575093	0.55954657	-0.047168436	-0.017277707	-0.305406272	0.965252007	0.29633235	0.42413048	0.95185502	0.955955305	0.379231636	0.010118471	0.585533477
LOC115923077	LOC115923077	#N/A	#N/A	0.820230549	0.088886367	1.128216216	0.429121552			0.097295773	0.889763766	0.042643889	0.565095508
LOC105441964	LOC105441964	0.16688391	0.519540474	2.617988597	#N/A	1.215160454	0.391391474	0.794418242	0.368409544	0.002062541		0.049120513	0.642089829
LOC591885	LOC591885	0.095492056	0.126884366	-0.5753648	-0.028807916	-0.88027515	-0.105869135	0.425440368	0.309242017	1.56E-08	0.820610608	6.58E-06	0.768597044
LOC100891263	LOC100891263	-0.220024751	0.100323855	0.564643001	0.390945375	1.034294689	0.052899093	0.427511534	0.709717827	0.137663107	0.32679249	0.007096818	0.930410229
LOC105436658	LOC105436658	-0.842716937	-0.911214823	-0.072330221	0.25981073	0.244776313	0.25349604	0.039993813	0.022744704	0.831905318	0.470832387	0.563019765	0.615647045
LOC100889653	LOC100889653	0.363449243	0.845867448	1.97696666	0.19456614	0.804032756	0.744124565	0.69757992	0.324139998	0.001743106	0.832958077	0.032574912	0.189386732
LOC115924611	LOC115924611	-3.091573357	-0.759707825	2.921410206	#N/A	3.200694606	#N/A	0.130266073	0.252048446	0.027038106		0.104385939
LOC100891646	LOC100891646	0.334506216	0.193428881	0.650995196	0.144974014	0.622775827	0.009136777	0.750965271	0.857089582	0.04226674	0.69207484	0.028105579	0.983315496
LOC756584	LOC756584	#N/A	#N/A	0.971769073	0.7987271	-0.693005684	0.276281685			0.03762815	0.127034723	0.187111241	0.632106785
LOC115919959	LOC115919959	0.346986339	-1.534317817	-0.200125789	-0.044191171	0.194397783	-1.744950008	0.596510082	0.147007176	0.770383456	0.962358492	0.630813383	0.007574318
LOC580999	LOC580999	0.066083638	0.081123265	0.081794223	-0.132600949	-0.522687549	0.441780031	0.75638872	0.717776464	0.47937982	0.428145036	0.012436129	0.292732595
LOC592215	LOC592215	0.049175391	0.242559778	0.761158816	0.544929972	-0.133795111	-0.224030313	0.832136658	0.287467523	0.014445224	0.113627555	0.750608903	0.674481694
LOC580769	LOC580769	-0.15510834	-0.055117482	0.007776194	-0.360283356	0.421549439	-0.043780012	0.800649145	0.930868982	0.977436551	0.072612948	0.049256781	0.904990419
LOC588583	LOC588583	0.135834876	0.155063268	-0.717902168	0.153848165	-1.253304516	-0.384242514	0.722807145	0.690760605	0.149829439	0.744207628	0.028667935	0.535406245
LOC585665	LOC585665	-0.044541868	-0.074547737	0.274581444	0.08343934	0.152960116	0.194243088	0.713562515	0.549311424	0.030212347	0.561015204	0.452792055	0.600430544
LOC754565	LOC754565	-0.283838905	0.000238366	-0.432240207	-0.028241659	-0.212615466	0.08150923	0.424917997	0.999445653	0.049002022	0.901378677	0.453222784	0.848758609
znf75l	LOC575016	0.122337258	0.046278175	-0.776529983	-0.456579517	-0.622596222	-0.141378714	0.54055736	0.823115019	0.000147736	0.055583082	0.040701139	0.748363804
LOC577327	LOC577327	-0.009708609	0.018061061	-0.244372863	-0.486032741	0.247917249	-0.113235496	0.970050832	0.945073737	0.154746515	0.025152973	0.350744176	0.789458103
LOC581820	LOC581820	0.021516499	-0.772105625	-5.80065149	-0.341352353	-2.897262181	-0.132684317	0.97358021	0.290441393	0.001978791	0.72939291	0.068162704	0.906624082
LOC593133	LOC593133	0.223307731	0.197628028	-0.474257997	-0.074895911	-0.620612585	0.410397303	0.092066172	0.127616058	0.001426314	0.643052061	0.011419656	0.334885327
LOC115926783	LOC115926783	0.387854816	-0.28566092	-0.335506984	0.018576677	-0.329398069	-1.044002379	0.323633441	0.525323569	0.255728606	0.949851249	0.29591192	0.045093518
ak7	LOC576252	0.059488384	0.068833185	0.347679401	0.145795846	0.048654337	-0.024651127	0.697466302	0.650541281	0.003184914	0.287543689	0.795575974	0.944314793
LOC115918467	LOC115918467	0.107504748	0.024408139	-0.160666989	0.162393583	-0.97953409	0.199493973	0.414733544	0.858996499	0.603281489	0.601849512	0.007446163	0.687681257
rpl35a	LOC579897	0.026132385	-0.110880198	-0.100803804	0.105623518	-0.298252358	1.098958819	0.853182052	0.444222974	0.365510387	0.464376791	0.224607337	0.048334458
LOC373418	LOC373418	0.022094432	0.026538666	0.342536099	0.123717816	0.331927715	0.510544589	0.835317755	0.810335451	0.00034502	0.307795633	0.069760447	0.20757844
LOC100893060	LOC100893060	0.024683001	0.299611617	-0.353699527	0.265570892	-1.017630369	0.804838191	0.959306801	0.516917348	0.444037613	0.552184352	0.045030097	0.189171079
LOC587978	LOC587978	-0.045596249	-0.117610149	0.425220591	0.095772206	0.589868064	0.447856091	0.730400203	0.396550494	0.000926662	0.527724266	0.002377687	0.262869327
sugt1	LOC578105	-0.092356316	-0.031757236	0.33494859	0.047076205	-0.184194187	0.296744137	0.577011401	0.849636517	0.03424719	0.796628017	0.411368121	0.460877904
LOC580994	LOC580994	0.008449051	0.011583409	0.227938431	0.093837917	0.141602194	-0.150027585	0.940326956	0.922262136	0.048915577	0.497455005	0.515667641	0.704070813
LOC115921772	LOC115921772	0.070454178	-0.031984421	0.412475419	0.20973542	-0.091275958	-0.352563092	0.732449788	0.875029814	0.011749036	0.219936551	0.655393662	0.379745138
sox4	LOC593520	0.036625815	-0.024235835	0.316580596	0.088967921	-0.035236734	0.074580563	0.788493731	0.859011817	0.020553163	0.570330058	0.868004922	0.839461508
paics	LOC575874	0.009338196	-0.140640144	-0.209138323	0.00579936	-0.555026477	0.106966916	0.942733167	0.297426174	0.190664	0.974299833	0.020061481	0.788356925
snai2	snail	0.486129135	-0.059279693	1.171702872	0.583000151	0.676073213	-0.294947037	0.40986251	0.928762568	0.00469132	0.297753475	0.099253783	0.618011979
tp53bp1	LOC593800	-0.673868286	-0.385903164	-0.692103391	-0.528681215	0.540515597	0.079161121	0.010792439	0.152926257	0.039906119	0.128557336	0.263153492	0.909317678
LOC105438640	LOC105438640	-0.224081715	-0.417705993	-0.993788507	-0.519365023	0.852772647	0.748531008	0.457812235	0.581007916	3.60E-05	0.019565956	0.002364169	0.075145925
LOC590587	LOC590587	-0.025294033	0.073159459	0.212521013	-0.297778685	0.488860519	-0.127366114	0.924387732	0.878430273	0.130133672	0.130136089	0.039315559	0.761033459
LOC115924168	LOC115924168	-0.173369959	-1.090625006	-0.682056199	-0.034666711	-0.571750232	-2.790885082	0.790788315	0.148114062	0.267006614	0.953130608	0.46304763	0.019216844
LOC100892733	LOC100892733	0.127413088	0.042583038	0.364911263	0.141769657	0.01558371	0.453119623	0.562233495	0.844655018	0.019073754	0.420463879	0.942181029	0.275789695
LOC105437760	LOC105437760	-0.034179186	0.112730751	0.411636653	0.261330832	0.814759145	-0.270320842	0.838151767	0.520331785	0.064208847	0.297703612	0.006243199	0.59679348
LOC575893	LOC575893	0.104447359	0.25080046	0.431598366	0.219721199	-0.02127192	0.201816038	0.626349572	0.238772439	0.025278019	0.313275367	0.935833695	0.632192027
caprin1	rngi	0.047127929	0.042471391	-0.216403975	-0.272448634	-0.56680623	-0.17405127	0.73411483	0.76673834	0.144354217	0.141312663	0.007520076	0.635626811
LOC115929610	LOC115929610	#N/A	#N/A	0.327986922	-0.049022602	1.50813285	0.17997695			0.553933841	0.937234405	0.009450559	0.833203785
LOC115927333	LOC115927333	0.174181424	-1.146404126	-0.572474842	0.017686439	1.021517693	-0.0130146	0.633278173	0.186894913	0.240581836	0.939215186	0.000586943	0.983063457
trap1	LOC578227	0.06217262	0.040688727	-0.331460021	-0.042985318	-0.70097977	-0.137046055	0.724194114	0.823695394	0.086375512	0.831268757	0.011011115	0.73760858
LOC105438633	LOC105438633	#N/A	#N/A	-0.748197961	-0.152644139	-1.679385627	-0.359622619			0.355489414	0.852087546	0.021612147	0.633688727
LOC588788	LOC588788	0.02081808	-0.031349368	0.290969243	0.179541583	0.09041514	0.708731924	0.892802553	0.84274886	0.029528784	0.237975617	0.702211333	0.143770511
LOC115928597	LOC115928597	-0.208904779	0.107602243	0.053539628	-0.014365799	0.512992958	0.086146021	0.335991357	0.612400448	0.790397044	0.948144437	0.038193297	0.832656431
egfl7	LOC763743	0.724508484	0.709395211	1.184455097	0.129503707	1.607192265	0.184874156	0.428224481	0.440007227	2.94E-07	0.662637148	2.31E-08	0.702397943
deptor	LOC764219	-0.142484163	0.179915707	-0.466462332	-0.106512434	-0.779062748	-0.086414589	0.81459819	0.749610595	0.049202151	0.665452989	0.013182219	0.840807348
LOC592523	LOC592523	0.069174313	-0.015489134	0.343174297	0.194721924	0.027351234	0.396010144	0.641477863	0.919807995	0.007190773	0.194215605	0.889179071	0.311497592
LOC115920054	LOC115920054	0.064806371	0.00108038	0.349318003	0.10522545	0.945731153	0.224368889	0.657535012	0.994145583	0.0002475	0.367444728	2.96E-07	0.522079344
rsph1	LOC585190	0.030547039	0.009968248	0.352830599	0.058260728	-0.280866034	0.008404257	0.820409587	0.943970814	0.003064558	0.682395928	0.19262153	0.982557127
psmd1	LOC588746	0.025221651	0.023421769	0.403380967	-0.000177754	0.207296128	-0.171700425	0.881161632	0.889728938	0.022347943	0.999333238	0.419262277	0.701186162
LOC583129	LOC583129	-0.143272803	-0.246336878	-0.443948807	-0.037930872	-0.800153542	-0.15926134	0.489109658	0.226020981	0.078853114	0.886567739	0.019507641	0.732065487
LOC593365	LOC593365	-0.228483511	-0.567469605	0.016144091	0.054142916	-0.428679375	-0.310847389	0.15289895	0.017359183	0.915982827	0.755230459	0.041719809	0.421552168
edc4	LOC579162	0.014607809	0.010461105	-0.230021404	-0.515114783	-0.138169648	-0.21795358	0.942225837	0.96079566	0.290866277	0.039055786	0.647413223	0.625866764
LOC763009	LOC763009	0.131136064	0.024863889	-0.613980831	-0.178916463	-0.848103615	-0.341685596	0.513275671	0.904584633	0.00169039	0.394308506	0.003452535	0.41273439
LOC586002	LOC586002	-0.013754111	0.069134683	-0.559957328	0.03441677	-0.677389972	0.342042898	0.958074632	0.791416727	0.003084877	0.860523118	0.008632365	0.42464121
LOC584380	LOC584380	0.127590444	0.208468804	0.336771856	0.074393297	0.961573521	0.101029859	0.55512263	0.353585873	0.026982631	0.670511423	1.02E-05	0.805976607
nicn1	LOC100891632	0.155582081	0.117023273	0.492021205	0.126000306	0.254298021	0.120621777	0.561139827	0.664623591	0.046634725	0.66409395	0.37498553	0.776151271
LOC115926176	LOC115926176	-3.757693082	-0.386924236	#N/A	#N/A	#N/A	#N/A	0.007422833	0.647083383
LOC100891474	LOC100891474	0.251546447	0.059676062	0.252179152	0.124565072	0.019829465	0.724757431	0.077448911	0.687022417	0.041399494	0.385395109	0.919377054	0.087142255
LOC115926175	LOC115926175	0.030818271	0.041848179	-0.507102416	0.091855274	-0.582996241	0.197458006	0.887689324	0.863785924	0.30951339	0.698784896	0.037689769	0.66962504
saxo2	LOC100890512	0.345117569	-0.004435317	0.140945409	0.079957191	-0.108200902	-0.11109805	0.016816221	0.976864167	0.268569972	0.569252902	0.56741308	0.761642082
melk	LOC576359	-0.092852796	0.106166232	0.585422014	0.076325323	1.257600496	-0.126127105	0.634100791	0.581492496	0.000863941	0.708841863	2.43E-08	0.763173643
LOC105439829	LOC105439829	-0.026816521	-0.03816113	-0.545121954	-0.273316277	0.141848667	-0.264358132	0.927119019	0.904813469	0.041556455	0.315180472	0.672833474	0.609405681
LOC579651	LOC579651	0.092462418	0.144924814	0.203150541	-0.126232244	0.699462135	-0.034263283	0.669916263	0.520053608	0.248194337	0.537870371	0.014123913	0.944157838
LOC579871	LOC579871	-0.057035332	0.054459141	-0.34596904	-0.001525616	-0.49670741	0.025543688	0.661354198	0.676896268	0.011325573	0.991946573	0.023195137	0.945884468
LOC592117	LOC592117	#N/A	#N/A	-0.354680181	0.320020764	-0.954826956	-0.260334548			0.432389878	0.458702601	0.034938258	0.620279275
hdhd5	LOC589611	0.036195826	0.059563466	0.616265325	0.242612914	0.449149927	0.128698099	0.841968556	0.750617687	0.000322628	0.22327821	0.044524529	0.735721227
rab43	LOC589588	0.043205485	0.035902619	0.469977793	0.202928019	0.399497356	0.551558537	0.776643987	0.818760471	0.004829242	0.31338792	0.075027634	0.202496655
LOC589560	LOC589560	0.731140569	0.419826685	2.31353988	0.610326962	2.015097564	-0.040033539	0.330195431	0.584976572	1.15E-44	0.008501694	2.28E-23	0.926669522
LOC756397	LOC756397	-0.078068206	-0.305461128	0.073890678	-0.492954672	0.584189759	0.060629437	0.787602225	0.283144356	0.726517673	0.044270785	0.037810017	0.889776798
LOC587649	LOC587649	-0.066915718	-0.09085426	-0.208246914	-0.359009511	0.15748058	-0.067001762	0.741251608	0.673195739	0.173093582	0.045198297	0.489208712	0.860245486
LOC589740	LOC589740	0.172483153	-0.05143834	-0.057229606	0.003755138	-0.526923691	0.299219103	0.584347544	0.882668644	0.693857443	0.983407756	0.028086738	0.458973038
LOC115922731	LOC115922731	-0.163214536	-0.143346593	-0.182443901	-0.01291013	-0.52308874	-0.578314486	0.394828418	0.457627697	0.285913169	0.946223296	0.030451079	0.136562076
pcsk5	LOC578721	-0.058147884	0.115086087	-0.443262594	-0.479536662	0.066103588	-0.12146493	0.692808454	0.440431	0.001833345	0.011056373	0.781315105	0.768321909
LOC115918598	LOC115918598	0.099518721	0.045601045	0.475473407	-0.293284735	0.640594192	-0.051355705	0.600127053	0.815717236	0.022932085	0.272338755	0.024038727	0.909507961
LOC588678	LOC588678	#N/A	#N/A	#N/A	#N/A	1.367669912	0.395167158					0.000431281	0.490348234
LOC579195	LOC579195	0.045902328	-0.080193236	0.446890251	-0.056618248	0.534630608	0.746068988	0.749991047	0.593191931	0.024232106	0.819845648	0.040055149	0.115937053
LOC583170	LOC583170	-0.021126268	-0.054739586	0.339282282	0.195941561	0.339804501	0.368027353	0.875979093	0.699136989	0.020151234	0.242632859	0.096277528	0.343092
LOC580312	LOC580312	-0.095467297	-0.008278228	-0.268723819	-0.053462743	-0.464548979	-0.102165524	0.521513612	0.956516489	0.104194204	0.797443396	0.046865106	0.787885411
wdr12	LOC591474	-0.046774933	-0.208177187	-0.276419908	0.081948691	-1.458084241	-0.242495426	0.860228335	0.444319772	0.504047257	0.845076655	0.003648264	0.659406161
LOC105438861	LOC105438861	-0.663574529	-0.592348986	-0.53654788	0.176417092	-1.170758795	-0.470964558	0.092420282	0.11459617	0.068547718	0.604661183	0.000736186	0.31269659
LOC593847	LOC593847	0.185206953	0.146903786	1.241250982	0.009971099	1.854758503	0.435059609	0.617970857	0.685828782	0.002738664	0.985190261	2.56E-05	0.519222059
LOC115929564	LOC115929564	0.154936541	0.349862105	-0.791357522	-0.202513718	-1.170353027	-0.455394321	0.690646588	0.373074188	0.018141581	0.530916696	0.009693465	0.409543044
LOC115924597	LOC115924597	0.020047151	0.131788373	0.336176933	-0.036025924	0.485842758	0.288894977	0.86869242	0.284633074	0.053029146	0.858670329	0.036484827	0.453651431
LOC105441749	LOC105441749	0.235026855	0.116844767	-0.365698762	0.044502425	-0.805369711	0.239591093	0.421053941	0.694732042	0.069169699	0.831822175	0.005772687	0.604615955
LOC587674	LOC587674	0.107765122	0.097858708	0.977113808	0.195893231	1.80128617	0.26570081	0.457852994	0.517124051	0.213361447	0.837355563	0.00066714	0.720771553
LOC591622	LOC591622	0.118772198	0.001642251	-0.40468323	-0.106536476	-1.045839737	-0.490037156	0.6571312	0.995198047	0.190628483	0.741961104	0.006396048	0.30640799
LOC115927323	LOC115927323	0.803111797	0.592937501	-6.363979202	-3.213842212	-0.367470351	#N/A	0.146592607	0.405672015	0.00027592	0.011663014	0.773389061
LOC589188	LOC589188	#N/A	#N/A	0.519387719	-0.10512496	-0.066929523	0.290056735			0.00078029	0.655378942	0.815856614	0.493509035
irf2bpl	LOC579269	0.172620128	0.02264339	-0.010741391	0.012686676	-0.440964806	-0.154135547	0.256601031	0.873926921	0.948736416	0.945503741	0.042260303	0.69736465
nop9	LOC575478	-0.079467192	-0.050639362	-0.197901803	-0.027265254	-1.766523614	-0.366371487	0.804523311	0.87499976	0.635192726	0.949430757	0.001747001	0.531910984
LOC115920530	LOC115920530	0.135145056	0.25246526	-0.468476945	-0.282504354	-0.22299239	-0.121301939	0.709592633	0.489187359	0.015678156	0.212788027	0.477959302	0.807434991
LOC587142	LOC587142	0.070398276	0.075968711	0.498681687	0.086452453	0.291585384	0.163233391	0.667069755	0.652604527	0.004216426	0.680564603	0.209344357	0.689046418
slc35e4	LOC105447613	#N/A	#N/A	0.716295084	#N/A	1.441368316	-0.531436719			0.42966045		0.036604287	0.619263071
sec22b	LOC590766	0.113116605	0.153936162	0.473953193	0.148160447	0.233785212	0.255679881	0.587769705	0.476571666	0.048749242	0.597624117	0.422961774	0.605491165
ubl3	LOC753416	-0.097377506	-0.056929892	0.307242764	-0.055984674	0.532679892	0.427164933	0.647615785	0.789036792	0.12812727	0.821505488	0.032207411	0.307769428
LOC588294	LOC588294	0.374085603	0.286545202	0.340861749	0.174501569	-0.214134911	0.065920428	0.013046889	0.051741516	0.011913325	0.249935797	0.336790819	0.856818864
LOC105443661	LOC105443661	-0.309026629	0.180573907	0.228080928	0.056325582	0.168128256	1.540490982	0.538074797	0.669317737	0.561448111	0.892170083	0.68126845	0.017781131
LOC575018	LOC575018	0.008077024	-0.00389685	0.259446696	0.109208638	0.264159158	0.506437945	0.940328894	0.972572354	0.007625251	0.352559788	0.145483601	0.2011508
map1lc3c	LOC100889646	0.098803193	-4.35E-05	0.47782886	0.139809959	0.821063927	0.778807754	0.537374168	0.999788892	0.001406116	0.426745854	0.000166764	0.067787503
LOC105444510	LOC105444510	#N/A	#N/A	-0.118427364	0.459621691	-0.921057691	0.470537381			0.776268663	0.251753501	0.001631111	0.339658098
LOC589483	LOC589483	-0.019314873	-0.047066085	1.647312844	0.254933621	2.093719396	0.254131965	0.881661554	0.735650727	1.42E-52	0.059628522	7.55E-27	0.471763141
LOC574994	LOC574994	0.407043925	0.34730763	0.916043515	0.174354254	0.479198047	0.034165832	0.505960349	0.469610244	0.00012344	0.543611832	0.083885914	0.936323766
cenpf	LOC592172	-0.241353608	-0.08830952	0.327954367	-0.016532293	0.728860347	-0.198767225	0.087862402	0.475165392	0.002317035	0.900115969	0.001190533	0.651684318
LOC100893352	LOC100893352	#N/A	#N/A	1.39379583	0.227981404	0.899844268	0.326588091			0.016590343	0.768172521	0.104581185	0.652019187
psmd13	LOC753141	-0.137663494	0.035788143	0.563584107	0.295578901	0.290724399	0.132134633	0.484223447	0.85660934	0.000894893	0.12393619	0.245388621	0.743242918
nek1	LOC577477	-0.053947791	0.056913769	0.155101282	-0.162517717	0.512251546	-0.229009725	0.745959425	0.734363685	0.268360237	0.317775777	0.047677948	0.60241677
aqr	LOC577627	0.026537213	0.064897503	-0.527812205	-0.17715305	-0.667209219	-0.295138933	0.877483651	0.704879715	0.009183751	0.400813212	0.021388058	0.481510489
LOC100889562	LOC100889562	-0.071429736	0.143076349	-0.676326768	0.018019272	-0.920430869	0.439289193	0.895814897	0.785685595	0.006917182	0.942746676	0.006102087	0.34861902
LOC589995	LOC589995	-0.202751668	-0.094883157	-0.048909987	-0.044588592	-0.527855691	0.138339511	0.526595342	0.775408205	0.748084599	0.807230536	0.044280159	0.732640533
LOC105441740	LOC105441740	-1.078571434	-0.683144	-0.398103273	0.031303962	1.414682209	1.025197675	0.002051833	0.024046823	0.129266284	0.929456983	0.001587797	0.088030627
LOC583933	LOC583933	0.234151175	-0.177461795	1.128380838	0.035758633	1.305095694	0.467269956	0.773634364	0.841303128	3.52E-05	0.919605513	0.000108941	0.353163401
LOC105437506	LOC105437506	-0.211663937	0.004539347	0.41609307	0.099950115	0.497678947	-0.51438165	0.405593302	0.985418404	0.02642005	0.642930502	0.028817826	0.305657175
LOC115923066	LOC115923066	-0.130620788	-0.123429059	-0.381181379	-0.853076983	0.169775585	-0.378454868	0.677071258	0.725713934	0.15329672	0.015910442	0.674134299	0.535355661
LOC585380	LOC585380	0.004361547	-0.014551689	-0.343367591	-0.070837416	0.822469578	-0.208497026	0.979327279	0.931358738	0.345847762	0.849269518	0.038080013	0.728242465
LOC587737	LOC587737	0.130365215	0.095622174	-0.933279277	-0.252521028	-0.824081584	0.337638798	0.876446342	0.905156686	0.04783506	0.592153966	0.122994502	0.570281131
rpl35	LOC579897	0.026132385	-0.110880198	-0.100803804	0.105623518	-0.298252358	1.098958819	0.853182052	0.444222974	0.365510387	0.464376791	0.224607337	0.048334458
LOC576885	LOC576885	-0.166628262	-0.187160933	3.442617145	#N/A	5.417823388	#N/A	0.8055081	0.794988685	0.000232228		1.08E-10
LOC577835	LOC577835	-0.111891161	-0.012704503	0.01670609	-0.256247746	0.524599059	0.100745753	0.59452926	0.953903177	0.921979309	0.231524937	0.039690538	0.805634986
ube2j1	LOC587822	0.003591169	0.173588347	0.893953672	0.146283769	0.005924099	-0.038730141	0.989321029	0.506257319	0.001311947	0.662310716	0.986188462	0.934296289
surf4	LOC575846	0.044965948	0.061429877	0.64920853	0.074725093	0.307642268	0.152540252	0.730585107	0.644033612	2.24E-06	0.647085014	0.136297024	0.691261804
LOC575038	LOC575038	-0.1558169	-0.489319954	1.341936551	0.158165469	2.044046823	0.711366514	0.732795955	0.310051633	1.95E-30	0.343907077	7.68E-18	0.149018672
LOC583364	LOC583364	-0.341475523	-0.342668002	0.236584608	0.028060161	0.854070261	-0.159403478	0.309640157	0.298233295	0.221540906	0.901928938	0.000301608	0.728350838
LOC584238	LOC584238	0.082051687	0.026944665	1.694461832	-0.358215933	0.776433452	-0.051731369	0.747488409	0.91774022	2.79E-23	0.471780593	0.002100218	0.896463432
LOC581020	LOC581020	0.059909638	0.068098161	-0.175439152	0.045517812	-0.393729024	-0.174156761	0.628037022	0.590335269	0.156439264	0.749887224	0.041684014	0.625048561
sdad1	LOC585590	0.142968651	0.080532238	-0.103893411	-0.068859519	-0.843617694	-0.111169777	0.45707954	0.680127175	0.668137077	0.794553938	0.015082207	0.805558542
cyp51a1	cyp51	0.034970129	0.210006276	-0.560845402	-0.047061249	-1.265397739	-0.266305273	0.835995297	0.214464451	0.001735471	0.809703253	1.71E-06	0.492488913
LOC100892522	LOC100892522	-0.236388329	-0.440563066	-0.441603982	-0.639582945	-1.166404348	-0.62202606	0.572209371	0.306171713	0.313209259	0.18768008	0.021757355	0.292568889
LOC115929042	LOC115929042	-0.061142174	-0.143827629	0.332929995	0.097848858	0.659150616	0.182524474	0.87239313	0.716752227	0.034498249	0.586357767	0.007015041	0.644591352
LOC583743	LOC583743	0.018121389	-0.252992083	-0.467786404	-0.053339129	-0.409498773	-0.09758676	0.962672886	0.527947766	0.004082695	0.763943044	0.095528388	0.799768702
LOC105444695	LOC105444695	#N/A	#N/A	0.622596294	#N/A	2.107113687	#N/A			0.547931517		0.01686893
LOC762881	LOC762881	0.295840607	-0.074574027	0.277509137	0.163086106	0.042567386	0.008943115	0.09737798	0.689395495	0.048861919	0.320410436	0.83072831	0.979985438
LOC763287	LOC763287	0.344144823	-0.021846483	0.106357668	-0.335576939	1.062092191	0.222516145	0.422406937	0.962449765	0.679908906	0.269296824	0.001259402	0.668587313
LOC589254	LOC589254	0.050794409	0.021598809	-0.010146787	-0.220449052	0.548261765	0.062328886	0.742193216	0.891091338	0.948679079	0.253550882	0.037829857	0.885053984
LOC588026	LOC588026	0.010434986	0.145848382	0.27236325	-0.04015014	0.547396737	0.127231206	0.943488826	0.344711528	0.006716638	0.748903136	0.005996905	0.723730752
LOC592658	LOC592658	0.281143743	0.275849701	-0.917409817	-0.17999491	-0.649506219	-0.62840943	0.674935115	0.665061522	0.037530261	0.668435693	0.150859985	0.270385769
LOC590274	LOC590274	0.06786119	0.211249559	-0.586985586	-0.762634755	-1.324951067	-0.556917649	0.878634095	0.626370424	0.040687414	0.015132046	0.000632266	0.264548165
LOC757299	LOC757299	-0.063763	-0.133329972	0.460252842	-0.009138917	0.803495842	0.372599691	0.876519556	0.766213658	0.102267063	0.977418383	0.003883322	0.407098467
LOC115929607	LOC115929607	0.071708496	0.099435987	0.51528934	0.038434115	0.273215864	0.147450699	0.611223536	0.484965828	0.000516346	0.826200355	0.215818594	0.69549751
LOC115929160	LOC115929160	0.020520789	-0.042337437	0.405709317	0.174573256	0.037374825	0.190608549	0.88386197	0.759372495	0.001044916	0.24251757	0.874536929	0.644985823
LOC752782	LOC752782	0.078137185	-0.038604318	0.341500214	0.084157001	0.096361517	0.440619996	0.496270265	0.739773215	0.002156496	0.52849107	0.683183192	0.308185724
LOC373192	LOC373192	0.109606165	0.01733723	0.285795196	0.087908811	-0.06537844	0.289698195	0.345505885	0.877647179	0.007433622	0.48455302	0.764687441	0.49080688
LOC576977	LOC576977	0.005481967	0.129848714	0.627964983	0.076682008	0.254941681	-0.109127455	0.975256624	0.467058119	0.002769131	0.758377642	0.344264127	0.808029008
top1	LOC588512	-0.033831611	0.026135212	0.371303379	0.036988411	0.04006706	-0.15927185	0.782022524	0.83601644	0.011770715	0.829569452	0.860404177	0.698968592
LOC100888378	LOC100888378	0.012320884	0.004010924	-0.241274385	-0.660333048	0.044643036	-0.200092184	0.960120025	0.987325111	0.385028034	0.03602158	0.896414252	0.692295452
LOC588285	LOC588285	0.044534625	-0.013816787	-0.244474518	0.045659106	-0.72776878	-0.001340277	0.860059673	0.957801122	0.328306035	0.862909695	0.014056904	0.997628277
LOC585090	LOC585090	#N/A	#N/A	0.015404652	0.228880403	-0.809178686	0.223529568			0.921014045	0.212164454	0.002668854	0.62579657
LOC762584	LOC762584	-0.21084001	-0.668490132	-0.616419318	0.269864146	-0.651561143	-0.074808188	0.738510127	0.295823236	0.049091424	0.394370309	0.028509348	0.857396344
LOC578575	LOC578575	0.09529182	0.058821193	-0.235445533	-0.120811723	-0.577200537	-0.05019688	0.383555609	0.594318382	0.009213761	0.322548137	0.001604973	0.887320501
LOC582841	LOC582841	-0.020902968	0.038955806	-0.573185095	-0.284468033	-0.053756712	-0.084331641	0.903712861	0.824404344	6.58E-07	0.082026943	0.80134458	0.82631144
piwil3	LOC373434	0.088587036	0.085221251	-0.290192494	-0.304031149	-0.59403603	-0.249678095	0.556791885	0.576883438	0.061427291	0.083470361	0.009048445	0.51394089
LOC584174	LOC584174	0.06634556	0.095926463	0.061496205	-0.076364389	0.509781054	0.134147816	0.633287761	0.518007033	0.653571935	0.6446354	0.031293741	0.735129109
LOC574568	LOC574568	1.001183944	0.676789923	2.761355878	0.857454972	1.541103592	0.405064636	0.303630069	0.396654291	1.06E-06	0.317343774	0.323656197	0.698301438
LOC115918695	LOC115918695	-0.009405265	0.045599844	0.505085999	0.116023454	0.247120475	0.593020613	0.946349598	0.754767065	0.010244943	0.605640578	0.335717772	0.218826028
LOC574693	LOC574693	0.876942539	0.634924355	1.828006508	-0.25804588	0.712304933	-0.349198745	0.28584365	0.350084026	4.30E-07	0.639298538	0.05873816	0.554461939
LOC581855	LOC581855	-0.09133414	-0.15568913	-0.371864434	0.01953907	-0.521659775	-0.140655188	0.702145297	0.5398145	0.053038758	0.924052246	0.029125316	0.71472158
LOC585680	LOC585680	0.264995635	-0.285550089	1.064556579	0.23705881	0.769058362	0.186788963	0.426066477	0.421753014	8.38E-05	0.450824996	0.004139018	0.647297622
LOC105440169	LOC105440169	1.210398401	#N/A	-0.12116835	0.018263761	-2.092641162	-2.249214716	0.264945264		0.867281254	0.981537183	0.011108425	0.019186692
msp130	msp130	0.099179971	0.235113467	0.464189184	0.0019164	0.469074571	-0.228166726	0.508217709	0.123746341	0.036243252	0.994019673	0.074394157	0.640635033
LOC577015	LOC577015	1.531462372	0.614209826	3.729522947	0.96293572	3.447518679	0.793726686	0.012797172	0.398585512	2.34E-287	4.74E-13	6.12E-76	0.024875658
LOC582748	LOC582748	-0.2927121	-0.221907505	0.333809702	0.111362107	0.138304276	-0.260972206	0.177275147	0.308030353	0.049793729	0.561251135	0.523753849	0.507474408
itga6	LOC590692	-0.113438517	-0.028437446	0.279151879	0.056321354	0.357954434	-0.015885206	0.44640061	0.850964556	0.035278973	0.717365578	0.087239242	0.965645687
LOC577545	LOC577545	-0.003701292	0.009642729	-0.30886023	-0.032504061	-0.523044911	-0.319048924	0.978989887	0.946797735	0.048818264	0.848538386	0.036556803	0.471797077
LOC753657	LOC753657	0.194256207	-0.2035528	-0.483053611	0.036366153	-0.909935681	0.307255338	0.416943459	0.434269484	8.43E-07	0.75971578	2.18E-05	0.479141596
LOC105445803	LOC105445803	-0.040613522	-0.110811935	0.146027704	0.206622199	-0.080402722	1.25798787	0.812913104	0.528938029	0.303335918	0.239616338	0.757796333	0.028324954
ciao1	LOC576573	0.193965686	0.177121706	-0.398133727	-0.059311347	-0.948934091	-0.092517612	0.473294629	0.522912599	0.221920426	0.85636031	0.01500779	0.858947653
LOC115926148	LOC115926148	-1.105805192	-0.077181086	1.657318996	0.509440474	1.957753268	0.019766571	0.693969305	0.986553343	1.56E-06	0.038266606	1.29E-16	0.970683044
LOC100890165	LOC100890165	-0.074017438	-0.026423824	0.303058025	0.049097914	0.513771232	0.212886023	0.645663652	0.871988645	0.00219764	0.69351815	0.008360446	0.549773963
LOC115928325	LOC115928325	-0.134771194	-0.290859058	-1.293906728	-0.053067859	-1.28639305	0.161653773	0.8333374	0.652697633	0.001793801	0.879704659	4.22E-06	0.680235302
ctsb	LOC582922	-0.007370508	-0.202524133	0.340436081	0.04754702	0.056414264	0.26604508	0.959293216	0.176156608	0.014006914	0.761046918	0.795679745	0.519963684
LOC577851	LOC577851	-0.018890137	0.059280736	0.232593495	0.243462995	0.626344834	-0.376494002	0.940654641	0.81070492	0.378681289	0.372108685	0.029787778	0.398503091
LOC588722	LOC588722	-0.062247308	-0.988759504	0.488931025	0.440058005	#N/A	1.14930299	0.866396178	0.027071794	0.568754076	0.632417842		0.282938141
tpr	LOC577828	0.025090182	0.065169206	-0.439070924	-0.414025933	-0.206572098	-0.144861016	0.961111345	0.902353992	0.013400221	0.067940234	0.470430209	0.716604094
LOC580491	LOC580491	0.084485584	0.030125002	-0.136211382	0.072095163	-0.481521525	-0.058213561	0.530954462	0.831607231	0.333207808	0.646448512	0.025363542	0.87717231
agk	LOC100892801	0.162534525	-0.010164431	-0.625839643	-0.001522359	-1.221173125	-0.848263842	0.688396439	0.981078327	0.208985933	0.997366879	0.041729294	0.21166602
LOC754080	LOC754080	0.697737436	-0.857881907	0.331725366	-2.835624985	-0.895603367	-1.582622637	0.336435144	0.455830213	0.566224815	0.008131918	0.695739971	0.177909434
LOC100893340	LOC100893340	0.120074103	0.041318129	0.324276831	0.126017139	0.546800869	0.807550608	0.601181118	0.875052677	0.014231962	0.46039414	0.022142045	0.089985598
LOC115920640	LOC115920640	-0.168719785	-0.261371402	0.406395036	0.318275565	-0.395389728	0.225265568	0.444882018	0.247016674	0.039990933	0.1587366	0.144707563	0.630567113
LOC105445861	LOC105445861	0.157783766	0.05380115	0.230497463	0.279925461	0.014729945	1.114721108	0.371991414	0.7839088	0.138778829	0.123847782	0.95567437	0.040879095
LOC100892135	LOC100892135	0.301187813	0.21676834	-1.160197917	0.405640805	-1.216971084	0.02529215	0.586220512	0.697691624	0.001261459	0.190326165	4.25E-06	0.946995486
LOC115919033	LOC115919033	0.103550097	-0.051454698	0.505928136	0.150049149	0.094957626	0.273057267	0.35823569	0.680744184	4.10E-05	0.298719396	0.693944161	0.525380175
LOC100891818	LOC100891818	0.045122311	-0.075310909	0.265886838	0.03174096	0.146880272	-0.151717017	0.827630309	0.722349502	0.005830862	0.778578973	0.421546518	0.66499205
LOC588081	LOC588081	#N/A	#N/A	0.576725407	-0.046832222	0.034313044	0.083952745			0.000124775	0.829628624	0.902691295	0.838375169
LOC115917875	LOC115917875	0.039899628	-0.079538907	0.367409629	0.120073879	-0.062649181	0.269619764	0.731244161	0.509351842	0.000312556	0.330637122	0.789478964	0.515874962
LOC577057	LOC577057	0.01212694	-0.005138752	-0.901042248	0.003543156	-1.057077964	0.420857883	0.940874222	0.975441267	0.000329862	0.988287294	0.000648929	0.341042419
LOC105438784	LOC105438784	0.436890734	0.375161234	1.008632101	0.228493076	-0.639880303	-0.400329968	0.353433979	0.09080339	0.000528911	0.518473399	0.059161026	0.402482673
LOC764451	LOC764451	-0.037854593	-0.00367993	-0.479133346	-0.051142033	-0.579165194	-0.042678846	0.846695093	0.980694723	0.050659631	0.837758671	0.042287884	0.918179379
LOC105446769	LOC105446769	0.443440654	0.420838713	-0.733443938	-0.285539036	-0.494317961	-0.059614491	0.377622579	0.383081507	0.017197468	0.352921428	0.172339727	0.904285813
LOC582485	LOC582485	-0.015060957	0.013390266	0.7890011	0.137530029	0.892903118	0.098409977	0.910054126	0.920637584	2.92E-13	0.298521472	2.25E-06	0.78615277
LOC115928322	LOC115928322	#N/A	#N/A	3.500292864	0.579544042	2.968902428	0.326166963			6.70E-56	0.131461752	2.85E-25	0.571885854
LOC115927913	LOC115927913	#N/A	#N/A	3.755156451	0.935040175	3.269826007	1.114217659			1.12E-138	2.80E-05	1.84E-47	0.005894599
LOC762549	LOC762549	0.290192249	0.756834545	0.023864291	0.284124303	0.358917096	0.290467273	0.474619626	0.044117177	0.973544059	0.686097471	0.639123923	0.744432019
LOC115919361	LOC115919361	1.097463845	0.615021241	1.360521248	0.601350496	1.15234399	0.725801712	0.048960172	0.303816012	5.19E-08	0.042630995	0.000115675	0.13345685
LOC580469	LOC580469	0.010998459	-0.128062445	-0.283679589	-0.225634613	0.499287664	0.310819254	0.984805033	0.826695861	0.116271961	0.283254393	0.033669981	0.423445379
LOC115929375	LOC115929375	0.917565523	0.589907799	1.199913228	-0.918571585	0.092088228	-0.576351872	0.352359279	0.40849833	0.014644295	0.225002246	0.852078976	0.392660038
LOC115929209	LOC115929209	0.954356918	0.707908479	1.765689697	-0.593938983	0.787031153	-0.088471458	0.271216795	0.257611172	0.000280694	0.438958982	0.089676776	0.892269262
LOC588203	LOC588203	0.135773551	0.138809761	0.460920171	0.197950424	0.215820603	0.05770051	0.510199233	0.48174224	0.042424365	0.490250883	0.43807486	0.893283229
LOC581297	LOC581297	0.025540904	0.089529705	-0.234639994	0.04782757	-0.243028035	-0.082113954	0.849088072	0.497584184	0.01279611	0.718200107	0.177208984	0.813164885
LOC586206	LOC586206	-0.034994009	-0.018203577	0.443342661	0.10316267	0.577157459	0.149988066	0.784876635	0.888853603	0.001926223	0.536562442	0.007660254	0.689602145
selenof	LOC577158	0.050205342	0.061877429	0.314555527	0.16540952	0.10158569	0.821124168	0.724550378	0.674783603	0.036818355	0.366900143	0.640661559	0.093644937
LOC115920596	LOC115920596	-0.441670141	-0.268564733	-0.491988779	0.090487082	-0.186368882	-0.558073465	0.011584742	0.105292397	0.059141007	0.559789343	0.481039066	0.234847034
LOC754171	LOC754171	0.08305129	0.1637097	-0.280117298	-0.014768286	-0.206809118	-0.305832746	0.641533945	0.366504529	0.014045251	0.913516749	0.271445877	0.451092361
LOC115917903	LOC115917903	0.633485985	-0.36482959	-0.60191352	-1.077004941	0.505685072	0.105557276	0.427212196	0.718988196	0.19741403	0.043288767	0.3683814	0.883690377
LOC100892241	LOC100892241	0.158419396	-0.369355725	1.265641006	0.252539661	1.216824295	-0.015355937	0.710809614	0.425232808	8.38E-05	0.536003984	0.002011211	0.980275095
LOC115925242	LOC115925242	#N/A	#N/A	#N/A	1.111895853	6.60483986	#N/A				0.646763814	8.94E-05
LOC115918190	LOC115918190	0.00088563	-0.088916597	1.352292988	0.449727459	1.980784367	0.967781433	0.997442666	0.753127726	2.98E-05	0.259889623	2.59E-08	0.06931698
LOC764716	LOC764716	0.007084089	0.026543031	-0.283700033	-0.545667037	0.221905868	-0.161413246	0.970134957	0.892109788	0.042062865	0.004273119	0.376351252	0.704168509
LOC115922719	LOC115922719	0.187233137	0.105085191	1.015195887	-0.14434001	1.231278125	0.367003894	0.609814791	0.766425229	0.043863935	0.824214513	0.027129213	0.628383145
LOC100889667	LOC100889667	#N/A	#N/A	-0.507513769	0.162194674	-0.471627537	0.834167712			0.010129053	0.441797402	0.09559293	0.128874156
LOC115920314	LOC115920314	0.502094907	0.102065652	0.267894064	0.247832912	-0.358898714	0.380181866	0.008446065	0.599956846	0.126610431	0.201578844	0.13009044	0.344722471
cfap20	LOC580002	0.026309671	-0.081026857	0.289667425	0.127124889	0.078894319	-0.154429857	0.882920155	0.671473859	0.018069683	0.374677955	0.697897822	0.684401768
LOC105441936	LOC105441936	-0.34879351	-0.959046734	-0.566947709	-0.01801117	-1.208253336	0.178531041	0.173246277	0.000914784	8.09E-05	0.9139609	5.00E-08	0.653094325
LOC578673	LOC578673	0.075950137	-0.046017491	-0.719758922	-0.338331303	-0.717075423	-0.061390255	0.701525272	0.821361092	0.007325644	0.229826066	0.079727818	0.900163991
LOC591982	LOC591982	-0.117929215	-0.069901281	-0.422659592	-0.15623172	0.01556333	-0.224517233	0.582864446	0.729405062	0.031371728	0.493306336	0.951878038	0.612259355
LOC576586	LOC576586	0.03376361	0.04636699	0.338515741	0.036580171	0.405160249	0.312701833	0.824242583	0.768259235	0.031814732	0.842948572	0.076515743	0.416020887
LOC585896	LOC585896	-0.04950558	-0.084626728	0.187738559	0.033465232	0.696370838	-0.342766638	0.847410415	0.748210418	0.406632957	0.892777494	0.004502853	0.419106168
LOC115924585	LOC115924585	0.007331472	0.095173699	-0.458781268	-0.028663473	-0.383861125	0.22694761	0.970016674	0.621677373	1.24E-05	0.81872079	0.042957207	0.536088157
LOC115917955	LOC115917955	-0.125370496	-0.169874742	0.812166272	-0.068057729	1.772694163	-0.099262824	0.737649677	0.653369634	0.011630341	0.862171027	8.46E-06	0.882827726
LOC105437067	LOC105437067	-0.634398182	-0.252465644	-0.85612594	-0.04487379	-0.46196265	-0.395104031	0.118886686	0.554868158	0.034886417	0.904129334	0.363589381	0.547478174
crat	LOC593866	-0.065553267	-0.085284222	0.209404504	-0.123522948	0.540145261	-0.414472718	0.799240445	0.739177172	0.36322169	0.660971622	0.041245853	0.406961333
LOC115918285	LOC115918285	0.076706956	0.203398753	0.475221342	0.114844589	0.220812967	0.514292044	0.664843742	0.261576511	0.006738335	0.568671159	0.363288827	0.219542299
LOC752861	LOC752861	0.07701094	-1.189812606	0.557652306	0.102073614	0.012718019	1.124263298	0.459505941	1.12E-10	1.52E-07	0.45516393	0.956703067	0.043058613
LOC755447	LOC755447	#N/A	0.246540521	#N/A	#N/A	-0.771505982	-5.924613702		0.957271593			0.73814756	0.001313329
FSCN1	FSCN1	-0.038053948	-0.046836725	-0.323947968	0.028603262	-0.229043664	0.078106458	0.792730065	0.755418814	0.005912744	0.83685235	0.240334685	0.824708956
LOC576792	LOC576792	-0.048532473	0.018775336	1.565044341	0.227066736	1.436331389	0.084856978	0.879835961	0.956228068	7.00E-24	0.274922237	2.12E-11	0.826718772
LOC115927910	LOC115927910	#N/A	#N/A	#N/A	#N/A	6.442590393	#N/A					0.000202948
LOC100893201	LOC100893201	0.090343186	-0.20315313	-0.873475894	-0.122200487	-1.067283168	0.417330378	0.765520662	0.512341365	0.000352774	0.61218181	0.000261169	0.324673274
LOC590372	LOC590372	0.028812261	0.094309101	0.256147565	-0.140204119	0.570229081	-0.172044219	0.885845821	0.64340045	0.012493443	0.34412538	0.002173159	0.631295996
LOC577523	LOC577523	0.118094816	0.153021954	-0.149290268	-0.099604178	-0.486343349	-0.092263918	0.651958968	0.544723953	0.33634378	0.566387428	0.02730809	0.810542325
LOC756364	LOC756364	0.407152715	0.141526429	-0.516346122	-0.16154486	-0.85300356	0.178258905	0.30801081	0.739206761	0.083098742	0.593097265	0.024801998	0.729935291
LOC115919944	LOC115919944	0.139649552	-1.275792428	0.419838813	0.047144083	-0.144066236	0.978404803	0.189437495	2.69E-11	0.000111787	0.727226582	0.525033832	0.073008933
LOC587735	LOC587735	-0.019364644	0.02078966	0.122597218	0.118959218	0.498994415	-0.37654075	0.901544039	0.896448262	0.424040911	0.479965679	0.030147919	0.398858766
LOC578234	LOC578234	0.070965792	-0.042127761	-0.04951658	-0.105117634	-0.535409065	-0.101254156	0.68055881	0.812547255	0.757290884	0.573481601	0.022105349	0.788825471
LOC582746	LOC582746	0.200978449	0.175365043	0.218008947	-0.172965473	0.55118518	-0.261224492	0.370718839	0.458541708	0.055588407	0.254330093	0.003460096	0.483288758
mrps12	LOC591130	-0.176441824	-0.015573856	0.507574284	0.084517585	0.313950119	0.493484016	0.484517884	0.950010226	0.021173968	0.73752275	0.247528847	0.303317734
LOC578210	LOC578210	0.032122257	0.137933421	0.288846487	-0.123960821	0.641857074	0.010620554	0.875706052	0.502715687	0.019571165	0.44717519	0.000966771	0.976466655
LOC100892419	LOC100892419	#N/A	#N/A	1.926651429	0.71717588	1.694737168	0.680526429			1.28E-05	0.228909281	2.72E-07	0.187333164
LOC594043	LOC594043	0.040265546	0.042825835	-0.11303096	-0.152732216	-0.739941209	-0.068987745	0.728302063	0.738973788	0.39758437	0.339687196	0.001303013	0.857253048
LOC588872	LOC588872	-0.020382383	0.003458816	0.736781712	-0.045903942	1.138126096	0.301307857	0.906222285	0.984451795	1.56E-07	0.808204513	1.62E-07	0.427050694
LOC115924102	LOC115924102	-0.124369152	0.022163775	-0.382054596	-0.044112111	-0.835249427	-0.15423479	0.463824598	0.898560545	0.038772361	0.820925749	0.001064275	0.691765932
yars1	LOC577843	0.077151203	-0.289241546	-0.19303748	0.273540119	-0.827713703	-0.306780998	0.710657303	0.188391377	0.428895847	0.263960816	0.007890035	0.478850365
LOC105441203	LOC105441203	0.138094421	0.149471176	-0.672802824	-0.157062591	-0.881509175	-0.31954128	0.506685446	0.465783576	0.042900007	0.640721516	0.066699353	0.586444322
LOC105439836	LOC105439836	-0.845036242	#N/A	0.576085508	0.746706813	-2.719167309	-0.098702171	0.744716665		0.899967781	0.753747046	0.041884928	0.937455771
bicc1	LOC100888728	-0.018445994	0.051039653	0.336694464	-0.10296316	0.786272693	0.208509537	0.925862842	0.796434661	0.004366755	0.48501709	0.000470807	0.579118054
LOC115923556	LOC115923556	-0.135600429	-0.165984768	0.4939552	-0.081626019	0.264872693	0.018618786	0.451926434	0.339333351	0.016146551	0.738686285	0.348507642	0.965067363
LOC115929747	LOC115929747	0.111726032	-7.100105781	#N/A	-0.515740573	1.21340679	1.389552797	0.869093101	1.68E-05		0.863473545	0.790779086	0.572147283
LOC582130	LOC582130	0.09843148	0.027226317	-0.137276295	-0.136481258	-0.584226614	0.004591652	0.471645357	0.849056541	0.389713895	0.492562772	0.027598925	0.990396465
LOC582089	LOC582089	0.185808015	0.252652361	-0.177841189	-0.293516255	-1.233004783	-0.207045758	0.422032004	0.292137829	0.615201796	0.435451764	0.008595063	0.698101739
LOC584187	LOC584187	-0.017344714	-0.19452978	1.697476662	#N/A	2.191287374	#N/A	0.97659548	0.758723262	0.052834588		0.008475351
LOC100888019	LOC100888019	-0.057539857	-0.095062798	0.40466368	0.186684304	0.034879071	-0.073208754	0.713561766	0.570209985	0.019641204	0.346303058	0.872436782	0.845628428
LOC115918239	LOC115918239	0.211542948	0.358577229	-0.061145324	0.360059355	0.102013492	-0.59170062	0.334688165	0.139259875	0.696714801	0.047810045	0.712638334	0.296200804
LOC115918831	LOC115918831	0.103834009	0.52963589	0.541665018	0.712122666	-0.430833432	0.208149243	0.798633505	0.177740366	0.346818041	0.010753788	0.131073007	0.674064069
LOC115918424	LOC115918424	0.123294642	-0.168988091	-0.363010193	0.054354793	-0.093530366	-1.144669066	0.584056794	0.471179458	0.483326292	0.933604012	0.733377583	0.010508676
LOC100888304	LOC100888304	0.101303538	-0.018635117	-0.510465588	-0.301759206	0.307839916	-0.185199463	0.81355634	0.961512938	0.049911978	0.273005295	0.402820437	0.719748047
LOC580339	LOC580339	0.189320241	0.095709535	-0.099671395	0.000272395	0.570214225	-0.190166665	0.82931382	0.914614456	0.387460354	0.998330328	0.004415291	0.618576946
LOC593522	LOC593522	0.144165593	0.036188282	0.30970052	-0.024707789	0.106092041	-0.071699299	0.317672505	0.808871815	0.007455095	0.861934447	0.608822165	0.843354148
LOC115926760	LOC115926760	-0.001904997	-0.152029688	0.208626607	-0.225829009	0.354686732	1.311014391	0.997537225	0.807340981	0.894362952	0.873910946	0.755800755	0.020742704
LOC115920358	LOC115920358	-2.095816475	-0.970211016	7.397963443	#N/A	#N/A	#N/A	0.647670213	0.832079686	0.001494092
LOC585167	LOC585167	0.069086676	0.133870204	-0.412657741	-0.020844306	-0.672419851	-0.306930488	0.815395844	0.6517347	0.035130362	0.918959254	0.011979204	0.44234346
LOC115924098	LOC115924098	0.106451505	0.151742383	-0.340999468	-0.438964408	-0.579349197	-0.006880115	0.605036464	0.45025328	0.049809321	0.027980453	0.023565487	0.986326234
LOC575585	LOC575585	0.494711735	0.023843795	-0.722074487	-0.318803314	0.030304749	-0.523923511	0.382462441	0.969009243	0.036859796	0.398370304	0.935031174	0.318712376
LOC115920206	LOC115920206	-0.007230683	-0.062321399	0.44909581	0.254491864	0.237871384	0.461636813	0.968706891	0.740294822	0.014624481	0.221084772	0.287376482	0.262878519
LOC115924950	LOC115924950	0.000106434	0.003119956	0.360728863	-0.056098517	0.602277992	-0.202173522	0.999497073	0.985687924	0.03546666	0.777516305	0.013186703	0.638769197
LOC752750	LOC752750	-0.114979451	0.063199466	-0.013016787	-0.286525812	0.692134639	0.069696047	0.72784199	0.847134594	0.96060661	0.348358877	0.016715416	0.877966134
LOC100887854	LOC100887854	0.140766302	0.076551898	-0.774919552	-0.057316468	-1.135077575	-0.333266815	0.537457215	0.742024781	0.005096392	0.832082796	0.001418657	0.467613326
LOC578511	LOC578511	-0.035830504	0.081859481	0.201109879	0.006817849	0.541252001	0.027889403	0.809233359	0.587617938	0.16290238	0.967089881	0.015771112	0.941762726
LOC582141	LOC582141	-0.031728884	-0.02514725	-0.204820281	0.056848857	-0.835492853	0.578181241	0.899118605	0.920767956	0.149987372	0.720253799	0.000953729	0.228885293
LOC582092	LOC582092	-0.548100848	-0.027594328	-0.416560689	-0.002524528	-0.710234842	0.339488956	0.100459263	0.936711295	0.000489673	0.986681679	0.001115764	0.434333475
rps23	LOC590530	0.007728156	-0.121317946	-0.066614777	0.130604787	-0.275761322	1.111082101	0.953058612	0.374590648	0.522992897	0.363203431	0.270079644	0.046279426
LOC100893903	LOC100893903	0.017053413	-0.067207402	0.003498256	-0.279766015	0.663603512	0.100418014	0.931393799	0.738887602	0.986463439	0.24748095	0.036321253	0.826523543
LOC579734	LOC579734	0.089312622	0.170818375	-0.434053568	0.079655086	-0.518288258	0.143028124	0.392464626	0.119870071	9.77E-06	0.528129771	0.005459225	0.689160661
LOC115927300	LOC115927300	0.266707317	0.087121654	-0.125933904	-0.620413839	0.308917637	0.044095859	0.666961304	0.88964367	0.810571917	0.00756206	0.612161269	0.925049069
LOC115918391	LOC115918391	0.381257923	0.423511832	#N/A	#N/A	1.725392251	#N/A	0.6783148	0.646251882			0.046071266
LOC105447311	LOC105447311	0.035554509	0.16813635	-0.058491149	0.202039881	-0.11038463	1.228649915	0.919102068	0.613280916	0.885177404	0.630919551	0.84044811	0.038064571
LOC115926754	LOC115926754	0.174801719	-0.118476583	0.235035071	0.202214342	0.380288467	0.957295545	0.385827841	0.573088527	0.049650253	0.178704159	0.08340619	0.048289573
LOC115918248	LOC115918248	1.703611953	#N/A	-0.344652763	#N/A	#N/A	#N/A	0.036175519		0.939940893
LOC105447400	LOC105447400	0.206721229	-0.028238544	-0.917012468	-0.659329881	-1.668425848	0.18136477	0.799459567	0.970290235	0.093769896	0.274869208	0.006147538	0.757084143
LOC105445887	LOC105445887	0.381166069	-0.034363934	0.176572014	0.103230225	-0.557705565	0.096325283	0.097178854	0.894556228	0.237115209	0.54783217	0.043935541	0.812422256
nek10	LOC591247	-0.040596883	0.060759584	0.158978843	-0.138741446	0.681293408	0.171703713	0.763181073	0.66158118	0.220821606	0.363748416	0.001320008	0.659146931
LOC579971	LOC579971	-0.006085277	0.12584208	0.894214707	0.249199287	1.428688367	0.022522481	0.986288996	0.717062521	1.17E-05	0.350578365	5.06E-10	0.957314411
LOC584673	LOC584673	0.406281652	0.122211063	0.533887183	-0.007905272	0.528479157	-0.254690901	0.072905071	0.636390056	0.000778944	0.966706658	0.010964874	0.553740155
LOC755937	LOC755937	0.035068028	-0.149814628	-0.233520961	-0.044299802	-0.514973054	-0.200756137	0.785155338	0.268007945	0.076320216	0.76728931	0.013021534	0.580217807
LOC100891893	LOC100891893	0.226742005	-0.10424031	-0.245739909	0.107250406	-0.746579447	0.390060771	0.651217561	0.844330024	0.122527149	0.530348935	0.001369489	0.373461091
LOC115924581	LOC115924581	-0.975812545	-1.878163613	0.315809988	0.359626768	0.289153504	-2.197732657	0.172142488	0.024800904	0.593913284	0.553385126	0.584033777	0.009189734
LOC115919172	LOC115919172	0.091499707	0.002218114	1.112854589	0.116697727	0.063792765	0.076998808	0.48368109	0.987442641	5.64E-30	0.391790475	0.731075591	0.832016533
LOC115920166	LOC115920166	-0.314955615	0.211890227	#N/A	7.605043257	1.818994562	-0.140888003	0.945526522	0.963275921		1.84E-06	0.489148551	0.975459493
LOC592927	LOC592927	0.045036252	0.056853557	0.574482622	-0.203120831	1.111112565	-0.001842442	0.7841942	0.727162819	0.000593469	0.313385115	9.11E-06	0.996595812
LOC100889884	LOC100889884	-0.058573728	-0.077737796	-1.046716396	-0.01334433	-1.115368471	-0.55511921	0.885584536	0.843038783	0.008906466	0.971091839	0.01214189	0.306608453
LOC589947	LOC589947	-0.007667697	-0.002518387	0.29603611	-0.023591022	0.605647745	0.028189352	0.952189965	0.984827585	0.008240561	0.858816307	0.00140839	0.937858673
LOC582932	LOC582932	0.032174784	0.017323522	-0.123611376	-0.176590658	-0.731280841	-0.262370264	0.809756394	0.896135635	0.411430307	0.293639969	0.002571871	0.493419719
LOC582657	LOC582657	-0.029666671	-0.059959059	0.458286374	0.193123176	0.314666065	0.284629957	0.80540402	0.637885272	0.000957613	0.243255401	0.111469792	0.446738466
LOC582531	LOC582531	0.045744956	0.151772814	-0.286314882	-0.20923553	-0.084592391	-0.374317951	0.779442018	0.343672433	0.049440479	0.219145467	0.716617276	0.393891363
LOC115925748	LOC115925748	#N/A	#N/A	#N/A	#N/A	#N/A	2.548884709						0.00489733
LOC586345	LOC586345	0.023566377	-0.063967784	-0.044200614	0.148067729	-0.274860749	1.113284619	0.849835713	0.622343191	0.67260718	0.296801798	0.288066566	0.04462939
LOC752471	LOC752471	0.084066595	0.103781076	0.495134576	-0.119289983	0.171449042	-0.164255835	0.505527907	0.430029764	0.005372951	0.566664569	0.469377397	0.683705203
LOC592649	LOC592649	-0.137891288	0.014912147	-0.396071779	-0.006239155	-0.922741994	-0.106896159	0.478919735	0.93982852	0.097565845	0.980370934	0.005928776	0.808515044
LOC593355	LOC593355	0.083193605	-0.081234878	1.267052685	0.024862402	0.411644905	0.374312131	0.460822776	0.563631136	5.51E-18	0.899110699	0.045886134	0.321807634
gclm	LOC590426	-0.233973892	-0.112345979	0.385950352	0.110549251	0.423553441	0.216815654	0.255162995	0.59157918	0.013500405	0.55215258	0.074997478	0.586727337
LOC765159	LOC765159	-0.139453585	-0.051194131	0.348177963	-0.325816602	0.858445497	-0.245402023	0.705279389	0.89117162	0.210510041	0.311128203	0.020134873	0.688837665
LOC105440722	LOC105440722	-0.245710218	-0.822322423	0.289640607	0.865350846	-0.03509543	-0.174089418	0.742813011	0.24087985	0.483344498	0.03643515	0.939973632	0.759090291
LOC753700	LOC753700	0.126663489	-0.159708853	-2.510011078	-0.213306781	-0.403221409	0.345069336	0.865018872	0.837095761	3.67E-07	0.536675706	0.140715477	0.443901631
LOC579855	LOC579855	0.063169627	0.154576591	-0.557833299	0.053565513	-0.543314554	-0.194456264	0.548426261	0.16495596	7.52E-10	0.650638784	0.002415795	0.585466263
LOC592490	LOC592490	0.102915004	0.136858114	0.47966204	0.006359702	0.92302386	0.011922664	0.465791813	0.341210905	4.06E-05	0.965571427	1.03E-06	0.973249898
LOC583194	LOC583194	0.090781712	0.098378213	2.266224455	0.336753455	2.112685142	0.270838893	0.665636776	0.636533723	8.14E-19	0.378079706	6.30E-16	0.556692479
LOC591388	LOC591388	0.290464218	0.809423656	0.658995326	0.08056204	0.91653223	-0.102844317	0.78359491	0.405524847	0.119282468	0.869387394	0.027560961	0.868062264
LOC115920645	LOC115920645	-0.265903064	-0.347779582	0.585854839	-0.964012511	1.157290159	-0.222719699	0.578424383	0.471435431	0.212392073	0.129442062	0.032897903	0.781451834
LOC115920196	LOC115920196	-0.257976945	-0.353446563	0.625457523	0.172607844	0.56811096	1.062275887	0.538890696	0.418661445	0.243937363	0.770359166	0.019210625	0.028512492
LOC115929764	LOC115929764	0.04839028	-0.018230293	-0.825422596	-0.272761584	-0.964821119	-0.31710471	0.862274667	0.949519087	0.010052158	0.389450647	0.001816598	0.516591917
LOC763248	LOC763248	0.089894764	0.05462155	-0.892039661	-0.18553329	-0.519567325	-0.24797258	0.764658546	0.853487374	0.000431888	0.452024859	0.07174621	0.611527098
LOC105443849	LOC105443849	-0.149352767	-0.196009085	-0.057884368	-0.591690379	1.66920472	1.160757271	0.507511256	0.451856791	0.842971469	0.143389152	1.46E-05	0.030890855
LOC592390	LOC592390	0.066953944	0.014338256	1.461764034	0.169466431	1.979431799	0.376947216	0.733063801	0.937593963	1.30E-36	0.246025012	3.08E-24	0.297499836
LOC588398	LOC588398	-0.695336524	-0.174080707	-0.508859397	0.027976928	-0.514334326	0.665897383	0.324906672	0.825508417	0.000727515	0.863314691	0.036640012	0.161781143
LOC594418	LOC594418	0.125582966	0.094939984	-0.185410221	-0.043354971	-0.655951803	0.336009293	0.633079149	0.708915319	0.518138339	0.885155415	0.045610177	0.466148977
LOC100891918	LOC100891918	0.011392996	0.133574299	0.247225632	-0.052745706	0.19266768	-0.18535421	0.924698344	0.254344609	0.017297506	0.670882455	0.314397844	0.612000013
cdk1	LOC575965	-0.009723684	0.050375231	0.418329091	0.147476864	0.167176265	0.05261481	0.945496968	0.733134479	0.003320695	0.372647492	0.49975746	0.898929296
eif3a	LOC594422	-0.063802571	-0.009406088	-0.293913967	-0.221118469	-0.666638611	-0.06063278	0.715303382	0.958179176	0.0984235	0.297294926	0.005322859	0.87526978
LOC577340	LOC577340	0.0772737	0.027595585	0.230914482	-0.005954545	0.482268151	-0.204412693	0.607703443	0.855911838	0.10071072	0.971472837	0.029281272	0.630030618
nme5	LOC585473	-0.006914876	-0.09444604	0.310542794	0.152320821	0.007254368	0.361390524	0.967681501	0.589842253	0.009624202	0.281985584	0.973565036	0.399317106
LOC115918233	LOC115918233	-0.10621722	0.181219146	-0.290678266	0.100941697	-0.639420252	0.393275323	0.803607488	0.657147326	0.209737121	0.670922256	0.048359481	0.466860733
LOC115917957	LOC115917957	0.174698798	-0.263070396	-0.660574101	0.138570739	-0.850701018	0.648427731	0.620656457	0.475352201	3.94E-08	0.372600157	0.000341248	0.195254042
LOC115918827	LOC115918827	-0.290364362	0.054863556	-0.409077411	0.046819545	-0.670888338	0.418521488	0.178104459	0.799764856	0.00081944	0.725455891	0.001434827	0.296106402
LOC593058	LOC593058	-0.354668797	-0.241687452	-0.669062377	0.020932745	-1.050959027	0.575268799	0.309441269	0.297802895	8.02E-10	0.879676249	4.54E-06	0.214855341
nol6	LOC577631	-0.068759995	0.144181194	-0.789296595	-0.373819276	-1.133042183	-0.457282947	0.749933705	0.50660695	0.012867445	0.232048677	0.009800362	0.370680591
LOC100887885	LOC100887885	0.09104314	-0.174416016	0.660395416	0.356561881	0.066298435	-0.127889606	0.740817893	0.546222182	0.039848759	0.313053154	0.830038338	0.774994118
LOC754228	LOC754228	0.15604155	-0.213716773	-0.058245636	-0.05190496	-0.878755754	-0.525038219	0.536738519	0.409029044	0.881380988	0.898079052	0.019981846	0.283522608
LOC115929849	LOC115929849	0.064159401	-0.061765905	0.231732941	0.072051312	0.448129312	-0.003544074	0.730162157	0.751357986	0.062428224	0.613471802	0.021529586	0.992416104
LOC752046	LOC752046	0.02389711	0.027951243	-0.181482155	-0.536812597	0.070479878	-0.177513519	0.957602387	0.951228433	0.569332559	0.012408445	0.773613045	0.650905155
LOC578221	LOC578221	-0.060073012	-0.065137402	-0.068258005	0.131638874	-0.697737799	0.396733298	0.711829375	0.688953983	0.660969498	0.465282845	0.001352226	0.353243897
sox2	SoxB1	-0.042440544	-0.054305659	-0.254361899	-0.042766958	-0.590257438	-0.309336139	0.733003675	0.665608466	0.022964327	0.744047916	0.005343417	0.399020725
LOC581825	LOC581825	0.013058439	-0.152060894	-0.192742717	-0.019391968	-0.893268873	0.440885347	0.964525484	0.598025599	0.468791152	0.945361985	0.029950143	0.391274395
LOC115921734	LOC115921734	0.252655216	-0.319836368	-0.44188509	-0.098400465	-1.431138282	0.431950467	0.521219276	0.434196216	0.323322159	0.827111791	0.031471416	0.520251533
LOC115917930	LOC115917930	#N/A	#N/A	-0.825828848	-1.14556713	-0.776826765	-2.662569075			0.363654053	0.276940718	0.38910049	0.047844347
cfap61	LOC578546	0.031986688	0.023572861	0.303317787	-0.014157966	0.230039485	-0.138097009	0.833569862	0.879851043	0.010793386	0.922824597	0.290039282	0.741289089
ccdc153	LOC100892368	-0.060966716	-0.118989316	0.397002565	0.093575684	0.069204522	0.724469663	0.815652439	0.640547804	0.022732536	0.645766761	0.767859371	0.11115943
znf629l	LOC100892146	-0.137973417	0.186839255	0.234259508	-0.097521634	0.460370979	-0.18782915	0.424306037	0.294294095	0.162462755	0.608016048	0.038722932	0.636209508
LOC115919277	LOC115919277	#N/A	0.774705875	0.284971068	1.650919188	1.436838778	2.693712044		0.609542293	0.950711631	0.208059989	0.262689069	0.018413094
wdr78	LOC574740	-0.044953545	-0.013024253	0.314459101	0.01018488	0.041316535	-0.407335183	0.788474204	0.937208661	0.028746901	0.952936092	0.840857928	0.33682491
LOC578597	LOC578597	-0.055443289	0.002115521	0.251932956	-0.046612551	0.674090285	0.149971767	0.709633508	0.989139504	0.038286496	0.764931528	0.001783257	0.690744154
LOC115923051	LOC115923051	-1.675258501	-0.534352083	-0.22062427	-0.634483303	1.381729389	2.438623731	0.054953345	0.555287394	0.64548156	0.258738966	0.100032102	0.001148448
mylip	LOC585541	0.001766666	0.057009557	0.821327767	0.093905761	1.048309036	0.34250711	0.990488463	0.704390215	6.65E-08	0.617322788	1.52E-06	0.367675476
ubr4	LOC586064	-0.207739962	-0.119679077	-0.188055427	-0.391743261	0.237421626	-0.090846966	0.6948447	0.825533351	0.261326947	0.047956991	0.335345886	0.811792403
LOC578583	LOC578583	0.09851883	0.159812579	0.986361134	-0.084116584	1.915488172	-0.132823434	0.649721452	0.461828986	2.90E-08	0.733262287	1.89E-16	0.773404284
LOC100893808	LOC100893808	0.159519198	0.31150813	0.315611849	-0.108672934	0.806841436	-0.270750844	0.556833754	0.262532843	0.278224872	0.738053537	0.01174134	0.607664732
LOC105445933	LOC105445933	0.101761205	0.190714868	-0.646054527	-0.346798142	-0.613192375	0.021410035	0.475685415	0.193737895	0.031037578	0.258239214	0.134520906	0.965978278
LOC584724	LOC584724	-0.046287709	-0.134085085	1.001742582	0.215194804	1.323370666	-0.10987202	0.830651857	0.524063412	1.38E-06	0.394442026	3.49E-07	0.796996147
LOC591701	LOC591701	#N/A	#N/A	0.477477194	0.076136357	-0.645095358	0.2263278			0.004311898	0.698695955	0.033081158	0.620140221
LOC100891869	LOC100891869	-0.049252775	-0.118160493	0.107396959	-0.251871813	0.565948215	0.062997848	0.921274712	0.812153492	0.486241379	0.143311999	0.008516483	0.865001956
LOC591764	LOC591764	#N/A	#N/A	0.048322197	0.025208837	-0.82138664	0.341567285			0.770772868	0.90423519	0.002257886	0.444729191
LOC100892350	LOC100892350	0.119389237	0.183887269	0.230185002	-0.338396496	0.818155356	-0.144160748	0.628336028	0.428037153	0.51212029	0.436697256	0.03754758	0.812921701
LOC100889388	LOC100889388	-0.434734757	-0.043609662	-0.719737701	-0.345153312	-0.619846723	0.00032232	0.290624981	0.914356511	0.053669756	0.358517733	0.035623142	0.999367182
supt5h	LOC592712	-0.076328602	-0.006569072	-0.323948558	-0.47817025	-0.271798081	-0.324788224	0.704022567	0.971877068	0.11306482	0.044129569	0.278610313	0.422065039
LOC576362	LOC576362	0.108614841	0.105963653	0.371557537	-0.054808041	-0.220292358	0.142048409	0.791493187	0.799854285	0.016997772	0.786387232	0.404650842	0.733451678
ccdc39	LOC576304	0.006662496	0.073480394	0.284970836	-0.057425893	0.0582127	-0.166712348	0.965818297	0.644553063	0.015608315	0.694903022	0.786126338	0.678914534
LOC105442346	LOC105442346	#N/A	#N/A	0.92218017	0.580603	-0.83191299	0.292938527			0.041600983	0.258475399	0.088854856	0.593814029
LOC115928582	LOC115928582	0.073956876	-0.107319003	-0.029702787	-0.073520226	-0.691680908	0.088515402	0.612898095	0.484525576	0.870104372	0.715485168	0.017857511	0.831282828
LOC105443691	LOC105443691	#N/A	#N/A	#N/A	3.765664322	#N/A	#N/A				0.010183091
LOC100891373	LOC100891373	0.027194978	0.040085282	0.353110877	0.139281064	0.62566723	-0.198442762	0.886825997	0.836469029	0.109063734	0.574731984	0.018642981	0.658542992
LOC587958	LOC587958	0.064267789	0.086097481	-0.190588746	0.047277357	-0.470158591	-0.361699051	0.577462127	0.462035662	0.157951537	0.755604019	0.016628252	0.32685121
LOC100888377	LOC100888377	#N/A	-0.445298484	0.790005335	0.098927053	0.990320914	-0.067274932		0.669210985	4.37E-07	0.604195807	1.45E-05	0.867583404
LOC586153	LOC586153	0.004777612	0.118853231	-0.4867319	-0.390826221	-0.104739195	-0.058116937	0.976805028	0.471563639	0.002092553	0.046718384	0.660672023	0.890456393
LOC100892677	LOC100892677	0.064683628	0.084606869	-0.210302286	-0.099467418	-0.443038521	-0.209226243	0.566185294	0.464587452	0.067652607	0.472821075	0.032818934	0.567209499
LOC764011	LOC764011	#N/A	#N/A	1.570441669	0.698358481	1.585342862	-0.313592414			0.022097438	0.423677631	0.003159476	0.721041575
LOC115924085	LOC115924085	0.345252759	0.194942936	1.169625595	0.240503577	1.985377473	0.069672643	0.190531161	0.478395965	2.85E-05	0.530476865	7.24E-08	0.912883052
LOC100891219	LOC100891219	#N/A	#N/A	3.35305159	0.443766911	3.392176974	1.628902971			2.02E-11	0.631648091	1.07E-08	0.075077168
anln	LOC590990	-0.021106545	0.122068733	0.092604124	-0.150655202	0.508837988	-0.156247817	0.869191227	0.354795127	0.490639058	0.335139562	0.047530845	0.701639915
LOC115927291	LOC115927291	-6.093090226	-6.049220849	7.889840597	#N/A	#N/A	#N/A	0.000904154	0.000959448	4.25E-07
LOC100892535	LOC100892535	-0.043954608	0.05869944	0.075981356	-0.18379081	1.129474948	0.175560396	0.684357915	0.604529843	0.747109721	0.522719505	8.05E-06	0.674689357
LOC583254	LOC583254	0.205354009	0.308131541	0.399211236	0.116782814	0.518634026	0.011848112	0.45275423	0.239131661	0.068154735	0.631881869	0.046960662	0.977212719
LOC575871	LOC575871	0.054322058	0.058854231	0.450272204	0.078147496	0.305530159	0.394304909	0.674471339	0.651485006	0.000819304	0.630679936	0.146113033	0.343251454
LOC100892964	LOC100892964	-0.036221721	-0.397637828	0.77954876	0.206914404	-0.59716971	-0.565451271	0.909048037	0.202888201	0.000128466	0.409060206	0.008480792	0.201002802
LOC582343	LOC582343	0.115333317	0.008230437	0.347448289	0.120136051	0.141630903	-0.236404385	0.43610205	0.95722729	0.006841903	0.421716332	0.471694076	0.564087007
prkca	LOC754681	0.072320441	0.046814769	0.624810812	-0.007642279	1.00503507	0.346099819	0.65800601	0.777276703	5.63E-05	0.967509424	9.41E-06	0.36971542
LOC115918464	LOC115918464	0.107410871	0.99401415	0.045556662	-0.132361758	-1.073283641	-0.077374008	0.886027665	0.118069364	0.915694132	0.774579017	0.043914271	0.893715792
LOC115919148	LOC115919148	#N/A	-0.014365838	#N/A	5.90468653	#N/A	#N/A		0.995406188		0.001767173
LOC115925488	LOC115925488	-0.202849946	0.000319113	0.175043816	-0.107769255	0.47865591	0.157124566	0.224199016	0.998515348	0.249244715	0.562872777	0.040392592	0.68652713
LOC115927289	LOC115927289	0.078963206	0.102808042	-0.157816324	-0.064566883	-0.445035688	-0.365691186	0.518795461	0.419005163	0.356604804	0.731136202	0.034802921	0.341419561
LOC115926110	LOC115926110	0.232413397	0.13658517	0.73095302	-0.034317376	0.997663798	0.456686628	0.309875656	0.54804452	0.043918895	0.93851266	0.024208412	0.442291593
LOC100891589	LOC100891589	0.23114068	0.239679841	0.322405807	0.06512643	0.103501331	-0.188724531	0.293182923	0.261043443	0.036050998	0.715455719	0.635833874	0.630348103
LOC575231	LOC575231	-0.095281315	-0.115251463	-0.251174657	0.05765127	-0.083044439	0.070046396	0.615825465	0.563996111	0.042211343	0.679767429	0.674129012	0.844380955
LOC115929136	LOC115929136	0.174040785	-0.439076177	0.023997382	0.352444767	-1.268496457	-1.119890595	0.825710885	0.61570995	0.96229247	0.501897174	0.030650174	0.100033063
rsl24d1	LOC581865	-0.140531222	-0.075669726	-0.176881694	0.045180131	-0.76384598	0.389380761	0.458732514	0.672975932	0.459724785	0.853662755	0.018104878	0.370932358
LOC100891283	LOC100891283	0.469058457	0.702424324	-0.48013309	-0.121133122	-0.874996942	-0.180356573	0.563298974	0.36797296	0.133695192	0.701202583	0.048383976	0.734487605
pptc7	LOC100891821	-0.03594308	-0.041539467	0.960327548	0.01944373	1.316249899	-0.205341134	0.839681422	0.810835842	2.31E-11	0.914565861	6.93E-11	0.59391932
LOC577099	LOC577099	-0.215169722	-0.124141561	-0.224394826	-0.053324283	0.223227552	-0.420855667	0.585253093	0.74967313	0.035921102	0.682030189	0.209129636	0.323842238
LOC105443320	LOC105443320	3.782245738	4.105638732	2.822906604	1.776102552	0.458017003	0.247301394	0.000135879	2.01E-05	0.197815149	0.699023975	0.445223095	0.740782163
LOC115918136	LOC115918136	0.041408329	0.037651242	-0.222315694	-0.367379545	-0.122857964	-0.037067649	0.732474879	0.765183547	0.147640447	0.037942281	0.607587087	0.923552024
LOC115924570	LOC115924570	#N/A	#N/A	-0.457437434	-0.127088017	0.165014402	2.028772013			0.609853819	0.888493351	0.869838573	0.023962094
LOC584920	LOC584920	0.188456817	0.043715943	-0.464118545	-1.087773725	-0.099393686	0.165689843	0.735750726	0.937139901	0.245583688	0.02152076	0.846615816	0.793404658
LOC115922707	LOC115922707	#N/A	#N/A	0.111153409	-0.068335936	-1.650402153	-0.002648704			0.756721073	0.858972674	0.005940589	0.996681158
abcc10b	LOC100888848	-0.060741055	0.030404534	0.368230432	0.172134648	0.358509252	-0.161259588	0.769593465	0.881148651	0.038336268	0.384766691	0.130134779	0.692393199
LOC100890700	LOC100890700	0.888719611	1.145383612	#N/A	#N/A	-1.563788463	0.209257876	0.337815297	0.198843977			0.049774411	0.801287376
LOC115919295	LOC115919295	1.391322223	#N/A	-0.77862571	-0.898965994	-2.176052831	-0.340359894	0.137565905		0.286563213	0.254856165	0.006903624	0.656157023
ect2	LOC576544	0.009043094	0.063948955	0.099108952	0.009099339	0.497024967	-0.004114085	0.950594922	0.654126517	0.515462984	0.957639225	0.0439192	0.992448021
LOC575628	LOC575628	0.027364207	0.145382519	1.267807548	0.252266809	1.04275636	0.633068029	0.869138616	0.404738303	3.91E-07	0.436154125	0.000187748	0.167804985
LOC100893184	LOC100893184	#N/A	#N/A	0.084545155	-0.377044468	0.944476612	-0.115891332			0.844297845	0.435919581	0.037740941	0.87211515
LOC575438	LOC575438	#N/A	#N/A	-0.326579369	0.188148647	-0.920571474	0.362244266			0.269464481	0.465035209	0.004455925	0.446941469
LOC115928267	LOC115928267	0.080366547	0.382905358	1.673664784	0.230619548	-0.011563801	-1.350116285	0.885110248	0.017998976	0.001755267	0.922369129	0.995750679	0.731256658
LOC581777	LOC581777	0.137782352	-0.225983008	0.137159873	-0.743936258	-0.403615537	-0.314436779	0.879858331	0.810435466	0.581952923	0.048071733	0.364348291	0.590327771
LOC115918029	LOC115918029	0.139069338	-0.069682321	-0.285283665	-0.131057572	-1.029641633	0.460522845	0.439160595	0.719545946	0.085145562	0.465413271	0.001358326	0.347141725
LOC115923540	LOC115923540	#N/A	2.760557995	#N/A	#N/A	#N/A	#N/A		0.042147415
LOC105440918	LOC105440918	-0.270764671	-0.239483358	-0.401372345	-0.429461914	-0.062326185	-0.064963675	0.531652696	0.592837193	0.048132174	0.063430054	0.827778401	0.879723434
LOC574839	LOC574839	-0.067343779	0.005347972	-0.156948784	-0.052501838	-0.635417661	-0.178996953	0.8351866	0.985967543	0.495129464	0.835065963	0.038977675	0.681897872
LOC105440032	LOC105440032	0.176694983	0.290521269	-0.134441722	0.134823787	0.17334267	1.121250345	0.690527911	0.500100633	0.593917349	0.609004074	0.554076799	0.043836895
atp6v0d1	LOC574666	-0.006497101	-0.077748102	0.256879452	0.098019368	0.340414047	0.594648736	0.96461078	0.608129552	0.03861495	0.482315431	0.084524317	0.149105945
LOC105440207	LOC105440207	#N/A	#N/A	0.651712325	-0.142255049	-0.239153826	0.397846908			0.011066361	0.695612904	0.624211619	0.495587548
LOC105439067	LOC105439067	#N/A	#N/A	0.344334496	0.310130338	0.384224407	1.211769599			0.434341353	0.521785019	0.419424456	0.043974783
LOC590629	LOC590629	#N/A	#N/A	-0.129554963	0.820531755	-0.683744144	-0.052868759			0.74053175	0.018153238	0.112527245	0.919379817
romo1	LOC582309	-0.186003021	-0.198878942	-0.150038765	0.072903887	-0.516150928	0.844550634	0.401807147	0.403308798	0.447457994	0.755310687	0.04810845	0.105388947
LOC115928260	LOC115928260	0.117415721	0.011165669	0.283761992	0.062813671	0.221781884	-0.192843513	0.448843969	0.943543688	0.040964337	0.695425536	0.270275003	0.629184881
LOC115924566	LOC115924566	0.170420062	-0.1042917	-0.272049732	-0.222028718	-0.239649908	-0.252680251	0.54387777	0.703786507	0.01436533	0.09904079	0.195979775	0.497725516
LOC115919863	LOC115919863	0.340107101	-0.196818435	1.392080654	#N/A	2.748314087	#N/A	0.618868002	0.789580456	0.176247823		0.031244137
haspin	LOC579644	-0.027246467	0.242760572	0.228625917	0.217820886	0.851675311	-0.174085133	0.928744913	0.469768483	0.435739149	0.490938907	0.029503164	0.783294966
LOC594737	LOC594737	0.694955951	0.507164651	0.021511057	0.036198802	-0.131966477	-0.078570237	0.038279339	0.141327671	0.924930487	0.884766388	0.65907614	0.858197577
LOC577458	LOC577458	0.078405404	0.031028762	0.688934265	0.0974775	-0.056104877	0.16963231	0.568961494	0.831086322	0.017839115	0.78149193	0.882858166	0.741907609
LOC587944	LOC587944	#N/A	#N/A	0.215067566	0.051100406	-0.579644977	0.721027373			0.209339747	0.794097309	0.042352129	0.152279883
LOC100889708	LOC100889708	0.305038942	0.082082465	0.454955041	-0.220756209	0.858883225	0.66356234	0.44144977	0.841197186	0.043905078	0.439290246	0.004800309	0.187432338
LOC583085	LOC583085	-0.028507979	0.057518743	0.430712068	-0.452839918	0.986079315	0.281585918	0.946047764	0.828584174	0.090182145	0.149488961	0.005179088	0.58344467
LOC763199	LOC763199	0.306780865	-0.061401803	0.478382829	0.179903123	-0.004371858	-0.101805872	0.048109319	0.706489482	0.000660261	0.270243584	0.982940387	0.794036133
LOC100889083	LOC100889083	-0.067604275	0.15029581	-0.175975104	-0.754726405	0.084790138	-0.071485746	0.851872424	0.659459914	0.57909755	0.049231987	0.845524536	0.900554132
LOC115922697	LOC115922697	0.085591671	-0.06771406	-0.772443235	-0.152814437	-0.561044319	0.05170773	0.714654666	0.778955779	0.003645806	0.569491315	0.098570292	0.909089446
ABCC9a	ABCC9a	-0.011296891	0.054011975	-0.642360477	0.001524235	-0.809034818	-0.606563783	0.981683939	0.911590482	0.004949007	0.994621699	0.004386359	0.16357097
pax	LOC115918459	0.224571091	-0.039907271	-0.462200796	-0.028242902	-0.387009333	-0.092125844	0.636197959	0.935535817	0.00480943	0.869882809	0.108235469	0.812544259
LOC115918687	LOC115918687	0.04727787	0.131193066	-0.395393576	-0.289923758	-0.319958749	-0.258208431	0.77529502	0.433527728	0.037764488	0.172330128	0.259269281	0.528121237
poglut1	LOC577218	0.074563164	-0.021102079	0.363902328	0.101496476	0.144228231	0.555183535	0.719020961	0.922718966	0.031433616	0.59859587	0.564315062	0.201958211
LOC591779	LOC591779	-0.015993082	0.025748858	0.448555867	-0.126432149	1.048377622	0.158527906	0.941788499	0.907132391	0.00950342	0.536915194	1.01E-05	0.707579749
LOC115921721	LOC115921721	-0.02560811	0.26118533	-0.029079323	-0.150378274	-0.724201449	0.151924515	0.966389845	0.639277575	0.886569297	0.57173509	0.027415506	0.728598713
LOC100893107	LOC100893107	0.279604046	0.206260213	-0.840762556	-0.623874144	-0.514904054	0.294827782	0.359490395	0.483966633	0.012778047	0.093061388	0.275819019	0.583987152
LOC115923536	LOC115923536	0.030652789	0.110044171	0.573059698	0.207278208	0.424144436	0.598106823	0.814957634	0.416113569	0.00039801	0.281180504	0.078716073	0.176681595
LOC589496	LOC589496	0.12254608	0.010384635	0.254910176	-0.091509335	0.540999348	-0.077792903	0.407462873	0.944561108	0.088844294	0.592080948	0.016645683	0.852688116
LOC574866	LOC574866	0.333092281	-0.000475468	-0.627737167	-0.047913869	-1.175463489	-0.210828606	0.621374436	0.999477155	0.031938121	0.869097272	0.003911828	0.6841466
LOC588338	LOC588338	0.066717323	0.135233488	0.112946539	-0.13449332	-0.804263114	0.502047965	0.891435463	0.78079942	0.420133132	0.509682802	0.002108833	0.277090519
LOC576349	LOC576349	0.015030649	0.090595125	-0.079341694	-0.208588332	-0.515649653	-0.173352717	0.898653631	0.45657217	0.602121371	0.294488386	0.034114756	0.670158158
LOC105445123	LOC105445123	0.069735298	-0.216392538	-0.517612621	-0.413943208	-0.363480844	-0.253375203	0.781643454	0.395229915	0.021080072	0.086143052	0.19931221	0.569671708
LOC105442788	LOC105442788	0.020897583	0.210272327	-0.723623778	-0.043626213	-0.773320589	0.516292124	0.940942064	0.428856159	0.000914208	0.846122364	0.006141342	0.249908603
LOC105436405	LOC105436405	0.025030237	0.036084752	-0.571879178	-0.153691192	-0.175954636	-0.046351475	0.814595201	0.738094719	1.72E-07	0.256769214	0.397483152	0.902693544
LOC100889734	LOC100889734	-0.143601203	-0.01598564	0.494335992	-0.069130284	0.836528303	-0.128999032	0.500448981	0.942629892	0.008498539	0.754887981	0.001253214	0.783876666
LOC582480	LOC582480	0.2617359	-0.771325936	-0.349548541	0.233463375	-0.628564613	-0.006592482	0.54925804	0.225695218	0.000702276	0.114269199	0.005278093	0.986161101
LOC100889857	LOC100889857	0.173694264	-0.014339316	0.394266619	0.000223163	0.241031649	0.355641827	0.56885592	0.963507369	0.03301706	0.999157317	0.281896801	0.36018842
abca2	LOC593710	0.032881959	-0.096357199	-0.009070094	-0.253187654	0.510707813	-0.209628114	0.915219193	0.76255514	0.96126639	0.242454876	0.034161982	0.617505998
LOC592559	LOC592559	-0.090343616	-0.030115539	0.341693273	0.254212224	-0.23569382	0.24457072	0.594975354	0.860927178	0.044368016	0.181526317	0.357408132	0.531625697
LOC583473	LOC583473	0.029426981	0.149353558	-1.338092172	-0.269588369	-0.778554527	-0.097273415	0.896756725	0.508281039	2.38E-05	0.37168321	0.031908182	0.836830963
LOC105439548	LOC105439548	0.116646413	0.025685559	-0.432975253	0.008514927	-0.790309647	0.313172094	0.644296804	0.921996264	0.177494622	0.979287412	0.03133123	0.537147614
LOC592577	LOC592577	0.491161975	0.146489634	0.416423497	0.110591421	0.33837566	-0.116947442	0.042942184	0.570494138	0.024858357	0.606343109	0.123834769	0.766879166
elovl6	LOC100893456	-0.038121082	-0.09274154	0.519931384	0.011565417	0.565883081	0.46030784	0.931303263	0.840324019	0.002855044	0.954910571	0.022858	0.316867967
armc4	LOC589555	0.014486937	0.017370591	0.28614199	0.073121818	0.072712286	-0.305341391	0.909323806	0.8950805	0.011569488	0.581161513	0.693285616	0.446610244
LOC578677	LOC578677	0.170161198	0.20147847	#N/A	0.072983007	-1.706624053	-0.239281553	0.170157799	0.117406721		0.94357333	0.049526641	0.779824379
LOC581339	LOC581339	-0.035616496	0.328942846	0.253910413	0.025915165	0.40279529	-0.195329176	0.849782677	0.102638342	0.045191807	0.875113086	0.042295414	0.600669959
LOC105438173	LOC105438173	#N/A	#N/A	2.183761589	0.772838788	0.634067251	0.094333061			5.89E-17	0.033450772	0.008482907	0.813210111
LOC373223	LOC373223	-0.026491853	0.014388667	0.267842032	0.085113329	0.486049121	0.0381396	0.861143001	0.927247838	0.07485581	0.620997783	0.045432998	0.923444895
commd1	LOC100890106	0.222723564	-0.0924971	0.216120676	0.043632636	0.550566682	1.06136104	0.393017109	0.736416955	0.386776337	0.874436288	0.071905483	0.045596558
LOC105445212	LOC105445212	#N/A	#N/A	-0.400524242	-0.021496714	-0.151873117	-0.09796094			0.036426313	0.912935584	0.524545603	0.803046287
LOC574612	LOC574612	0.117589986	0.046038077	0.52459222	0.224912648	0.098808062	0.614404365	0.713613828	0.886781696	0.000477947	0.21012133	0.700330525	0.185550268
LOC589590	LOC589590	-0.101656447	0.493454324	-0.376507426	0.273067655	-0.466549985	0.140315301	0.837494038	0.293970648	0.226243744	0.359568538	0.022001291	0.715095337
LOC579328	LOC579328	0.277121674	0.510780925	0.731195213	0.324064429	0.983407936	0.570277027	0.62763393	0.350252656	2.85E-05	0.114429103	2.60E-05	0.181111966
LOC583152	LOC583152	0.140974854	0.174895365	-0.221884882	0.029936229	-0.445856068	0.347404893	0.55377791	0.467019383	0.428093928	0.913542582	0.049155608	0.414375258
LOC578978	LOC578978	0.224521124	0.215960101	-1.044096441	-0.434105732	-1.044330192	-0.165275499	0.581572125	0.610558587	1.26E-16	0.008477287	2.97E-07	0.637460321
LOC582391	LOC582391	0.078043691	0.036900134	-0.27265083	0.05430205	-0.562520243	0.231316399	0.457014617	0.740147089	0.003327912	0.68191498	0.012096183	0.586258513
LOC100892460	LOC100892460	-0.060904105	-0.014894884	1.246162631	0.428579523	2.074883408	0.622585755	0.823689804	0.955832292	5.80E-05	0.264902041	2.16E-10	0.230604048
LOC578413	LOC578413	-0.082530313	-0.302227987	1.285561539	-0.20540045	0.570651944	-0.084587677	0.921354735	0.723913911	0.000114156	0.680233733	0.187247031	0.891871085
LOC755709	LOC755709	-0.170306539	0.01672452	0.846629134	-0.025258822	1.912026557	0.252554348	0.521263992	0.951479098	0.000857128	0.944293274	3.94E-12	0.587809111
LOC757218	LOC757218	#N/A	#N/A	-0.019850806	-0.505473344	1.146033688	0.278817142			0.950753324	0.1756552	0.006637516	0.652404758
LOC115920292	LOC115920292	-0.254800973	-0.605436872	1.288687979	0.845557906	0.960236638	1.637997974	0.509982125	0.135097499	0.03042098	0.253264336	0.18956954	0.051216656
LOC115922489	LOC115922489	0.109739818	0.049550476	0.154268932	-0.223526855	0.783840141	0.5211867	0.531231106	0.794073707	0.409747162	0.342382446	0.016216067	0.225148399
LOC585786	LOC585786	0.003948773	0.149043184	-1.529697136	0.082021154	-0.932177562	0.001226397	0.979476405	0.312286051	0.011926593	0.871040758	0.115191914	0.998451995
LOC115924701	LOC115924701	#N/A	#N/A	-0.944554487	-0.575444544	-1.338123896	-5.246041083			0.351071173	0.555857265	0.301680419	0.009517825
LOC115918788	LOC115918788	0.475204181	0.312654284	1.013832595	-0.122802624	1.197130807	0.468749573	0.149809695	0.367020255	0.018820541	0.825172732	0.021678105	0.509475355
LOC591003	LOC591003	0.332709867	-0.125975681	0.500187656	0.169734904	0.090286129	0.413388903	0.711011594	0.893422913	0.021659406	0.493839183	0.740557563	0.376560161
hmgcs1	LOC578259	0.071448887	0.123925204	-0.51129138	-0.249612319	-0.487557328	0.197491934	0.565453868	0.335366523	0.000940625	0.146929212	0.040061174	0.60042872
LOC577317	LOC577317	-0.196715069	-0.237015999	-0.494053529	-0.307947053	-0.047812536	0.079916308	0.286536918	0.208953595	0.028668495	0.218947811	0.901932942	0.87766807
LOC100891244	LOC100891244	0.010866959	-0.005485603	0.419055965	0.169018564	0.679786171	0.159956366	0.961837045	0.980875438	0.117627374	0.571074729	0.039768135	0.740155076
LOC756953	LOC756953	-0.117924511	-0.247134967	-0.520943187	-0.016620281	-0.442410941	-0.007695128	0.593399178	0.300853876	0.005811992	0.930151403	0.048706892	0.983860546
usp14	LOC581896	-0.126617301	-0.097614518	0.358079737	0.092164356	0.054774864	-0.051575858	0.508034056	0.618145461	0.032064815	0.627446282	0.817891107	0.89682263
LOC100890887	LOC100890887	#N/A	#N/A	0.320238776	0.02493181	-0.606575795	-3.325195154			0.759622843	0.983122263	0.518030441	0.039069452
LOC100892581	LOC100892581	-0.037767884	0.051064312	-1.172160477	0.041627351	-1.698111443	-0.25061148	0.865372353	0.818802635	4.64E-06	0.860847358	4.41E-09	0.53467267
LOC763460	LOC763460	0.010669484	-0.080312512	1.459222188	0.232783512	0.843153151	0.032858771	0.954343668	0.673210522	2.79E-19	0.27049827	0.000152233	0.932269786
dlst	LOC576084	0.027460758	-0.023728238	0.281262357	0.120565564	0.324410584	0.154460096	0.842638954	0.867034458	0.045913966	0.454073673	0.124854536	0.67644478
LOC115920968	LOC115920968	-0.580095508	-0.166852146	0.960603708	1.764263626	2.063652954	1.780542289	0.51897264	0.834594805	0.312693942	0.052261659	0.028287281	0.090898438
LOC593659	LOC593659	-0.011473433	-0.025504336	-0.295741256	-0.36771432	-0.189977421	0.340849155	0.948996004	0.889637404	0.030178446	0.02579561	0.408151634	0.353590406
LOC115921715	LOC115921715	-0.046839147	-0.188869504	-0.185595752	-0.01635263	-0.334411145	1.124465952	0.879342159	0.548720295	0.61363274	0.946291986	0.211792773	0.047699339
LOC594544	LOC594544	0.053495693	0.077907318	0.44935553	0.034977078	0.408672494	-0.028974423	0.61007449	0.483021205	1.97E-06	0.76790995	0.021191172	0.934451818
LOC753167	LOC753167	#N/A	#N/A	-0.525271576	-0.319546383	0.346073014	-0.101439803			0.005668524	0.136448912	0.271945479	0.838649167
LOC100888808	LOC100888808	-0.090306275	-0.044721863	-0.258717072	-0.266004892	0.067426641	-0.222852443	0.671568277	0.83849483	0.047064433	0.105359638	0.787860679	0.600459872
LOC115918473	LOC115918473	#N/A	#N/A	#N/A	#N/A	3.87009048	#N/A					0.006480541
LOC100891793	LOC100891793	1.134241672	#N/A	5.870686422	#N/A	1.798169912	0.524301283	0.29213321		0.001479905		0.022023597	0.639890584
adprh	LOC577960	0.109355795	-0.642400828	-1.655086612	-1.252104057	1.03993628	0.502852489	0.889754206	0.46990318	0.017392801	0.06985143	0.12108749	0.54631837
LOC105437889	LOC105437889	-0.010905453	-0.147910229	0.26749304	0.308160635	-0.002243504	1.07617345	0.964271309	0.547693168	0.257762798	0.243066041	0.99360778	0.044956162
LOC100889099	LOC100889099	0.218238419	-0.287165689	0.42286248	0.130142127	1.117953923	0.287771553	0.541311629	0.456669227	0.208143259	0.730042474	0.010122669	0.644788785
LOC115924935	LOC115924935	0.11498647	-0.021561438	0.405915182	0.112382045	0.799270738	-0.0934362	0.795340351	0.963965226	0.055921844	0.640782309	0.001496689	0.826634082
LOC576716	LOC576716	0.015613685	0.076192251	-0.635692278	0.011961514	0.488839398	-0.008322664	0.92773346	0.66433308	6.80E-05	0.947864588	0.021217081	0.983485765
LOC115918719	LOC115918719	0.253748449	-0.080544624	0.401739528	0.018486673	0.677865123	-0.152640836	0.438474582	0.80877465	0.014617249	0.923039085	0.002394396	0.711483527
fbxw4	LOC756492	-0.180109214	-0.168497575	1.01182591	0.292959829	1.559986853	0.385982226	0.537018753	0.577095729	2.94E-05	0.306464559	5.41E-10	0.361291309
LOC584491	LOC584491	0.158563723	0.364753794	-1.079007134	-0.258971931	-1.645974876	-0.481380577	0.198778742	0.002882302	4.57E-16	0.063616652	1.05E-15	0.200026834
LOC590500	LOC590500	-0.07034969	-0.280442825	-0.432947633	-0.309183833	-0.160393693	-0.091071892	0.768220641	0.250092066	0.033428582	0.148481103	0.533763123	0.823320667
LOC581552	LOC581552	-0.072899543	-0.077331857	-0.461841155	-0.043885124	-0.91082083	0.329771711	0.797072929	0.789722446	0.181149636	0.900053672	0.02888742	0.528503706
LOC583205	LOC583205	0.127876939	-0.097156852	0.5403298	-0.304151289	1.065788035	-0.214055911	0.703389357	0.773531809	0.063514421	0.383650858	0.002958505	0.719162045
slc30a1	LOC584166	-0.107026645	-0.17579746	0.45780343	-0.05392217	0.695176903	-0.037474194	0.531184263	0.316174403	0.062673699	0.851467315	0.031527648	0.937370715
letm1	LOC575637	0.011310316	0.112810826	2.103840585	0.320723551	2.87710903	0.232808807	0.948402024	0.527566373	1.23E-10	0.502254533	2.08E-16	0.733345702
LOC575389	LOC575389	0.06492123	-0.24103937	6.703914498	#N/A	6.930576201	#N/A	0.937980678	0.778919421	9.38E-06		2.46E-07
pdia3	LOC577673	0.083609939	0.018257888	0.796365521	0.108424025	-0.036028257	0.061622187	0.565883876	0.902398889	8.93E-13	0.433315069	0.854739853	0.869714895
LOC762594	LOC762594	0.271096614	0.17954837	0.128336611	0.085924039	-1.000392745	0.16581908	0.50147082	0.664934056	0.547499955	0.729316686	0.005100903	0.725713952
LOC585395	LOC585395	0.030348391	0.024227752	0.512786509	0.000817067	0.640586217	0.009272625	0.776437049	0.832532064	5.15E-07	0.994822319	0.000747582	0.979683185
LOC582593	LOC582593	-0.030559454	0.107936075	-0.178932831	-0.211810628	0.761655601	0.027818962	0.912367399	0.695303765	0.50211016	0.457099207	0.019900135	0.955596087
LOC756681	LOC756681	-0.467878184	-0.46244929	1.228750395	1.100096529	-0.381484947	0.385614266	0.114571659	0.106388963	0.006052013	0.01686947	0.434098719	0.490422594
gon4l	LOC578026	-0.184187556	-0.037055777	-0.096719889	-0.186324913	0.763759386	-0.322862666	0.410241455	0.86819441	0.659004202	0.481107823	0.021177932	0.550730686
LOC575098	LOC575098	-0.015806848	-0.004179299	-0.302559235	-0.196174225	-0.222498312	-0.196950769	0.970866784	0.991984273	0.008717402	0.164058369	0.26565343	0.580099871
nsa2	LOC577954	-0.035032447	-0.056592327	-0.378716163	0.062870159	-0.638632405	0.206007083	0.845879907	0.757510442	0.004507723	0.673010273	0.00366431	0.620876389
LOC589235	LOC589235	#N/A	#N/A	-0.737789379	-0.290993556	-0.541320466	-0.570300416			0.01393635	0.316758086	0.085336601	0.207751705
LOC100894110	LOC100894110	0.365726635	0.270137024	1.34085334	-0.131096036	0.453136516	-0.230710133	0.093317126	0.195284966	4.43E-07	0.71054334	0.180333795	0.627428782
sall1	LOC575920	-0.01536525	-0.027065366	-0.338325509	-0.45069849	-0.155291472	0.101343784	0.911853469	0.85071441	0.021147444	0.005216583	0.544677601	0.788521787
LOC576141	LOC576141	-0.16832484	-0.265224404	-0.768228928	-1.300116564	-0.653637004	0.321147907	0.466131628	0.266996673	0.249902688	0.086395597	0.007562872	0.460087434
LOC105442133	LOC105442133	0.1248382	0.037612711	-0.077604582	-0.498581353	0.740793211	-0.091238174	0.690124182	0.91158277	0.874842251	0.088183656	0.013533683	0.850586715
gck	LOC594105	0.000588951	-0.033269245	0.29824831	-0.0442934	0.234179558	-0.171786614	0.997020822	0.835291141	0.04001241	0.793582212	0.271031075	0.653071557
LOC100892846	LOC100892846	-0.03931398	-0.039237914	-0.313431186	0.008930362	-0.325782355	-0.100427325	0.765074594	0.769626108	0.018056485	0.950937026	0.117723076	0.781651935
LOC115929179	LOC115929179	#N/A	#N/A	-0.529799309	-0.867510055	2.546103093	2.97516179			0.84700081	0.23972282	0.579576427	0.001905999
LOC576357	LOC576357	0.094384837	-0.027145214	-1.035667921	-0.036170392	-0.982551841	0.069010459	0.873331853	0.962898812	0.008280038	0.917760288	0.017747171	0.898745658
LOC588371	LOC588371	0.082907685	0.111506208	-0.537240792	-0.075970016	-1.424294119	-0.23028907	0.506542949	0.397767445	0.006815298	0.713067539	1.77E-06	0.581451677
LOC115921270	LOC115921270	0.772345273	#N/A	2.472181131	2.883718267	#N/A	#N/A	0.609974932		0.026464643	0.006595002
LOC576495	LOC576495	-0.001174941	0.116014691	0.499978789	0.276149575	0.629991962	0.248793235	0.992725446	0.382345302	0.001343075	0.133782846	0.005245257	0.523521209
LOC755830	LOC755830	-2.64810146	-0.893005475	#N/A	#N/A	#N/A	#N/A	0.007711748	0.310045498
LOC100888477	LOC100888477	-0.024194325	-0.108972229	0.375713101	0.217738217	0.847999562	0.189407459	0.936223342	0.716185309	0.138071472	0.435998139	0.005293212	0.682654306
LOC756131	LOC756131	#N/A	#N/A	-0.972871811	-0.279565669	-1.001112847	0.223650127			0.012862056	0.459912323	0.092146695	0.730082591
LOC752413	LOC752413	0.109749741	0.046153949	-0.750560846	-0.090622153	-0.676923113	0.047888829	0.634000302	0.84571883	0.002281058	0.706360163	0.023623163	0.908961861
lrguk	LOC581817	0.064987891	-0.073645719	0.292502618	0.134303856	-0.19503543	-0.278035835	0.742422267	0.718186453	0.041282164	0.408990507	0.402222586	0.475056385
LOC105442771	LOC105442771	0.217340746	-1.280780866	0.240516391	0.143815144	-0.006375556	-0.749391296	0.694666637	0.034292502	0.411411296	0.848031907	0.984730712	0.146662557
pitrm1	LOC588072	-0.24298425	-0.286679529	-0.187955719	0.023039308	-0.655619529	-0.245960993	0.378221604	0.310801687	0.41746886	0.923268211	0.044737501	0.592912845
LOC580196	LOC580196	#N/A	#N/A	-0.56204818	0.313471912	-1.402462582	-0.485677996			0.347651744	0.565723879	0.019361087	0.458178241
LOC100891442	LOC100891442	0.044847975	0.043992476	0.329451552	0.189170176	0.500708561	-0.090901506	0.804596509	0.812664091	0.067023699	0.358689355	0.019515122	0.826678183
LOC579901	LOC579901	-0.131707498	-0.497181815	-0.192141437	-0.010097975	-0.940869352	0.353563685	0.764732132	0.273002982	0.570455565	0.977016802	0.035742851	0.486078545
LOC115926094	LOC115926094	0.03087312	-0.084884804	-0.541841909	-0.075924877	-1.286364065	-0.107090426	0.873466216	0.671146965	0.313297338	0.884823335	0.035480539	0.857152937
LOC590321	LOC590321	#N/A	#N/A	-0.000708784	0.025321046	-0.686200271	0.326866187			0.99680086	0.915914582	0.015429479	0.472706284
LOC592500	LOC592500	0.025337464	0.080096036	-0.766108182	0.011232433	-1.303126528	0.081075968	0.838927163	0.537335376	0.000195126	0.956470769	6.51E-06	0.853490703
ubtd2	LOC586395	-0.068547236	-0.036232984	1.096696267	0.360938536	1.494530139	0.061546912	0.756971169	0.86507614	8.85E-11	0.088710057	3.17E-10	0.879892142
klhl8	LOC589135	0.179436747	0.111957367	0.332025496	0.162860461	0.936467093	-0.116128206	0.678935736	0.798771272	0.323953866	0.659409548	0.018037602	0.850956627
hm13	LOC589801	-0.019979096	-0.018052524	0.429109461	0.125208164	0.037266059	-0.306543579	0.904021196	0.917789773	0.04922838	0.619674602	0.891283024	0.474749783
LOC586418	LOC586418	0.017026581	0.044482264	0.264496843	0.080953509	0.397318558	0.044077471	0.874057247	0.685882989	0.003730821	0.471187425	0.024761946	0.898730438
LOC580370	LOC580370	0.042451419	0.010116721	-0.095672205	-0.008730196	-0.424316631	-0.024743582	0.727947222	0.935220251	0.481992516	0.954295494	0.048960767	0.946498427
fdxacb1	LOC586438	0.376653157	0.039815033	0.143309555	-0.103997346	-1.237828761	-0.657532221	0.45631963	0.943037754	0.791049539	0.861550623	0.038328866	0.338830678
LOC764031	LOC764031	-0.061879744	0.004812775	0.334831067	0.000604836	0.385846816	-0.128735352	0.660168509	0.973080113	0.031668162	0.997311848	0.104153242	0.74808683
ccnb2	LOC576779	0.060055154	0.079758602	0.280112861	0.180085964	0.277309057	0.160518821	0.610488574	0.527822661	0.02188618	0.218990069	0.16566565	0.665313694
LOC590342	LOC590342	-0.11314037	-0.086055149	-0.366087769	0.061075083	-0.364473029	-0.174005976	0.81769771	0.86035336	0.044584044	0.756439294	0.141736634	0.658718884
LOC752329	LOC752329	-0.024654193	0.033423343	0.304424793	0.244683904	0.115616186	0.347054547	0.910066109	0.878600657	0.033168365	0.135819816	0.566225266	0.396770218
LOC592280	LOC592280	0.165957561	-0.09501645	0.300036347	-0.056506996	0.530647335	-0.122204876	0.745067947	0.8547514	0.05658422	0.76002904	0.019736087	0.771276829
LOC581216	LOC581216	-0.044538072	-0.555691835	0.430228486	0.012172104	0.404711975	-0.268256091	0.898857149	0.20008503	0.001692546	0.940091544	0.042321199	0.476769533
LOC115924074	LOC115924074	1.836799715	#N/A	0.744936519	0.851754838	0.786707818	1.076918092	0.048452393		0.139567716	0.101663583	0.142884336	0.164791238
LOC100888048	LOC100888048	0.446741014	0.252039145	0.543554905	0.120517082	0.322542379	-0.260578148	0.380451365	0.628740127	2.05E-05	0.440447707	0.086194473	0.501807697
tgml	LOC592303	0.005251223	0.093860692	-0.502919794	0.120507659	-0.598556084	-0.074516097	0.982495662	0.710217408	0.009307869	0.544323847	0.019098715	0.849074156
LOC373512	LOC373512	0.261028169	-0.065049621	-0.340708234	0.104735529	-0.68757621	0.498275892	0.775662535	0.948498484	0.044430485	0.603703391	0.011365318	0.281947478
LOC100890914	LOC100890914	0.067496139	-0.055098378	0.495828058	0.296074268	0.32571087	0.663648524	0.568663795	0.640618796	4.72E-06	0.040763533	0.182662088	0.174599927
LOC115918941	LOC115918941	0.031502107	-0.06129755	-0.013088249	0.004552056	0.735925386	0.313435696	0.912164285	0.832623942	0.956349403	0.985910591	0.022495355	0.520754239
hpgd	LOC591898	-0.008055269	-0.583422812	0.639818438	0.378665278	-0.27128437	0.237208155	0.984893301	0.212070783	0.048264503	0.291692526	0.535354615	0.669060839
ipmk	LOC576026	-0.149768466	-0.073490178	0.796812667	-0.191888133	1.427174937	0.297400043	0.66050829	0.818406958	0.010164664	0.624047439	3.28E-05	0.570940279
LOC105437517	LOC105437517	-0.393961536	#N/A	-0.397022331	0.069679965	-0.148788551	0.556336226	0.711294205		0.009736662	0.679134646	0.478425791	0.195989825
LOC105442609	LOC105442609	-0.08654311	-0.072696063	0.528856988	0.233772926	0.339988249	1.067402996	0.866512205	0.8876788	4.50E-07	0.115064935	0.468335377	0.053916288
tk1	LOC579588	-0.062859272	-0.08480696	0.520285433	0.336365007	0.43700259	0.291820863	0.754875587	0.675410123	0.026752862	0.202220174	0.155936564	0.528573268
LOC751836	LOC751836	0.02875842	0.046433896	-0.203784142	0.06176295	-0.539251748	0.032047518	0.809655468	0.701555852	0.048177508	0.632347582	0.006420035	0.93102175
LOC575347	LOC575347	-0.018452297	-0.026054739	1.597371755	0.193529912	2.004990392	0.837062968	0.893313188	0.855513666	1.35E-44	0.204151301	4.49E-24	0.072058538
LOC764779	LOC764779	-0.027333385	0.283086908	-0.547383717	-0.009633067	-1.069407813	-0.196286321	0.923797596	0.305522389	0.128427972	0.978445017	0.012247256	0.697189732
LOC590976	LOC590976	#N/A	#N/A	0.340776469	0.584034227	1.155058202	0.55621165			0.411050625	0.179500456	0.014295951	0.368217422
LOC575548	LOC575548	0.457853346	0.161881292	-0.25941558	0.06387381	-0.544746773	-0.177403625	0.574451037	0.849469472	0.255197437	0.78956994	0.040570521	0.661515981
LOC576954	LOC576954	-0.16176128	-0.085195569	-0.122669361	0.00438042	-0.552510052	-0.315245134	0.50472953	0.724808384	0.421952674	0.979475159	0.009537397	0.43552736
LOC548618	LOC548618	-0.133508536	0.04604756	-0.006143503	-0.184146199	-0.646091719	-0.08912899	0.419792125	0.782451176	0.957888723	0.310369033	0.005087712	0.814703642
LOC115922372	LOC115922372	-2.095834552	-6.742956438	0.017343661	0.369498993	0.495560689	-0.076651161	0.345099688	0.000111191	0.977010643	0.572166621	0.325484583	0.912357884
esf1	LOC575642	-0.198850357	0.032607203	-0.626380095	-0.179795339	-0.943371189	-0.16264796	0.442452397	0.891515307	0.051381219	0.572290067	0.029735827	0.75814353
LOC105441456	LOC105441456	#N/A	#N/A	2.461872189	#N/A	#N/A	#N/A			0.02614082
fras1	LOC581484	-0.022368433	-0.032149542	0.304487267	-0.117344704	0.695503097	0.294530147	0.968506825	0.955532748	0.03482279	0.523385063	0.001667818	0.429759005
LOC763150	LOC763150	#N/A	#N/A	-0.059808724	-0.033555289	-0.955442345	0.035107526			0.892931368	0.945348075	0.022833871	0.945056029
LOC753899	LOC753899	-0.080137804	-0.099352954	-0.017103612	-0.291293746	0.662219547	0.010751936	0.697014321	0.641102986	0.93022598	0.18800497	0.023209011	0.98276572
LOC587682	LOC587682	0.079828413	-0.153298451	-0.17875704	0.130829499	-0.761613979	0.435590504	0.772107464	0.599085607	0.585482533	0.693890836	0.038669293	0.371435134
wdr75	LOC593812	-0.098917429	-0.185427188	-0.552659131	-0.060250577	-1.284763276	0.101443502	0.663773302	0.42293067	0.117724715	0.867962976	0.006440376	0.846057493
LOC591988	LOC591988	-0.179447983	-0.151984967	0.307782858	0.049965192	0.544934846	-0.231461804	0.301769023	0.430056985	0.064913122	0.792374177	0.027425465	0.576571973
pax2	LOC115918459	0.224571091	-0.039907271	-0.462200796	-0.028242902	-0.387009333	-0.092125844	0.636197959	0.935535817	0.00480943	0.869882809	0.108235469	0.812544259
LOC754790	LOC754790	0.018902283	0.068882069	0.485644912	0.126090389	0.443012506	0.167197666	0.881766598	0.604063038	0.00032717	0.416919391	0.026949557	0.644586942
LOC105444494	LOC105444494	#N/A	#N/A	-0.689461252	0.165062395	-0.642451684	-0.009668441			0.054849281	0.621926612	0.028121287	0.981306232
LOC576072	LOC576072	0.092746481	0.298939897	0.174312846	-0.004641266	-0.818505596	-0.822201435	0.533459911	0.04651753	0.714411163	0.993046679	0.150703445	0.249798169
LOC763684	LOC763684	#N/A	#N/A	-2.347515028	-0.522055293	-2.053050823	-0.202255386			0.010872579	0.492585118	0.012712673	0.789878486
LOC576208	LOC576208	0.052810783	-1.21E-06	1.730152792	0.095438979	0.540157187	-0.264879885	0.691343244	0.999991982	2.39E-49	0.540001154	0.004141678	0.486593937
LOC115923033	LOC115923033	-0.132042433	-0.197755839	-1.270710835	-0.900593571	-0.894885308	-0.186643171	0.390468556	0.298233693	0.010516987	0.071538226	0.096809901	0.76314296
LOC115920371	LOC115920371	0.451432167	0.563295377	-1.322471802	-0.789733946	-0.136593285	-1.40497804	0.921269321	0.901846621	0.000386166	0.075322869	0.963750244	0.758573257
LOC753676	LOC753676	-0.003903743	-0.068504486	0.259863212	0.139320705	0.174888323	0.854326857	0.978398788	0.646534933	0.043872823	0.362775413	0.368759795	0.064105096
LOC764887	LOC764887	0.001705923	0.02643689	-0.479693201	0.101256624	-0.894963638	0.220863524	0.990285701	0.851306634	0.096580826	0.719024183	0.012405958	0.623307193
LOC115924552	LOC115924552	#N/A	#N/A	2.172303994	#N/A	0.335529803	-0.61523578			0.03555538		0.688610449	0.583698641
LOC577899	LOC577899	0.14705721	0.010267193	2.60433773	0.310109028	2.499320541	0.448430825	0.580641728	0.970720186	1.68E-49	0.262683317	1.09E-25	0.293833767
LOC579673	LOC579673	0.696134307	#N/A	0.105212197	-0.397935873	0.849641655	0.270361803	0.641695516		0.741667819	0.278713506	0.039974645	0.623224346
LOC105445894	LOC105445894	0.938300732	0.622974314	2.416296987	-0.00808089	2.41097935	0.110621124	0.194444592	0.389779721	2.16E-11	0.989609365	2.45E-10	0.866482682
LOC105440333	LOC105440333	#N/A	#N/A	-0.797363875	-0.137255091	-0.491413918	0.177000956			0.002516409	0.590377519	0.121872474	0.682369242
LOC100892255	LOC100892255	0.252078028	0.143057553	-0.665557773	-0.361002481	-1.039818734	-0.364145379	0.48142843	0.678155139	0.051939298	0.310155629	0.036167305	0.530969007
LOC100891418	LOC100891418	#N/A	#N/A	-0.721498187	-0.269499507	-0.640349472	0.739932896			0.033191475	0.447689107	0.247964954	0.199308548
LOC756375	LOC756375	0.009784917	-0.062786352	0.219541051	-0.020242031	0.673414638	0.181053518	0.953550607	0.712846985	0.147940778	0.911447353	0.001734263	0.634761361
LOC115920957	LOC115920957	0.892040774	1.421155519	1.805191688	0.553560858	1.840388326	-0.438825357	0.083567488	0.007350403	2.14E-07	0.233721414	3.98E-08	0.458617738
LOC115919752	LOC115919752	-0.159310036	-0.110796124	0.450529013	0.06803398	0.654480191	0.068999917	0.256490022	0.431003085	0.003134339	0.703458152	0.002140215	0.855696797
rab11	rab11	-0.011758628	0.014149812	0.303249311	0.141625998	0.374767171	0.426390584	0.920328033	0.907186619	0.005831959	0.29997891	0.045404915	0.262243655
LOC100889508	LOC100889508	-1.762955964	-0.660098065	-7.109164007	1.367323412	1.643632925	1.757699877	0.00146916	0.182228644	1.77E-05	0.023439604	0.461937576	0.137225753
LOC115923032	LOC115923032	-1.035820636	-1.548535101	1.13018716	0.113883043	0.695020421	-0.347266025	0.298135379	0.128925687	0.000780746	0.789733085	0.018319305	0.494657994
LOC584902	LOC584902	-0.063950848	-0.024285288	-0.228084055	-0.283522439	0.545140151	0.054894235	0.730907928	0.897853972	0.080547652	0.075257808	0.010946033	0.887523553
LOC578206	LOC578206	0.223202465	0.070072888	0.891079074	0.214450147	0.7357192	0.289751684	0.238974876	0.720497868	1.19E-20	0.069828818	0.000847205	0.474499463
LOC105445259	LOC105445259	6.986215969	6.288045489	-0.624906171	-0.531397501	-0.075156308	-1.380027768	4.09E-05	0.000526136	0.823540153	0.278051098	0.976459517	0.234705576
LOC100888086	LOC100888086	#N/A	#N/A	1.3424042	0.311732736	1.817711015	0.365074969			0.001243041	0.553612254	1.82E-05	0.582603529
LOC592619	LOC592619	-0.005198085	-0.008410107	-0.031586123	-0.380369504	0.039532447	-0.456553185	0.979918094	0.965915342	0.830383584	0.043853954	0.864328507	0.28741895
kmt2c	LOC591084	-0.040783864	0.024819008	-0.081733495	-0.31855736	0.443155121	0.024820309	0.816250016	0.895692791	0.54216268	0.050957024	0.046653499	0.948592135
LOC583607	LOC583607	-0.162698391	-0.021955338	0.266428645	-0.030525603	0.267748928	-0.026067185	0.275245905	0.883418163	0.045180846	0.849754893	0.20397682	0.9443479
LOC587802	LOC587802	0.175350894	0.035162041	-1.10109014	-0.411115912	-0.359713926	0.084449561	0.758343144	0.951906238	0.043404028	0.424181106	0.577254964	0.906059951
LOC581039	LOC581039	-0.058841595	-0.029301439	0.430376688	-0.225009078	0.843433621	-0.056288713	0.823880217	0.914482804	0.036178391	0.360969697	0.001786835	0.906916044
LOC587578	LOC587578	0.025469693	-0.111537835	0.28626879	0.185021047	0.124132584	1.062597383	0.871110629	0.47910594	0.019632937	0.211110522	0.593203549	0.051501478
LOC100889848	LOC100889848	0.016842639	0.172391171	0.977886816	0.166420527	0.927337923	-0.121119367	0.967835989	0.668301443	0.007640582	0.714782777	0.02885876	0.842191191
LOC100888035	LOC100888035	#N/A	#N/A	-0.270969787	0.030233975	-1.243851084	0.080081045			0.419082392	0.929956925	0.009125565	0.889075934
LOC577694	LOC577694	-0.302822216	-0.388504216	-0.103783853	0.004271308	-0.690166313	0.579036476	0.60166254	0.507475782	0.336963564	0.975048859	0.003481303	0.219761863
LOC105445726	LOC105445726	0.48147533	0.188966982	0.674822807	-0.309868339	0.006181461	-0.02418879	0.630210279	0.860248597	0.005018256	0.327695401	0.988328702	0.964989778
LOC115918074	LOC115918074	0.061557273	0.148793266	0.699092463	-0.79746444	1.425195132	0.800702466	0.643458861	0.242506185	0.138975914	0.248104446	0.000823943	0.190440175
LOC576000	LOC576000	0.146683808	0.413149307	-0.479399821	-0.062187209	-1.57618326	-0.672051935	0.738662832	0.332496195	0.341891545	0.900340058	0.031778882	0.367017811
barhl1	LOC115919053	#N/A	#N/A	-0.491327906	-0.136424784	-0.022238147	-0.386501653			0.041418297	0.596323739	0.944887721	0.446412922
LOC757107	LOC757107	-0.090300655	-0.037223225	0.238743904	0.094402247	0.609172434	-0.213516902	0.621187484	0.841516293	0.151067158	0.629918685	0.005920879	0.608385458
LOC762676	LOC762676	0.019253811	0.051983998	0.297410145	-0.025677298	0.355878137	0.020307145	0.874373355	0.680583425	0.006217334	0.844027706	0.065712796	0.956559303
LOC579727	LOC579727	0.089557619	-0.069743903	-0.370032368	-0.660554662	-1.451318364	-0.26776991	0.783177466	0.837517825	0.401158852	0.175040753	0.007470572	0.665364468
LOC105445702	LOC105445702	-0.030465293	-0.117145992	1.227552994	0.550149958	0.803764507	0.782857752	0.898022229	0.630224437	0.021482671	0.402707187	0.116188793	0.244350856
LOC593604	LOC593604	-0.14751078	-0.284869068	-0.88028105	-0.415993572	-0.405429806	0.03248516	0.670638049	0.423398149	0.016455274	0.250471215	0.439265596	0.957244511
LOC115923029	LOC115923029	0.005417714	-4.90E-05	0.335135882	0.054337782	0.34664838	0.273463545	0.966037987	0.999701772	0.004918102	0.722704304	0.070150889	0.449942189
LOC115921699	LOC115921699	-0.018375181	-0.071363693	-0.524471616	-0.417422167	-0.518343247	0.368463771	0.86339903	0.526642115	0.035501616	0.132969775	0.140284069	0.40345066
LOC576060	LOC576060	-0.480151123	-0.682821034	0.756115705	0.150628821	0.718216829	-0.079776163	0.225227376	0.092637553	0.011716773	0.675818677	0.107271046	0.895445297
erfl	LOC589156	0.027321418	0.100714946	0.677462064	-0.177044679	1.057469237	0.004717846	0.908609627	0.667484294	1.22E-05	0.35384841	5.30E-06	0.990348804
LOC115926082	LOC115926082	0.125528872	-0.001157865	0.285276041	0.115979598	-0.282416042	-0.269836701	0.452558461	0.994665763	0.016115495	0.442405471	0.201853779	0.472894289
LOC588180	LOC588180	0.131220682	0.295859454	-0.413419876	-0.102059528	-0.884768956	0.159426053	0.62526367	0.256135832	0.142841083	0.728582106	0.046986016	0.750620139
LOC590268	LOC590268	-0.088091177	-0.16827808	-0.2401336	0.030996636	-0.692934408	-0.074235858	0.671949595	0.439398257	0.307526006	0.899661562	0.013746209	0.858327012
LOC100890294	LOC100890294	0.117678626	0.10609951	0.499025946	0.277447163	0.140229897	-0.072995568	0.664319227	0.69623684	0.013729568	0.225526435	0.556530512	0.85204189
LOC100890356	LOC100890356	0.322815197	0.184173279	0.354540777	0.050885451	0.250750719	-0.241510605	0.212652907	0.500218542	0.036608096	0.795823491	0.269666563	0.587228572
LOC100891169	LOC100891169	0.448973811	-0.056957696	2.118223667	-0.219469824	1.345512264	0.67943243	0.346029111	0.924346508	5.40E-13	0.638522087	1.05E-05	0.172387746
pax2l	LOC115918459	0.224571091	-0.039907271	-0.462200796	-0.028242902	-0.387009333	-0.092125844	0.636197959	0.935535817	0.00480943	0.869882809	0.108235469	0.812544259
LOC100889512	LOC100889512	-0.147606077	0.070031335	-0.397975301	0.090431366	-0.785886384	0.026819258	0.565541251	0.783031619	0.175398025	0.758612188	0.032564859	0.953902131
LOC100889419	LOC100889419	0.099560372	-0.070294896	1.900944813	0.569125911	2.768124761	0.316497348	0.817692849	0.87392234	7.24E-08	0.232646471	1.89E-10	0.696721161
LOC100893334	LOC100893334	0.224182422	-0.105944785	-0.021242642	-0.001128509	-0.595748303	0.018613042	0.537276782	0.782382236	0.901030315	0.995421779	0.013496389	0.9620684
LOC100888618	LOC100888618	0.048473545	0.171326893	0.522451141	-0.139431463	1.054245971	0.081128366	0.84242849	0.45021152	0.001824259	0.484451003	3.50E-07	0.82955919
LOC582326	LOC582326	-0.097921143	-0.029215797	0.256989967	0.06110344	-0.34438821	0.145200173	0.481239578	0.837787786	0.044652879	0.675552199	0.10642636	0.702630627
ccdc170	LOC593727	0.56114973	0.166888602	-0.030342038	-0.173869797	-0.23943331	-0.324329963	0.00034347	0.313669725	0.844574685	0.323240107	0.264450359	0.428803785
LOC105438153	LOC105438153	0.392560023	-0.495951474	-0.153327255	0.089511695	-0.093776081	-1.155583342	0.336948583	0.289414381	0.590191951	0.879862013	0.765682482	0.026943019
LOC583121	LOC583121	-0.028403007	-0.077501137	0.283593937	0.18783912	0.140671038	0.618413646	0.869843692	0.662013894	0.035698364	0.23561864	0.46681577	0.154119104
LOC583278	LOC583278	0.174352186	0.282729795	1.105679926	0.279766605	-0.022962008	0.088747468	0.835298949	0.732381147	0.003466608	0.554010178	0.961862817	0.884275993
LOC589794	LOC589794	0.175229754	0.119665209	-0.350782697	-0.24549534	-0.296611973	0.083727012	0.322214413	0.505068832	0.016221265	0.195704597	0.152158723	0.823279848
LOC575083	LOC575083	0.132108073	0.095208778	1.49243303	0.441151124	1.800787367	0.427470023	0.528815299	0.653251264	5.81E-19	0.035456122	1.66E-16	0.275594703
LOC576958	LOC576958	-0.139888416	-0.239361994	-0.327323521	-0.142088404	-0.46605145	0.396370749	0.394162923	0.165423745	0.077424375	0.455903287	0.049936654	0.357717655
LOC105440774	LOC105440774	0.052015183	-0.205816484	-0.152532135	0.590055873	-2.067231773	-0.165548695	0.751160064	0.245560147	0.835736337	0.390312048	3.28E-05	0.767945794
LOC575071	LOC575071	-0.160679685	-0.231604145	-0.568626255	-0.236083114	-0.265494036	0.041893025	0.534838693	0.368336431	0.00933012	0.31309566	0.431916751	0.93467049
prom1l	LOC594323	0.004309188	0.055987143	0.166921668	0.052993043	0.37074804	-0.019243472	0.969949911	0.63743942	0.091535907	0.709052878	0.042884298	0.955795181
LOC105442607	LOC105442607	0.221174261	#N/A	#N/A	#N/A	-6.71113094	-2.521538468	0.961572754				6.12E-05	0.033613505
LOC577934	LOC577934	-0.087309911	0.069028343	-0.551253329	-0.373220007	-0.74983502	-0.366863272	0.674318984	0.737415181	0.010684156	0.103616355	0.011058769	0.415709704
coq4	LOC756273	-0.351503766	0.151056846	-0.092553438	0.444984175	-1.349799403	-0.153937408	0.687650146	0.844986237	0.883737628	0.44955729	0.012069617	0.808404606
LOC115918345	LOC115918345	-0.736956459	0.046953444	0.016399279	-0.346227563	0.809440339	0.223113835	0.416099161	0.953430564	0.94317384	0.22068014	0.004009543	0.608589013
hspa5	LOC584585	0.132058818	0.054876253	1.512477506	0.127311726	0.347581606	-0.244150355	0.319959004	0.700789025	9.79E-50	0.321032146	0.066039456	0.496449364
LOC578005	LOC578005	-0.011600746	0.13361182	0.296013726	-0.146161017	0.539872624	0.126432837	0.954310625	0.493825238	0.088331728	0.516787673	0.043641904	0.765063557
LOC575553	LOC575553	0.107876058	0.08526275	-0.185465922	-0.014336013	-1.002713517	0.203760864	0.352277984	0.48577179	0.044743551	0.918604685	1.41E-05	0.624465051
LOC576421	LOC576421	-0.077393321	0.044690434	-0.533236689	-0.034902788	-0.976683269	0.115003564	0.644155878	0.791424382	0.010141884	0.869383582	0.000342341	0.783372823
dmgdh	LOC587447	0.058736023	0.125998781	-0.049459274	-0.118246591	-0.73911065	0.28105915	0.678137824	0.374956685	0.659365417	0.501414078	0.000561335	0.479083596
LOC115919937	LOC115919937	-0.028903102	0.035418425	0.287462126	-0.126340481	0.762578632	0.280591718	0.908318997	0.885776018	0.33785161	0.726943608	0.028919498	0.564112725
LOC588883	LOC588883	0.100341344	0.082160493	-0.319942482	-0.334162268	-0.274273708	-0.062553858	0.530345585	0.618386403	0.023434789	0.08783736	0.307501308	0.87414639
LOC105438200	LOC105438200	0.357196689	0.093396271	-0.971565266	-0.511680131	-0.837494127	-0.392570022	0.221760126	0.771696855	0.027535536	0.246356703	0.117274356	0.532341638
LOC755901	LOC755901	0.181944969	0.161544104	1.899165148	-0.080379954	2.366908736	0.315092217	0.477204783	0.541177639	1.53E-09	0.865161928	2.74E-11	0.596422873
LOC100888875	LOC100888875	#N/A	#N/A	-0.412920039	-0.223814362	-1.592613124	0.092978584			0.458661713	0.700654711	0.015712797	0.883272629
ddb1	LOC588842	0.064787632	-0.031303531	-0.207631287	-0.001406516	-0.485008247	-0.29432034	0.694337118	0.858262996	0.189681425	0.993399871	0.028687003	0.457365534
NBC	NBC	-0.230425836	-0.188514822	0.205017903	0.04023404	0.711766394	-0.158230302	0.467198132	0.547595846	0.417019532	0.88565163	0.02218116	0.758222354
LOC115918219	LOC115918219	0.412589059	0.064466102	0.792863925	-0.47546875	1.188156821	-0.18292938	0.46993805	0.912248301	0.038053213	0.322563012	0.001440389	0.75022533
LOC763643	LOC763643	-0.375965976	-0.273944474	0.395643178	0.097782429	0.32428828	-0.011249209	0.425610825	0.571493412	0.023674174	0.623451133	0.17046331	0.977184583
ttc28	LOC574629	0.063592742	0.060510155	-0.138637298	-0.487088922	0.290424229	-0.385991389	0.777478407	0.788699083	0.416145567	0.018663993	0.218141267	0.339753324
LOC100891139	LOC100891139	#N/A	#N/A	1.135834542	0.185791241	1.550901482	0.590867559			0.014331974	0.748564709	0.001033308	0.377924063
LOC105442002	LOC105442002	#N/A	#N/A	-0.227171798	0.060273941	-0.928647578	-0.499358375			0.960614373	0.989540547	0.002376923	0.227151475
LOC580912	LOC580912	0.10469971	0.166921637	0.559728015	-0.025560368	1.080982108	0.989827463	0.425088526	0.190061756	0.18874148	0.960972811	0.004317856	0.070715925
LOC100892018	LOC100892018	0.162408599	0.042424841	0.627155178	0.145106605	0.459534341	0.399529968	0.450768285	0.848023002	0.000192662	0.464047727	0.059753465	0.335354225
rpl3	LOC579897	0.026132385	-0.110880198	-0.100803804	0.105623518	-0.298252358	1.098958819	0.853182052	0.444222974	0.365510387	0.464376791	0.224607337	0.048334458
tekt4	LOC577210	0.16589344	0.038587648	0.180527723	0.108909427	-0.388995149	-0.219098003	0.227116874	0.786728676	0.113299723	0.395657366	0.04726144	0.537276555
LOC589253	LOC589253	-0.051229926	-0.022109505	-1.716962842	0.476116054	-1.301961235	0.859397697	0.891828189	0.952774451	0.001510669	0.247838647	0.008218295	0.15121955
LOC763716	LOC763716	-0.159215719	-0.147383241	0.695078403	0.046374119	0.696750441	-0.064221128	0.199843211	0.250350389	5.09E-08	0.766902515	0.000297766	0.858416513
fasn	LOC105440011	-0.195669934	0.192963755	-0.134872882	-0.440741091	-0.801568892	-0.402240079	0.718596749	0.706179636	0.610422677	0.184647739	0.041594497	0.416068137
selenos	LOC753380	-0.021953491	-0.107497342	0.332121522	0.147388587	-0.122517792	0.481929496	0.887966166	0.507840617	0.023634101	0.395528993	0.572521942	0.261966866
LOC115924537	LOC115924537	0.310197737	-0.380485292	0.170666534	-0.002044524	-0.422991047	-1.428708632	0.477307068	0.411521487	0.6426972	0.996504	0.237951118	0.01592432
LOC579432	LOC579432	#N/A	#N/A	0.780369733	-0.101496815	0.850857749	0.664612367			0.000929607	0.723477418	0.007582902	0.15653762
LOC115924538	LOC115924538	-0.050433277	-0.163762103	0.280584831	0.368240292	0.12583268	0.694282525	0.85528029	0.542777506	0.05924686	0.026321681	0.612128913	0.160166797
pdia6	LOC585584	0.124290387	0.088060627	0.516370274	0.079279133	-0.165333791	-0.035322994	0.372925385	0.542978505	4.02E-07	0.538240486	0.364630489	0.921087004
LOC100891983	LOC100891983	0.408758471	0.531445024	-0.250060581	-0.023807992	-0.988201268	-0.221788173	0.239253761	0.124396132	0.500184706	0.950974805	0.009620712	0.653839453
LOC576253	LOC576253	0.149419089	-0.127810635	0.57526581	0.246880799	0.633926618	-0.249479898	0.564971991	0.647594179	0.000316907	0.188498881	0.001446376	0.501253633
LOC762899	LOC762899	-0.108686916	-0.203647564	0.389928269	-0.116869958	1.086021589	-0.058501205	0.623246059	0.370553825	0.047954737	0.610392854	2.92E-06	0.894401402
LOC575934	LOC575934	0.090876593	0.096196984	-0.306455217	-0.385268971	-0.198939637	-0.03180177	0.82529579	0.81236693	0.014291823	0.030946131	0.344680663	0.928544284
LOC582157	LOC582157	-0.053903224	-0.335887874	-0.038951036	0.00406035	-0.062270744	-0.044522171	0.668998274	0.020673136	0.71194737	0.974306407	0.759450291	0.898170438
LOC752987	LOC752987	0.038353816	-0.058061846	0.142729319	0.211910051	-0.050587804	1.067487605	0.791944223	0.699521886	0.248602489	0.177062861	0.826155858	0.047658798
slc16a14.2	LOC100891578	-0.061973472	-0.368311302	-1.494622379	-0.302188157	-1.100661491	-0.156926563	0.926129536	0.619200266	5.73E-05	0.366133679	0.015185659	0.778779317
LOC100891166	LOC100891166	-0.030907365	-0.423767832	-0.0026629	0.079112691	0.028241254	0.205518979	0.872024072	0.034430987	0.9842208	0.604999829	0.900637166	0.59732977
slc35b1	LOC578731	0.043093162	-0.03642235	1.397335399	0.512354589	0.212172822	-1.069059621	0.891303977	0.907055714	0.011164035	0.456110504	0.677064923	0.141824412
LOC578794	LOC578794	-0.022778281	-0.115608479	-0.038797581	0.143536379	-0.310361534	1.108553356	0.866336659	0.411981344	0.70907701	0.301983687	0.203175888	0.047621827
LOC589501	LOC589501	0.013864637	0.176865211	-0.3855269	-0.059282412	-0.341480028	-0.174013775	0.927912739	0.319231035	0.029548575	0.750981481	0.155274646	0.654695813
vps13b	LOC590076	-0.271924064	-0.038912888	-0.30835834	-0.760264236	0.118755315	-0.121625022	0.486183295	0.918060222	0.326244245	0.024314311	0.765046401	0.821640986
LOC579423	LOC579423	0.186148466	0.218672979	-0.889989563	-0.220840169	-0.669030873	-0.138801901	0.487236034	0.419281831	0.027720879	0.549593264	0.137550958	0.798326838
dnai1	LOC100893413	0.004095986	-0.010972401	0.278975255	0.11948602	0.06854215	-0.240241283	0.97397243	0.934350208	0.008396224	0.339371743	0.712132362	0.519101557
LOC585956	LOC585956	-0.016931094	-0.005436978	0.364639713	-0.080435094	0.471307626	-0.090829644	0.920488573	0.973962143	0.032835508	0.693287622	0.043790693	0.81767488
LOC115919822	LOC115919822	-0.568931652	-0.291057383	0.497590517	0.011300427	0.593832975	0.560510861	0.019991588	0.235634938	0.065960851	0.974496776	0.492160337	0.309803499
LOC115919039	LOC115919039	0.306555296	-0.012394416	0.55008815	0.272393164	0.873505949	0.042830955	0.334703681	0.972170047	0.009128307	0.254041295	0.00010227	0.909510359
LOC754518	LOC754518	-0.015763767	-0.080426021	-0.089822535	-0.201658556	-0.623016424	-0.443596928	0.942197754	0.723962379	0.678608273	0.402673456	0.016447387	0.292491327
LOC576491	LOC576491	-0.023161228	0.022463416	0.118117865	-0.029303666	0.428429431	-0.012110736	0.868394479	0.879882108	0.297321583	0.821518013	0.047373045	0.974665838
pum2	LOC589897	0.003020599	0.063123963	-0.235554648	-0.350449179	0.00325403	0.156268429	0.987533716	0.746124157	0.0544103	0.037012593	0.988249443	0.665637616
LOC115929210	LOC115929210	0.108833709	-0.060469529	0.248557232	0.132011919	-0.067694896	-0.132054376	0.480869914	0.681631966	0.021361514	0.302719241	0.709538167	0.712125055
LOC105440224	LOC105440224	0.146766562	-0.260242773	-0.04641674	-0.175652263	1.157104138	0.540091101	0.784901079	0.650189088	0.936311058	0.777090344	0.039184092	0.440993757
LOC100890089	LOC100890089	-0.107962762	0.10706315	-0.685453379	-0.483107592	-0.133849383	-0.25392556	0.733555421	0.735547105	0.021402301	0.119675373	0.737912533	0.671148335
mynnl1	LOC100893972	-0.052410662	0.085877343	-1.019436734	-0.370382995	-0.666036802	-0.366647964	0.886983588	0.815494645	0.019282068	0.379668874	0.232603742	0.556949514
LOC105441189	LOC105441189	0.039890035	-0.10275574	-0.020276641	0.181072729	-0.311170102	1.198004693	0.782818154	0.493376358	0.849269952	0.23349917	0.192708114	0.035121687
LOC105446077	LOC105446077	-0.019412712	-0.057255179	-0.002128527	-0.140496548	0.486559071	-0.11106723	0.912332968	0.742013956	0.990603893	0.4828858	0.045446192	0.79694322
nsun7	LOC583012	#N/A	#N/A	-0.34889378	-0.291271326	-0.990822383	-0.553563605			0.183336167	0.29961598	0.003363319	0.227788315
LOC100892392	LOC100892392	#N/A	#N/A	-0.550562497	-0.022253945	-0.337421341	0.220089121			0.022714746	0.927121297	0.265888817	0.607302565
pelo	LOC585468	-0.380720033	-0.114215205	0.602266908	0.281199083	0.963480624	0.46367667	0.332764612	0.760804108	0.142620343	0.545112985	0.032332149	0.441468646
riok3	LOC752024	-0.225834869	-0.494220862	0.031129836	0.042435886	-0.353813145	0.003390919	0.202233162	0.025124079	0.869772248	0.839291122	0.149099871	0.993010761
LOC577731	LOC577731	0.051732253	-0.027964987	-0.271879334	-0.176056235	0.082001298	0.008512106	0.789369254	0.892741783	0.006643544	0.142354461	0.662504788	0.981016114
LOC115923508	LOC115923508	-0.037693511	-0.049418695	-2.802831374	-7.217875531	0.569688174	-0.988990904	0.971536463	0.963598167	0.140699293	9.37E-06	0.401540732	0.315882086
pde6d	LOC753612	-0.136635738	-0.058544535	0.283643319	-0.053706501	0.448915521	0.065739995	0.399841599	0.717228666	0.027564787	0.732239938	0.073156311	0.8695866
LOC115918370	LOC115918370	0.159097297	0.003434203	0.311248052	0.070715357	-0.211300395	0.0293259	0.366588459	0.984985837	0.029000078	0.657595565	0.294726207	0.937091448
LOC115928210	LOC115928210	0.000375585	0.043209712	0.295292023	0.18871136	0.132590661	0.61352197	0.997669026	0.745030765	0.008369784	0.165479157	0.497701733	0.161403521
LOC115924059	LOC115924059	0.141758651	0.055314992	0.957103167	-1.505621215	#N/A	4.357591469	0.844529448	0.936093532	0.111126179	0.473074472		0.001441112
kif18b	LOC593481	0.181248273	0.177521207	0.219923913	-0.203916882	0.512799251	-0.243967321	0.51185029	0.523889969	0.301043626	0.43887767	0.043052791	0.571783511
LOC586734	LOC586734	-0.072666537	-0.051929395	0.173744123	-0.331433322	0.594190395	0.02994103	0.752750875	0.824029839	0.388896964	0.156931418	0.030200888	0.945311625
LOC115920302	LOC115920302	#N/A	-0.003343865	-1.109494231	0.189062124	-1.409243767	0.453916447		0.997517602	0.047231628	0.723173794	0.044543974	0.523667058
LOC100890503	LOC100890503	#N/A	#N/A	2.322326296	0.286722214	1.648288831	0.301748869			1.89E-09	0.634490983	0.001864468	0.699383453
LOC585917	LOC585917	0.166129343	0.14322261	0.229765946	-0.078450795	-0.71905204	0.48160909	0.759635711	0.795923355	0.116395229	0.688874946	0.004353765	0.294370948
armt1	LOC575813	0.047052416	-0.017509766	-0.683690358	0.146333785	-1.08694397	0.056556134	0.880371364	0.960521504	0.046431009	0.648939872	0.0076514	0.908984724
LOC115928251	LOC115928251	0.122902901	0.271847674	-0.716829697	-0.290534033	-0.069170362	-0.232397382	0.757313497	0.482938862	0.028028386	0.371013356	0.851856388	0.6351211
LOC575743	LOC575743	0.337255574	0.510378346	-1.084100218	-0.065599479	-0.721244859	0.313779431	0.53172074	0.324010116	0.027673135	0.883284268	0.180388255	0.589809686
cfap206	LOC580002	0.026309671	-0.081026857	0.289667425	0.127124889	0.078894319	-0.154429857	0.882920155	0.671473859	0.018069683	0.374677955	0.697897822	0.684401768
LOC574877	LOC574877	0.008742364	0.006400319	0.269423734	0.048256555	0.412451667	-0.006222309	0.949846525	0.96559088	0.033257933	0.76216079	0.036899839	0.986382703
LOC115927253	LOC115927253	7.796138845	#N/A	0.184713469	0.076470362	-0.175699114	-0.341448391	1.69E-06		0.824130042	0.885719243	0.694595143	0.899569192
LOC582038	LOC582038	0.085237855	-0.204214426	-0.43451307	-0.045409567	-0.745005086	0.746933148	0.849564409	0.670819401	0.140253718	0.877489393	0.044075846	0.163307317
LOC575019	LOC575019	-0.090841043	0.06698994	-2.759488076	-0.120425056	-4.390065615	-0.172011328	0.789483123	0.844914743	1.43E-06	0.785834813	3.30E-13	0.741421811
hpse2	LOC586838	0.226361724	-0.042894415	-1.040704554	-0.161442342	-1.667915013	-0.123957601	0.466315486	0.897180476	0.00026333	0.55036152	6.72E-06	0.792398583
LOC586860	LOC586860	0.213525746	-0.031579235	-0.939016789	-0.217682279	-1.070780622	-0.261450799	0.368881255	0.899826276	0.000166437	0.367209985	0.001151587	0.550278938
LOC592935	LOC592935	0.118987715	-0.140736839	-0.949848319	-0.040859149	-1.423511573	0.225070617	0.805424948	0.787043235	0.038810751	0.921763006	0.016095632	0.697906375
LOC576138	LOC576138	0.119490098	-0.02193773	-0.179154286	0.1077465	-0.650169848	-0.027712009	0.292828057	0.854042294	0.082897182	0.374281571	0.000845186	0.939125858
LOC100890386	LOC100890386	-0.068502404	-0.066987942	-0.201701799	-0.265670067	-0.946327442	0.026666695	0.597488258	0.612887321	0.304404954	0.261290592	0.001625908	0.949834028
tfap4	LOC578637	-0.080124739	-0.046504874	-0.373430555	-0.17424147	0.098821781	-0.034652123	0.58452345	0.764147065	0.005430791	0.251266452	0.660460426	0.929703578
LOC100890885	LOC100890885	0.136317622	0.263904649	-0.578174524	-0.186278245	-0.444374719	-0.37045514	0.78342382	0.589081554	0.000979722	0.335806344	0.077775297	0.395375437
LOC589365	LOC589365	-0.041865633	-0.168058525	-0.043295659	-0.059039984	-0.590344914	-0.133038717	0.844426252	0.459303275	0.792364309	0.746243138	0.018142836	0.739362267
LOC579094	LOC579094	#N/A	#N/A	0.253722265	-0.026650772	0.116626301	-0.408854663			0.024879367	0.842286314	0.559863494	0.282417766
LOC100888622	LOC100888622	-1.202059809	-0.554871027	0.761610442	0.363335146	0.773605384	0.438076065	0.170970384	0.489992001	0.013050895	0.287717234	0.02075237	0.354753674
LOC755959	LOC755959	0.147366974	0.075739008	-0.331091815	-0.076315473	-0.873969811	0.182851097	0.477133952	0.717672562	0.092638709	0.705085301	0.003204952	0.675745359
LOC115922652	LOC115922652	0.748734794	1.81504556	0.216797336	-0.407584005	0.447317617	0.614185954	0.818091301	0.580867571	0.713704768	0.025244457	0.761623468	0.129621458
LOC100890525	LOC100890525	-0.083033346	9.18E-05	-0.377796134	-0.06118291	-0.731409034	-0.432853112	0.529275967	0.999456865	0.011746961	0.711333882	0.000875087	0.322887964
LOC115924531	LOC115924531	0.046336711	-0.158923183	-0.218447898	0.074038822	-0.398093572	0.207626028	0.771394011	0.344094529	0.065996061	0.600977292	0.04759428	0.583064768
ppp2cb	LOC580852	-0.000725719	0.006273288	0.281917554	0.116900178	0.238430086	0.141681718	0.995432048	0.961820571	0.013229966	0.390858027	0.212783056	0.694226367
LOC115924925	LOC115924925	0.293171671	-4.424330884	-0.378027951	0.138493302	0.602926046	0.94010691	0.720357454	0.014968154	0.631014739	0.858873642	0.480519018	0.375648313
LOC115920940	LOC115920940	-0.404454671	-1.834905011	1.934299026	0.993229522	2.203677615	-0.369484588	0.885353328	0.451430984	0.467644682	0.705530917	1.14E-06	0.725590451
LOC757315	LOC757315	#N/A	#N/A	-0.250406337	0.008107028	-0.459660244	0.178903382			0.079326083	0.960260299	0.048666117	0.686564494
LOC100893176	LOC100893176	0.408103139	0.631248723	2.9083077	0.909398024	3.735122972	1.289155122	0.261923808	0.072698177	3.87E-37	0.010470398	1.28E-37	0.012735114
LOC100893735	LOC100893735	#N/A	#N/A	1.819958917	0.941593674	0.389003677	0.094916502			0.014131587	0.308294979	0.431277982	0.884075121
LOC105444455	LOC105444455	-0.465752142	-0.423022281	1.385267095	0.648482001	1.273521505	0.729758437	0.488952522	0.52561957	0.001130497	0.206806881	0.000185466	0.181097767
LOC105440894	LOC105440894	0.151744986	-0.308960325	0.333388413	0.139414873	-0.167260388	0.310939285	0.577675283	0.286209998	0.020018803	0.405039477	0.527715356	0.460676222
LOC752895	LOC752895	0.110833786	-0.043958751	-0.494279548	0.018909059	-1.115232144	0.364196911	0.406759826	0.758065353	0.000117324	0.893728175	2.08E-06	0.426558709
LOC590887	LOC590887	#N/A	#N/A	1.326876526	0.416709198	1.28923979	0.562341474			2.79E-07	0.206755341	0.000501775	0.292411033
LOC585907	LOC585907	0.287168001	0.1791749	1.100778519	0.505388074	0.421303548	0.789858928	0.755194367	0.848676759	0.005116292	0.269579905	0.057814487	0.111242218
LOC582460	LOC582460	-0.042903152	0.048435541	0.632734524	0.141360586	0.392109923	0.768445444	0.828367542	0.816914518	1.10E-05	0.410379274	0.064534948	0.093485887
mvp	mvp	-0.075541122	-0.392449271	0.068546231	-0.121986645	-0.400690732	-0.119370437	0.587317792	0.024020275	0.486660872	0.349257343	0.029159949	0.733986058
morn3	LOC577234	0.001558504	-0.12296326	0.308139414	0.125468323	-0.012675604	0.31394301	0.992839189	0.493683132	0.019031134	0.425551278	0.949452209	0.430617612
selenbp1	LOC582523	0.136330167	0.116712081	0.349869739	-0.059070907	-0.59938887	-0.029465739	0.491259838	0.565129547	0.041628382	0.78349036	0.024971064	0.941187247
lrpap1	LOC592560	-0.065927118	0.00753307	0.404088319	0.120091143	0.175459631	0.16736258	0.727694362	0.968710063	0.033933334	0.578028974	0.530770617	0.693844742
LOC753697	LOC753697	-0.165507531	-0.368611512	-0.815154975	-0.138760234	-0.816037567	-0.501324409	0.56524011	0.176801743	9.39E-05	0.506109997	0.004568576	0.245641216
LOC578016	LOC578016	0.215388416	-0.291756479	0.606777448	0.268972053	0.407687273	0.71794027	0.804254809	0.764976413	7.85E-09	0.037398183	0.091482455	0.145419941
LOC576891	LOC576891	0.08122021	0.149933128	0.05792719	0.009276752	0.570667784	-0.013043152	0.666489954	0.435568162	0.778467198	0.967335523	0.03429624	0.976627512
LOC590977	LOC590977	-0.02650276	0.046622307	0.401814914	-0.063778535	0.858051627	0.123502681	0.876187865	0.779170355	0.009631378	0.73008143	0.000119137	0.75331249
nme7	LOC590350	0.052685224	-0.034610413	0.392119133	0.190195777	0.096937084	0.197202691	0.783798272	0.85718481	0.002196538	0.206617557	0.650442633	0.599744283
LOC577832	LOC577832	0.096935133	0.059814514	-0.459901972	-0.094777257	-0.758623991	-0.334563967	0.470498935	0.665547974	0.001948581	0.577248688	0.000467392	0.365346889
LOC100893466	LOC100893466	#N/A	#N/A	0.286292801	0.214795345	0.562917041	-0.392701802			0.114959434	0.285234972	0.021859794	0.40556218
LOC100890142	LOC100890142	#N/A	#N/A	-1.117438907	-0.588788155	-1.705767209	-0.17559441			0.331200879	0.60192847	0.036615167	0.816773781
LOC581446	LOC581446	0.176786195	0.017017164	1.849736719	#N/A	2.075089489	0.183262451	0.700971073	0.97144803	0.065114401		0.001169195	0.858646035
LOC581387	LOC581387	0.199733546	0.10870139	0.347917312	0.119090274	0.017704731	-0.115516978	0.459183595	0.666351525	0.027120965	0.510225837	0.932348946	0.754484792
LOC115924530	LOC115924530	-0.014312145	0.134054801	-0.695184448	-0.299929369	-0.458433811	-0.333311507	0.965112976	0.663256212	0.03547546	0.380740592	0.225683576	0.538456157
LOC592766	LOC592766	-0.00884015	-0.061062188	-0.534707195	0.101912987	-0.340412312	0.094062959	0.950852907	0.693960997	0.005479089	0.599491517	0.169789008	0.805640603
LOC590181	LOC590181	-0.034308457	-0.102582638	-0.260391208	-0.034267726	-0.653238214	-0.163468634	0.824451364	0.511211013	0.088433336	0.832024173	0.004380989	0.666040009
LOC593296	LOC593296	0.026623665	0.086164043	-0.814273537	-0.214487499	-1.839731322	0.056270706	0.880296262	0.62610991	0.03485454	0.588994616	0.006026969	0.935417817
LOC578975	LOC578975	#N/A	#N/A	0.03709963	-0.545118836	0.938505657	0.285273153			0.899984693	0.080919641	0.000119309	0.436850244
LOC584375	LOC584375	-0.264558641	-0.058276981	0.002798808	-0.7476846	0.286229884	-0.067274631	0.572711387	0.896230317	0.992563855	0.038140206	0.473331663	0.905414669
sox17l	LOC587141	0.049430632	-0.070974717	1.52626841	0.192204128	1.629520586	0.309267599	0.777448556	0.696375932	3.07E-39	0.205633059	1.22E-16	0.395385841
LOC115919546	LOC115919546	-0.738283857	-0.828186499	-0.237762478	-0.345462427	0.130984122	0.59161168	0.067990671	0.043165012	0.533152532	0.412470877	0.763100886	0.274816473
LOC105438311	LOC105438311	0.426422983	0.51048628	1.763750042	-0.261620749	1.547633942	0.041202835	0.51193303	0.425140217	0.01974587	0.815752506	0.044679176	0.970875334
LOC578847	LOC578847	0.56667657	0.092673917	0.061600627	0.110472521	-0.334861182	0.199958194	0.002640965	0.637527651	0.681694451	0.506534049	0.083318895	0.601827566
kidins220	LOC100894000	0.201317101	0.185138814	0.26252879	-0.203000242	0.657789736	-0.049496538	0.439902683	0.480244031	0.211588146	0.397412245	0.026613049	0.912560229
LOC115922646	LOC115922646	0.02543057	-0.063120881	-0.607739063	-0.010096882	-0.266408434	0.361887375	0.872246167	0.70081761	0.009752914	0.964474785	0.362893622	0.377853338
LOC115920614	LOC115920614	-0.179257435	0.053661711	0.144932507	0.039407622	0.762482199	0.596913923	0.498432652	0.833924424	0.531321584	0.856804075	0.010928455	0.198805748
LOC115918408	LOC115918408	0.382406661	0.268047025	0.313350369	0.144047615	-0.196080675	0.314964137	0.027882763	0.110484322	0.050256155	0.399805424	0.42110455	0.445272313
LOC115926060	LOC115926060	#N/A	#N/A	#N/A	#N/A	7.637214231	#N/A					1.19E-06
LOC115918640	LOC115918640	0.181098389	0.056347586	0.318033257	0.103309878	0.080272357	0.179408981	0.166920707	0.679471895	0.003140267	0.428900571	0.673364323	0.614550371
LOC753187	LOC753187	0.115259866	0.1513279	0.910983299	0.222593994	1.342400679	0.718732118	0.363948282	0.255242703	3.34E-17	0.097082187	6.66E-13	0.087605413
LOC579079	LOC579079	#N/A	#N/A	-0.247022038	0.235260753	-0.809519881	0.464493577			0.084610549	0.123889266	0.001637664	0.34333917
LOC587738	LOC587738	0.083750384	0.082253449	-1.729096366	-0.296591403	-1.349090866	-0.010993805	0.835359931	0.834175757	1.42E-05	0.42302025	0.00088213	0.982275815
LOC115929328	LOC115929328	-0.017974177	-0.468584471	0.235017006	0.171226473	-0.367022756	0.619138355	0.97271101	0.377868083	0.046311718	0.220608211	0.140668956	0.194709349
stk11ip	LOC100889389	-0.047381235	-0.045505626	-0.515834838	-0.201469509	0.094531793	-0.240549138	0.846277282	0.85201145	0.007609065	0.337895234	0.717993824	0.614761612
LOC586117	LOC586117	#N/A	#N/A	-0.361767553	-0.032411916	-0.969423103	0.43938029			0.190791869	0.917006872	0.007408097	0.425126992
LOC580164	LOC580164	-0.082108845	0.057125666	-0.28405897	-0.241850271	-0.67730973	-0.348344226	0.744228762	0.819088694	0.30398773	0.40690271	0.047892694	0.448178097
pex6	LOC580015	-0.01610695	0.157644372	-0.676071563	-0.002969789	0.255292259	-0.005758985	0.968134264	0.690625186	0.042265061	0.99362383	0.530520353	0.992165015
LOC589771	LOC589771	#N/A	#N/A	0.456478666	0.00823929	-0.667732525	0.262365369			0.015073629	0.975309738	0.041970665	0.578254944
LOC584300	LOC584300	0.014859349	0.030937339	0.301749596	0.052806217	0.247383673	-0.004538786	0.911567167	0.824577256	0.00832254	0.696325427	0.188575882	0.989874746
LOC589705	LOC589705	#N/A	#N/A	-0.504735106	0.160137649	-0.812388692	0.451155174			0.037098056	0.506017762	0.01711762	0.354300423
LOC115923746	LOC115923746	#N/A	#N/A	0.568344136	-0.042528778	-0.470068437	0.656057903			0.025524994	0.88949833	0.231064606	0.262431501
LOC753580	LOC753580	0.006850197	0.200081102	0.625642841	0.251211491	0.511224196	0.201498558	0.988889529	0.675669888	0.001049391	0.252155618	0.033861151	0.630150155
LOC100888747	LOC100888747	#N/A	#N/A	0.525262322	0.080497905	-0.332511071	0.527705602			0.04207775	0.786758861	0.361638939	0.32200097
mttp	LOC583528	-0.005117352	-0.153061982	1.156648486	-0.186833818	1.474349278	-0.049109296	0.976744365	0.410932615	5.22E-15	0.335602022	1.67E-11	0.912535818
LOC115918560	LOC115918560	-0.027249831	-0.008100425	0.300687472	-0.091017561	1.034381005	0.168719841	0.932096224	0.979985431	0.380394941	0.823976537	0.01070899	0.780139312
LOC577063	LOC577063	0.027948715	-0.115915228	0.031930645	0.040831058	-0.562366891	0.840265396	0.903778332	0.635576167	0.834862328	0.819522666	0.04696865	0.123171736
LOC577003	LOC577003	0.054410187	-0.057380653	-0.042014558	0.178689181	-0.568091175	0.678618284	0.792198332	0.787085915	0.819895215	0.342827251	0.028459659	0.170557885
LOC575234	LOC575234	-0.115698677	0.033932583	-0.291726132	-0.095174639	0.081371261	0.023567382	0.455945584	0.829700051	0.007318841	0.458683693	0.710353361	0.950491326
parp6	LOC578024	-0.268372233	-0.075954106	0.220431154	0.039115733	0.699508854	0.230260015	0.289822203	0.755188793	0.346589527	0.886764494	0.014258151	0.591226196
stard10	LOC579851	-0.084118893	-0.008492708	0.507748816	-0.032811823	0.912056783	-0.163261466	0.653785468	0.96397018	0.005550396	0.87956384	0.000266869	0.715216488
LOC582635	LOC582635	0.056571171	0.204366429	-2.212642551	0.319065456	-1.474853812	-0.65901144	0.79106341	0.321125032	0.020688984	0.638662181	0.051181948	0.428652648
LOC588642	LOC588642	0.186789618	0.257596437	0.356746046	0.022236439	0.255879565	0.095429062	0.6196412	0.494443393	0.01761125	0.901686563	0.28611923	0.815107648
LOC754314	LOC754314	-0.011551067	-0.070556027	0.344545508	0.185772438	0.081891637	0.814524158	0.929273087	0.600274743	0.004752041	0.216700978	0.680945401	0.090434455
LOC577982	LOC577982	0.145294656	-0.069711181	-0.225189182	-0.087666507	-0.276674059	1.058482433	0.305908208	0.630493495	0.040968146	0.569711553	0.28785809	0.056149899
LOC105439144	LOC105439144	1.117046471	#N/A	0.838990953	0.153552929	1.124030014	0.263582108	0.329640277		0.057127385	0.774033999	0.00165529	0.622036974
LOC580201	LOC580201	0.00780115	0.004646392	0.390281447	0.212489785	0.94411197	0.53103	0.97590827	0.985600692	0.110351842	0.437611555	0.000901878	0.267095162
LOC753906	LOC753906	0.121740712	0.202729111	-0.622662597	0.064630827	-0.454977576	0.061515127	0.633911163	0.424825546	4.91E-05	0.690805248	0.04967218	0.872261805
LOC580929	LOC580929	-0.004089468	0.056691675	-0.056043488	-0.405237187	0.354557695	-0.228501819	0.985111388	0.798869585	0.721243063	0.041771104	0.116858828	0.594035522
LOC580655	LOC580655	-0.016804861	-0.063565349	0.223619815	0.104727562	0.112081813	0.676617893	0.88585072	0.605087782	0.029693658	0.411134763	0.537848071	0.118959047
LOC100891625	LOC100891625	0.302164337	0.096193752	0.652622895	0.143350534	0.690968129	0.041394604	0.269637552	0.736400111	0.016452495	0.647253837	0.01733315	0.929220356
rab32	LOC577053	-0.043412639	0.006878212	0.4074856	0.168008129	0.335217104	0.107587238	0.800637932	0.968699023	0.02630609	0.411912228	0.179249	0.792751978
LOC754059	LOC754059	0.096190905	-0.052846721	0.197146463	-0.160405409	0.552273307	0.147366628	0.546735288	0.748081846	0.202300112	0.382248291	0.024385091	0.726815526
LOC756926	LOC756926	-0.172166541	-0.019008071	-0.403420514	-0.315082613	-0.933101756	-0.537307012	0.486000438	0.93858854	0.201256785	0.349594945	0.033299057	0.312735659
LOC583995	LOC583995	-0.027826828	-0.079803262	0.035282537	0.074008391	0.439050825	0.057153953	0.859014149	0.621803936	0.778362607	0.620747814	0.031182235	0.874081961
adk	LOC580959	-0.039231716	-0.042160437	-0.127555913	-0.033957322	-0.564161958	0.29118236	0.808235991	0.78971007	0.25544416	0.795129878	0.016007987	0.489091913
znf362	LOC583226	-0.047896335	0.085445247	-0.180381125	-0.445150522	0.174536861	-0.151651324	0.82735024	0.696599077	0.347644217	0.040876797	0.561294964	0.72180899
stk11	LOC575272	-0.053740184	-0.03891976	-0.033085812	0.026257676	0.454422925	0.03760074	0.751140596	0.826861042	0.82746727	0.882578388	0.041331627	0.92290258
LOC579861	LOC579861	0.103676418	0.071994101	-0.222620633	-0.052994256	-0.786868362	-0.357596087	0.472754413	0.622918092	0.335731115	0.824584614	0.010030271	0.415620917
LOC579826	LOC579826	-0.198108244	-0.275519535	-0.638738349	0.058493205	-0.352368335	-0.55551231	0.617689943	0.491523698	0.022287318	0.828950661	0.235787985	0.246549142
LOC764925	LOC764925	0.023909021	0.081216829	-0.314133063	-0.001159217	-0.479099611	0.3407583	0.858534601	0.564314538	0.028790869	0.994311904	0.036987778	0.371044437
aco2	LOC577783	0.100208888	0.021961527	0.275179299	0.013102421	0.112793052	-0.159045746	0.414317366	0.865126053	0.010415428	0.918920531	0.559623945	0.657670286
LOC115919071	LOC115919071	0.103631928	0.310741322	-0.451993124	0.104718722	-0.608203529	0.062072109	0.70698323	0.301050626	0.029827494	0.615048365	0.028140296	0.878253213
LOC594823	LOC594823	0.067086528	-0.211544145	0.321483123	0.030025736	0.064187571	0.240998691	0.73925265	0.316467473	0.036517151	0.866282022	0.780857752	0.561404044
dnali1	LOC373273	0.002354805	-0.060797062	0.362521251	0.179762069	-0.042594622	0.040875762	0.987546769	0.696730095	0.002033099	0.202405381	0.835273325	0.91371468
LOC585566	LOC585566	0.030316255	0.003972841	0.651579845	0.217190165	0.754395121	-0.532474658	0.918919291	0.989401497	0.016572261	0.485917273	0.014603733	0.301957078
LOC100892307	LOC100892307	0.594572818	0.117254233	1.316696642	0.882900211	1.938471372	#N/A	0.820029855	0.979562218	0.211689056	0.767542884	0.027345997
LOC100891456	LOC100891456	0.624908237	0.117677394	0.323554292	0.059763539	1.317477312	-0.099492225	0.054908468	0.744265835	0.533257343	0.920216213	0.012811884	0.903211024
cep350	LOC577510	0.02375737	0.016257173	-0.17547805	-0.442362147	0.389490836	0.017476321	0.919532558	0.94787638	0.299428193	0.022996696	0.09778444	0.964698027
LOC105442287	LOC105442287	7.525407959	#N/A	0.781309223	-0.450166756	-8.744335543	-0.77798884	4.78E-06		0.792589221	0.879382118	6.93E-09	0.779654677
LOC115926687	LOC115926687	-0.220801077	-0.037711026	-0.145481851	-0.826835287	0.518137948	0.042863839	0.508824737	0.910865717	0.662667341	0.020927337	0.229111406	0.940703335
neurll	LOC581034	0.01414155	-0.354738826	0.405711586	0.112589238	-0.673999099	-0.301204757	0.939307827	0.058468882	0.051739647	0.632089959	0.004579095	0.43160782
LOC115922241	LOC115922241	#N/A	1.099215847	-3.845979241	-6.205272985	#N/A	#N/A		0.635558337	0.006216399	0.000593108
LOC586348	LOC586348	-0.024873655	0.127092637	0.430285275	0.089681761	0.102893978	0.154897523	0.843084174	0.319527112	6.93E-05	0.507146054	0.586360398	0.661625977
LOC752034	LOC752034	0.054523477	0.118143636	0.231331239	0.014494745	0.211571059	0.068047908	0.677656468	0.397311478	0.047957097	0.921023284	0.268782726	0.85135437
spdef	Ets4	0.144813699	0.172048575	-0.361038893	-0.204870906	-1.033422171	-0.390992607	0.396326355	0.296953364	0.120659654	0.404430001	2.03E-05	0.3757212
LOC583662	LOC583662	-0.104620407	-0.192176029	1.144841814	0.309985988	1.554782263	0.212894353	0.66306349	0.411169327	1.30E-13	0.105607975	5.82E-12	0.594554004
LOC115918057	LOC115918057	-0.079315329	-0.166819625	1.915602622	0.328659585	2.052255318	0.864079664	0.865745462	0.730245114	3.17E-13	0.370282436	5.50E-11	0.088527076
LOC587631	LOC587631	0.159714629	-0.050310642	-0.107664813	-0.027775028	-0.921929305	0.279519402	0.654695513	0.895176984	0.524274345	0.890541243	0.003875061	0.530269605
LOC115922638	LOC115922638	0.652190512	-0.453554285	-0.173197183	-0.067963469	-1.17889336	-1.174090529	0.251544178	0.506042248	0.76587871	0.902947075	0.049216201	0.093290101
tdp2	LOC764829	0.082052416	0.094365439	-0.624422291	-0.184085228	-1.161335864	-0.132757664	0.846546132	0.821596644	0.09559525	0.6156564	0.028482897	0.81732159
LOC115922639	LOC115922639	0.593636219	0.008353107	1.752226477	0.203946227	1.963493953	0.329194098	0.346644291	0.990772394	2.35E-05	0.723379835	7.73E-06	0.625492541
LOC584883	LOC584883	-0.028030114	-0.412065264	0.388566085	0.077151782	0.019277275	0.398144641	0.912831747	0.141452122	0.022831515	0.686335581	0.937125032	0.361549795
LOC577117	LOC577117	0.476687069	0.129597543	2.023657902	0.542025881	1.95559144	0.613521355	0.176330542	0.748020219	9.73E-62	0.000389312	8.67E-24	0.107238619
LOC100890288	LOC100890288	-0.092885202	-0.049565644	-0.604802647	-0.300914007	-0.935937941	-0.269447835	0.75703704	0.870844272	0.073437495	0.38337027	0.047759698	0.661387596
LOC105444924	LOC105444924	#N/A	#N/A	-0.896671654	0.649494365	0.232738953	-2.632303642			0.21721626	0.329215858	0.702523017	0.017219819
LOC115923491	LOC115923491	1.22806993	-0.235515825	-0.893126845	-1.003304616	1.143126875	-0.092429374	0.670111417	0.959135678	0.400511837	0.31100203	0.044137722	0.905314411
LOC115918681	LOC115918681	0.157219921	-0.277207421	0.416810615	0.145036145	0.043033414	0.351075891	0.509948769	0.273529665	0.001912125	0.416509898	0.856029565	0.42691475
LOC115924522	LOC115924522	0.249540655	0.247018302	0.164936172	0.081795847	-0.762070352	0.460759246	0.153554988	0.16048412	0.221682335	0.611110758	0.006936992	0.327958804
LOC115924521	LOC115924521	0.14760237	-0.00963543	-0.024564888	0.139122141	-0.462380078	0.111496423	0.250651441	0.942748016	0.823994363	0.28940007	0.031046614	0.777261303
LOC115929567	LOC115929567	0.00879364	-0.097249507	0.057235943	0.291518495	-0.352076183	0.934420489	0.952626028	0.52779105	0.629709451	0.043065449	0.45016676	0.079929494
sirt3	LOC579834	-0.18804662	-0.186497894	0.351553023	-0.050666577	0.583741457	-0.190549035	0.479302353	0.486588105	0.111211878	0.841019722	0.048219447	0.708418572
LOC100888771	LOC100888771	-0.095963491	-0.248113237	0.318516213	0.098078157	0.488359483	0.21303955	0.568602712	0.129006252	0.066589464	0.61294689	0.049077468	0.5859214
LOC585748	LOC585748	0.156578745	-0.135403915	0.329389252	-0.041403612	0.545296454	-0.062114864	0.665377308	0.725729107	0.032102561	0.818786035	0.012885653	0.880692747
LOC115920186	LOC115920186	-0.090839535	-0.019516278	0.064564066	-0.017281755	0.723766628	0.01285456	0.696277807	0.934158236	0.773557387	0.948449061	0.010192906	0.97805781
LOC594248	LOC594248	0.071837816	0.199315222	0.737407293	0.222728254	0.996883662	0.413979872	0.816008654	0.511796125	0.038057857	0.588604713	0.00409906	0.413214631
dld	LOC577103	0.022492726	-0.105647522	0.313401436	0.080927603	0.239920808	0.139801919	0.883281121	0.509492565	0.012614736	0.581745337	0.223371884	0.699967848
LOC115918779	LOC115918779	0.021625419	0.447512572	0.959038066	-0.04787885	1.520825453	0.064800498	0.974869259	0.476221011	0.004184334	0.910750604	2.11E-05	0.909651674
adamtsl5	LOC100891041	-0.037699349	-0.11673542	0.273639476	0.060670843	0.814503011	0.285946056	0.915113803	0.744809959	0.05755494	0.719020583	0.000100489	0.449769215
LOC576243	LOC576243	-0.014809751	0.070512194	0.29205107	-0.250270799	0.714908494	0.352634529	0.953010124	0.783870236	0.039153642	0.193510677	0.003306873	0.364273332
LOC575916	LOC575916	#N/A	0.610202869	4.064577676	0.829362107	1.146680485	0.07632964		0.520756605	1.06E-73	0.035427657	5.19E-10	0.829954946
LOC115919757	LOC115919757	-0.093559243	-0.157199343	-0.492876334	0.296108262	-0.0751737	-1.928085399	0.778896888	0.650758666	0.196091251	0.367491237	0.844542799	0.00201425
LOC115926679	LOC115926679	0.579090055	0.043991523	0.000227687	0.246605446	0.70122683	0.511477127	0.258356082	0.93618819	0.999338608	0.35554113	0.019876245	0.265623829
LOC582270	LOC582270	0.269198481	0.016467684	-0.00905878	-0.007362607	-0.539180504	-0.289991111	0.24646702	0.945823569	0.965033038	0.9733714	0.0215039	0.496713476
LOC115926678	LOC115926678	-0.565200543	-0.02574197	0.070716074	0.167206299	0.33090503	-0.376536349	0.00101652	0.880327764	0.494119591	0.174379688	0.079027107	0.325654426
LOC115918363	LOC115918363	0.218595648	0.066363912	0.385075698	0.142616474	0.178480294	0.134947788	0.115599527	0.636368606	0.001131708	0.312099164	0.335673472	0.700675907
LOC589927	LOC589927	#N/A	#N/A	1.952950484	-0.337309968	1.701965826	0.4966572			0.127744588	0.775824748	1.55E-08	0.33830416
LOC752241	LOC752241	#N/A	#N/A	0.189044497	-0.002327844	0.490980019	-0.104782158			0.171699609	0.988456883	0.026200578	0.790085141
LOC755913	LOC755913	0.531634756	0.724239308	0.479179717	0.165992642	0.782630815	0.420540401	0.506275971	0.344952936	0.101694211	0.621205013	0.044189498	0.4302142
cln3	LOC100889202	0.159207021	0.180217598	1.123549951	0.165942086	1.133238958	-0.027287816	0.59796681	0.546401358	5.41E-05	0.638103916	0.000251497	0.956505909
LOC115918114	LOC115918114	0.015197228	0.015860372	-0.370707315	-0.043708905	-0.27813388	0.37691735	0.917035731	0.915934984	0.017182263	0.803545435	0.225891867	0.324559855
klf12b	LOC574751	0.072023794	0.183979915	0.433347638	-0.004809203	0.750889495	0.338144903	0.589022418	0.186293781	0.001813666	0.976419884	0.000910141	0.384427138
LOC592944	LOC592944	-0.141857403	-0.014592204	-0.771679992	-0.019829357	-0.551495722	-0.026237126	0.481814776	0.942210796	1.34E-06	0.905730702	0.013176527	0.943380917
LOC581452	LOC581452	0.344650565	0.143855208	0.534302407	0.044100533	0.772094959	-0.00962347	0.407858364	0.738581107	0.035746359	0.884926428	0.002142066	0.981741867
LOC585953	LOC585953	0.012557417	0.092558829	-0.465995149	-0.088793938	-0.153253622	-0.128913211	0.957337253	0.700822302	0.038739026	0.707533562	0.562808948	0.778407866
LOC115926047	LOC115926047	-2.085447856	-1.151125001	#N/A	#N/A	#N/A	1.970601529	0.045880287	0.225064389				0.056949427
LOC115920511	LOC115920511	2.253410915	#N/A	-1.286786831	-0.629975859	-0.702785689	0.806399554	0.093515405		0.018510929	0.253658647	0.294179324	0.204281277
LOC584640	LOC584640	0.120748302	0.211176607	-0.421671021	0.070661239	-0.708374236	0.41854423	0.522473713	0.256187657	0.055004468	0.749354974	0.019995457	0.339441578
LOC105439785	LOC105439785	0.559091132	0.834904549	-0.0610653	-0.677974186	-0.978550876	-3.978930227	0.45599934	0.250071855	0.938553387	0.451245853	0.224111326	0.006147398
LOC105441640	LOC105441640	0.444035287	0.151873621	0.517794811	-0.141974033	0.103610088	0.192921461	0.210323297	0.700005396	0.001330611	0.53880845	0.72978564	0.657271432
LOC582925	LOC582925	-0.032772401	0.007002281	0.297271698	0.080535645	0.386925309	0.342606323	0.781162746	0.95528876	0.007596825	0.549948615	0.039485402	0.360805512
LOC115922236	LOC115922236	-8.533549162	0.620411974	#N/A	#N/A	#N/A	#N/A	6.63E-09	0.03400882
pgd	LOC575941	-0.171379053	0.076536834	0.366075789	0.120449947	0.387357939	0.215080942	0.331979943	0.663276179	0.00063321	0.347412443	0.033419149	0.540042539
cct8	LOC583086	-0.057222928	-0.102322988	0.324635564	-0.070246275	-0.020390127	-0.125711828	0.638952694	0.393968633	0.007988701	0.632400776	0.921752325	0.727960063
LOC100890995	LOC100890995	-0.135501078	-0.014583896	-0.351363404	-0.102190381	0.156017099	-0.06318353	0.448949746	0.934922261	0.001950014	0.434274477	0.420458815	0.8719226
LOC115918356	LOC115918356	-0.060765647	0.110491492	-0.478490548	-0.137027624	-0.469171513	-0.291147928	0.790560141	0.647404499	0.008963176	0.483187675	0.072104802	0.48964348
LOC105440702	LOC105440702	-0.019875884	0.119287562	-0.498684605	0.006967754	-0.434304359	-0.006468361	0.918925077	0.544238162	0.000301725	0.964383055	0.058226721	0.986261719
LOC578304	LOC578304	-0.022443271	0.050161574	0.196760794	-0.127882823	0.529927785	0.003127742	0.878420308	0.740951638	0.09201309	0.411102388	0.028193441	0.99391556
LOC582864	LOC582864	-0.11194757	0.069936745	-1.296031551	0.089616267	-0.625400654	0.679856744	0.604552578	0.767932123	0.014024864	0.843749129	0.27071447	0.30048609
pqlc2l	LOC105442843	0.097782962	0.012373438	0.032076808	-0.432976583	0.497566595	-0.149153113	0.66869098	0.95861465	0.834966522	0.019019346	0.03499383	0.742276326
slc16a14.5	LOC578046	0.006502157	-0.043459198	0.6845421	0.026520223	0.139938753	0.183828058	0.966763469	0.813063995	1.76E-07	0.876889148	0.493173523	0.614491733
LOC589939	LOC589939	0.581098855	0.242180819	-0.096924835	-0.007570948	0.090170484	0.396843994	0.02021215	0.477961135	0.737403153	0.978428638	0.79486044	0.407095526
eef1b2	eef1Bb	0.150199724	-0.035290503	-0.150626226	0.126433725	-0.464801503	0.436240639	0.377551322	0.841750663	0.169246593	0.356996081	0.043610929	0.341204724
LOC577313	LOC577313	0.209993275	0.095414572	0.536644655	0.163134055	0.184373923	0.555809057	0.207916966	0.570420608	1.98E-05	0.275159563	0.380919162	0.195474652
LOC577898	LOC577898	0.123431169	0.008802991	0.029787251	-0.0117947	-0.585730884	0.36987499	0.428152032	0.956466849	0.764158832	0.934377384	0.013264173	0.37972343
ccdc146	LOC589815	0.040615071	0.044860861	0.262092258	0.095632454	0.214735603	-0.15219437	0.787104818	0.774228324	0.01818707	0.469202823	0.317698695	0.714688259
LOC115918825	LOC115918825	-0.146966501	-0.101916907	0.47370595	0.310131288	0.985895785	0.187091315	0.662283165	0.763794449	0.202537585	0.424423629	0.004082811	0.715282118
mest	LOC100890893	0.125998324	0.176602482	-0.457829748	0.066361492	-0.302738537	0.470514519	0.707182943	0.596542682	0.023202643	0.749739526	0.253249549	0.299513743
LOC100891130	LOC100891130	-0.293333761	0.129745093	-0.484284005	-0.293547468	-0.268267121	-0.322474031	0.453843597	0.72581964	0.0402175	0.23952951	0.371361408	0.503033131
atp5f1c	LOC579085	0.040894087	-0.137938503	0.263292997	0.170508454	0.053850917	0.593603572	0.765580521	0.334069722	0.026733642	0.245368521	0.800120811	0.184025296
LOC105444608	LOC105444608	-0.932366693	-0.306324945	0.164819752	0.395064563	0.066992011	0.549618247	0.023040268	0.415516824	0.682032458	0.341475233	0.879631739	0.342622694
LOC115918362	LOC115918362	0.030886776	0.037264123	0.171557767	0.188500295	0.72504735	0.131191309	0.910883211	0.894072819	0.543900284	0.528200258	0.02361794	0.781797796
LOC586014	LOC586014	0.13979999	0.024091543	-0.548583637	-0.125683252	-0.789333171	-0.054265781	0.877019175	0.978527428	0.005929459	0.539183644	0.005881387	0.896146369
LOC100892611	LOC100892611	0.08058222	-0.031808955	0.317204493	0.152909267	0.703383556	0.183883175	0.691213801	0.880338867	0.165326802	0.555683851	0.012816668	0.673464319
pi4kb	LOC100891136	0.081890595	0.007721636	-0.236089714	-0.51253303	-0.201778882	-0.159921242	0.742460042	0.976524575	0.250298658	0.025855686	0.478047447	0.712210056
LOC115924516	LOC115924516	-0.000259029	0.047634045	0.343515978	-0.361633659	1.221048517	-0.160068718	0.999247006	0.863635497	0.05510834	0.101458531	1.37E-06	0.697829824
bysl	LOC578981	0.040163815	-0.082031857	0.106100754	0.103567694	-0.67507395	0.135767053	0.839251323	0.688721966	0.692074183	0.725899979	0.043477374	0.762132677
LOC105436527	LOC105436527	0.104054788	0.008791361	-0.51043868	-0.0155573	-0.198560969	-0.572767614	0.693660114	0.973857714	0.048480291	0.953333169	0.507266183	0.255343903
LOC577148	LOC577148	0.173554165	0.012277406	0.331444443	0.169853923	0.022905239	-0.030995905	0.326221507	0.946417471	0.03131727	0.320510496	0.912180033	0.932466722
LOC585204	LOC585204	0.153505596	0.14376891	-0.409592692	-0.1167354	-0.728407501	0.021375017	0.491685002	0.539241857	0.001242468	0.478028158	0.000589011	0.953214646
LOC752419	LOC752419	0.034576919	-0.107789396	0.474303332	0.148307542	0.180299448	-0.190051123	0.899186275	0.696071756	5.87E-05	0.255227199	0.312829001	0.588076389
LOC115918053	LOC115918053	0.035213954	0.064528083	-0.115293293	0.146712612	-0.556304961	0.307764377	0.846711248	0.713519575	0.297479443	0.329866098	0.010640183	0.457525593
LOC100891370	LOC100891370	-0.046227374	0.051448396	0.169051486	0.197100496	-1.007472904	-0.034148425	0.906287612	0.893086156	0.568115006	0.530196178	0.016151608	0.94488868
LOC580569	LOC580569	0.064199827	0.034889971	-0.262128447	0.081566295	-0.248706624	0.39760055	0.551067637	0.755592539	0.00543936	0.499553473	0.189710738	0.305672043
LOC115929590	LOC115929590	-0.158238235	0.316598228	-0.107606005	-0.27170851	0.711873945	1.888384427	0.794576619	0.56488365	0.88160549	0.731073095	0.291893687	0.009254087
atrx	LOC578567	-0.233327039	0.006640545	0.083495213	-0.099121085	0.634855145	0.028884302	0.099350562	0.961998217	0.622201547	0.618397363	0.023697198	0.951317643
LOC115918633	LOC115918633	0.073564414	-0.003528868	-0.148542953	-0.058709207	-0.988271332	-0.285732453	0.598077001	0.979819634	0.349709988	0.732735001	3.15E-05	0.449384684
LOC754207	LOC754207	-0.266182583	-0.181495273	-0.990280816	0.11140081	-1.415047637	0.483992065	0.13590578	0.331044516	1.42E-14	0.452626798	6.48E-08	0.331505632
LOC752853	LOC752853	0.333747976	-0.360854939	0.147371376	0.04711274	-0.899738554	0.464878427	0.617297976	0.637822498	0.481500801	0.835450606	0.002330973	0.351684649
elob	LOC753537	-0.024174955	-0.010795596	0.379949095	0.118799965	0.25748373	0.381509565	0.840307002	0.931502878	0.00138434	0.386909908	0.175229273	0.330647564
LOC580282	LOC580282	0.076385577	0.049326343	-0.042156647	-0.362406023	0.416465319	-0.123541303	0.846952582	0.905073135	0.754775962	0.045401315	0.083260329	0.747183115
cit	LOC579556	-0.038644079	0.087260036	0.153601405	-0.050802432	0.607325609	-0.065471004	0.792941422	0.560123981	0.235321117	0.749524381	0.022259034	0.884069795
LOC115918376	LOC115918376	#N/A	#N/A	0.903615779	#N/A	1.451824883	-0.851480612			0.309449498		0.022779462	0.436289811
syvn1	LOC579528	0.034763633	0.103622761	0.473069608	0.058967481	0.361454667	0.073828015	0.852541312	0.580158334	0.010467661	0.787087794	0.169947189	0.860672481
LOC580174	LOC580174	#N/A	#N/A	0.923043062	0.041246451	0.133523153	0.155627472			0.037660558	0.938964342	0.81228476	0.839180922
LOC589273	LOC589273	0.347725308	0.024392693	0.176849578	0.031317885	0.064601872	-0.326210141	0.020262786	0.877160545	0.136908878	0.832639582	0.733607621	0.445432437
cct4	LOC579722	-0.06210617	-0.057188075	0.257673214	0.118253853	-0.417739868	-0.059038048	0.631862108	0.671232368	0.028611428	0.397567715	0.058495535	0.875887633
LOC115922231	LOC115922231	0.022300118	-0.113754059	-0.279830758	-0.404796531	0.304972474	-0.013359716	0.918082217	0.64732424	0.116772559	0.048365951	0.233203763	0.975026216
LOC585482	LOC585482	0.594712852	0.437196288	0.472085672	0.134908451	0.783160635	0.441722669	0.11542287	0.258707541	0.35001645	0.817166472	0.014624772	0.380032899
LOC575902	LOC575902	-0.002443636	-0.027187855	0.139063101	-0.227397489	0.527872892	0.092705643	0.9888907	0.883150235	0.512749298	0.347764571	0.047825762	0.82328393
LOC105440270	LOC105440270	0.020638319	-0.090494963	-0.133282532	0.174790539	-0.582518325	0.241099723	0.921814843	0.676080848	0.554533634	0.473084834	0.027504967	0.58486626
LOC587887	LOC587887	0.016899025	0.012630225	-0.445239688	-0.026283769	-1.39011786	0.459417041	0.92943582	0.950954773	0.014064693	0.88985003	8.51E-06	0.349846397
LOC115928472	LOC115928472	-0.254445094	-0.001799111	-0.0109729	0.239475334	-0.650240397	-0.4720714	0.275569602	0.994269921	0.964054004	0.353366736	0.044409358	0.291895999
LOC105441791	LOC105441791	-0.029749467	-0.187203363	-1.248087632	-0.367339223	-0.350373738	0.04805282	0.922926363	0.539551544	0.048107941	0.530664306	0.666640788	0.956213027
fat4	LOC580453	0.038276469	-0.023754623	-0.195243173	-0.386803383	0.227324464	-0.088911784	0.834421352	0.901514965	0.112871767	0.008115624	0.330991147	0.83051528
LOC115918677	LOC115918677	0.044316704	0.020895713	0.024781777	0.004738972	-0.738135287	-0.20805251	0.772349141	0.890230772	0.878197444	0.979709419	0.002617849	0.596218099
LOC115924031	LOC115924031	0.102617857	-0.055925179	0.359802881	0.35765567	-0.852376953	-0.245541049	0.547526141	0.744846337	0.104664961	0.143097611	0.00027322	0.515148389
tctex1d2	LOC593032	-0.006035267	-0.146469357	0.761862507	0.241948456	0.123514699	-0.222552781	0.990246684	0.775641917	0.024773221	0.541272448	0.731159819	0.6580894
LOC576560	LOC576560	0.067583909	0.17839072	0.172105898	-0.397107428	0.769898322	0.507821185	0.63115359	0.216450099	0.565813615	0.257984573	0.009467762	0.268265387
trrap	LOC584028	-0.032325412	0.147577782	-0.401047177	-0.489714933	-0.246510333	-0.117006691	0.957104622	0.81897189	0.03308449	0.050115714	0.351398909	0.773040806
LOC593174	LOC593174	-0.103611768	0.088583536	0.321324181	0.042554104	0.51433977	-0.143326903	0.633109386	0.680606862	0.090474514	0.84636981	0.049351037	0.750649059
LOC589622	LOC589622	-0.005417131	0.031801805	0.199626275	-0.401111826	1.160270523	-0.066687034	0.984532218	0.910978621	0.482504344	0.048352437	1.05E-06	0.865444796
LOC577952	LOC577952	0.522344521	0.337281807	0.308516161	0.178029663	0.033430148	-0.05387181	7.95E-05	0.011409096	0.016237095	0.227952183	0.880773919	0.884852266
trim9	LOC100890735	-0.093621737	0.028447301	0.268984336	-0.185386051	0.707937658	0.024795972	0.78088131	0.934860139	0.08608053	0.305861375	0.005775038	0.952009856
LOC578260	LOC578260	-0.03819742	0.059725945	-0.036958285	0.16869246	-0.490719804	0.30946018	0.817002047	0.717103067	0.74561285	0.230864004	0.029068786	0.471708103
LOC575277	LOC575277	-0.110952215	-0.076697745	-0.096578118	-0.450747943	0.131821727	-0.144158019	0.616441987	0.740949611	0.528817516	0.027624093	0.589689834	0.741769924
tmem198	LOC575804	-0.302226708	0.02694304	0.227370829	-0.184384213	0.625235271	-0.100344933	0.335709353	0.928727347	0.369866696	0.528228052	0.038602704	0.840320502
LOC105445582	LOC105445582	#N/A	#N/A	2.96250076	1.05341574	0.975292376	0.111164378			5.37E-07	0.244665457	0.002333796	0.819490653
LOC576382	LOC576382	0.010259929	0.037484987	0.320090681	-0.18671645	0.73753465	0.023254117	0.949351065	0.816214742	0.021807601	0.279062765	0.000922671	0.951284742
lrpprc	LOC755486	-0.067932296	-0.070780813	-0.372183467	-0.185821321	-0.90099112	-0.146696987	0.684283731	0.689829404	0.095997116	0.433288576	0.007620875	0.751508786
LOC578009	LOC578009	0.029725305	-0.002573023	0.3422486	0.03889103	0.168467928	0.015408239	0.881075647	0.990142045	0.031859284	0.836310272	0.417347729	0.96650507
LOC752716	LOC752716	0.112639435	0.001078635	1.228307084	0.336280567	1.302928483	0.834941293	0.457276464	0.994609159	7.76E-33	0.008703726	4.45E-12	0.05314495
LOC576051	LOC576051	0.0505105	0.068689171	0.539304052	0.028941245	0.15076105	0.474799996	0.929113968	0.903353938	0.035535198	0.92258803	0.646895127	0.344174162
LOC587196	LOC587196	0.025868207	0.017916541	1.742388555	-0.015814041	1.340254781	0.229127908	0.810007009	0.876796003	1.96E-33	0.941810522	5.08E-10	0.548126405
sec31a	LOC576151	0.096229434	0.058175541	0.98311541	-0.083816744	0.394040093	-0.253223166	0.545141796	0.720569097	1.43E-05	0.767271418	0.177523003	0.578456455
LOC115926042	LOC115926042	0.834717632	0.490654251	-2.580489197	0.155096271	#N/A	0.787886314	0.138604596	0.405325149	0.028312942	0.840738872		0.863659544
LOC115926041	LOC115926041	0.15075523	-0.21233385	0.995818677	0.704820647	0.690671534	1.632774734	0.570756392	0.582862516	0.015060941	0.120323346	0.539953153	0.024644772
LOC587329	LOC587329	0.684820184	0.227481903	0.679809112	-0.154324729	0.622055907	0.773616153	0.324490184	0.760345547	0.004940812	0.653480215	0.25838079	0.252274314
LOC763121	LOC763121	-0.040359484	0.034932672	-0.324197404	-0.076138065	-0.228663861	0.02586552	0.816339359	0.842723969	0.016963089	0.614686756	0.336436159	0.945624886
phgdh	LOC590971	0.066743702	0.45700497	0.563458842	0.317517467	1.299538846	0.177590333	0.811808167	0.085257524	0.388135778	0.658542386	0.048792696	0.835155821
LOC578299	LOC578299	0.080603699	0.025889169	0.583906772	0.237143524	0.458803885	-0.095768687	0.633049118	0.885268982	0.002244711	0.282330452	0.073310845	0.815396224
ccdc173	LOC582259	0.194167252	0.062513465	0.306480817	0.107547912	0.015768725	-0.184976597	0.170167131	0.671807165	0.01263595	0.454700448	0.932899762	0.620416143
LOC105439192	LOC105439192	#N/A	#N/A	-1.101617533	-0.183281959	-0.216426133	-0.098766488			0.035996845	0.703738177	0.689988398	0.880951403
LOC105447538	LOC105447538	#N/A	#N/A	1.920770219	-0.019425207	1.083662255	0.284231998			0.005864352	0.984896965	0.004909413	0.619398733
LOC580245	LOC580245	0.49787537	-0.766475371	#N/A	#N/A	1.871974739	1.347664315	0.55469284	0.449150063			0.009223916	0.148270382
LOC579397	LOC579397	0.129433307	0.147651715	-0.641114202	-0.425796082	-0.367810628	0.229871066	0.690409523	0.531993677	6.55E-07	0.008430035	0.095180596	0.525309776
ylpm1	LOC581149	-0.111620606	-0.085600894	-0.40017755	-0.448638606	0.014779237	-0.188620906	0.581465213	0.689905652	0.079369063	0.047911704	0.961933883	0.680046071
eif4a3	LOC580266	-0.019558427	-0.035936767	-0.184262113	0.017793788	-0.43226289	0.276085877	0.891263799	0.807920159	0.206816927	0.912681795	0.043544541	0.495544087
LOC115918072	LOC115918072	0.375532515	-0.374894719	-0.176570859	-0.328594211	0.095743856	-0.377755347	0.53136061	0.590768814	0.226958403	0.048739877	0.659194617	0.369117393
megf8	LOC586207	-0.080420216	-0.017538915	0.065451863	-0.452812772	0.300268842	-0.050259228	0.7600322	0.94727595	0.682760964	0.04566137	0.225535717	0.900347761
rsph4a	LOC373423	0.055268418	-0.065600011	0.399400354	0.043035351	-0.100936701	-0.220187244	0.677330769	0.627091795	0.000170691	0.736483625	0.573301524	0.54888664
ggt7	LOC586229	0.170767731	0.067874972	0.483030558	0.050691709	0.968735872	0.158745805	0.351399709	0.719306838	0.002612019	0.792027537	6.27E-05	0.693627763
ubtf	LOC593781	-0.011553306	-0.007764977	0.279151664	-0.086706753	0.520300566	-0.081973373	0.923972092	0.951773444	0.040525621	0.589023173	0.041929692	0.848739411
LOC115922229	LOC115922229	0.201388406	0.170531716	-0.77423412	-0.556928433	-0.450555772	-0.17868664	0.355545757	0.4661361	0.002042682	0.002382847	0.063884134	0.644565763
LOC577249	LOC577249	-0.020083428	-0.036787922	-0.58132775	0.083000083	-0.09863993	-0.064428248	0.887764845	0.799371648	2.07E-05	0.589770356	0.617740497	0.859582436
LOC105438651	LOC105438651	0.037561957	0.156284539	-0.356763931	-0.104551612	0.025936735	-0.287868717	0.851432549	0.431373355	0.007235213	0.47083418	0.905180975	0.50912072
ccni	LOC589420	0.030644641	0.09220346	0.364176762	0.137158443	0.559490636	0.061908012	0.786767522	0.419670802	0.000150103	0.279616229	0.001547819	0.857919114
LOC586550	LOC586550	-0.097130271	-0.248666895	-0.593663986	0.007373618	-0.49546169	-0.187137978	0.741305349	0.410375432	0.002641431	0.970837118	0.034687824	0.625082222
LOC592585	LOC592585	0.03681159	0.12547894	0.072579149	-0.026950352	-0.72835202	0.202171972	0.869585798	0.582255011	0.650350583	0.888121189	0.011259724	0.656423405
LOC588695	LOC588695	0.000734243	0.063500294	0.186423041	0.033619041	0.411798026	-0.019167255	0.995229182	0.616618662	0.068492971	0.789258464	0.027482914	0.957980043
arid2	LOC589213	-0.049110592	-0.137302858	-0.305820789	-0.426070987	0.187234621	-0.206850321	0.840490493	0.58859864	0.046986588	0.022227226	0.459883502	0.641813513
LOC105442304	LOC105442304	0.018668936	-0.100773285	-0.009115908	0.026370295	-0.508385836	-0.178084122	0.928196466	0.613730692	0.961503852	0.901984443	0.041767395	0.657464113
LOC105436951	LOC105436951	3.755184909	#N/A	0.253356788	-1.364121514	-1.508843162	-2.184037218	0.002011589		0.555976335	0.054830276	0.008835937	0.376855249
LOC584796	LOC584796	0.054126125	-0.129983392	1.138323899	0.189476351	1.481221742	0.189162061	0.770182892	0.496816948	3.70E-23	0.192051807	1.09E-15	0.593946106
LOC581325	LOC581325	-0.046328057	0.003653181	-0.398474629	-0.101452204	-0.503717477	-0.040644611	0.662261664	0.973973387	0.000542762	0.406217157	0.013657262	0.910740503
asah1	LOC579635	0.059040201	-0.054684385	-0.2768475	0.011681611	-0.468136325	0.141994504	0.787240137	0.800979267	0.033112801	0.936990259	0.02099811	0.709253745
LOC115924025	LOC115924025	0.203896037	-0.155382994	-0.056300166	0.139672163	-0.016399892	-1.586595718	0.580354397	0.734161918	0.853852669	0.850314387	0.963693732	0.002280972
LOC100890821	LOC100890821	0.141541661	0.071486227	-0.695969971	-0.01384918	-1.031866166	-0.226365635	0.618168057	0.791044289	0.008232697	0.957958751	0.000527361	0.59640029
LOC593087	LOC593087	0.066918677	0.04805958	-0.520578712	-0.129272908	-0.422171483	-0.398556704	0.808835982	0.863458756	0.038780507	0.626176331	0.173874406	0.403958576
LOC589416	LOC589416	0.147299653	0.282665933	-0.900811079	-0.056274597	-1.028992435	-0.227907032	0.339306928	0.07419975	4.35E-13	0.699369942	5.55E-07	0.532030177
aacs	LOC590598	0.071120916	0.060567136	-0.265011842	-0.162305659	-0.734301824	-0.465079348	0.596686182	0.66678799	0.053885958	0.299139107	0.001170265	0.221758333
LOC115919220	LOC115919220	0.024392727	0.018547469	0.738553928	0.325112748	0.534016993	0.011554613	0.883379648	0.918389764	0.000375493	0.170167529	0.041047567	0.977718475
prkg1	LOC589462	-0.060162515	-0.276232873	0.336318662	0.134616616	0.614680204	-0.203717842	0.89208573	0.565945712	0.169810311	0.621945466	0.043373387	0.664494185
LOC100893493	LOC100893493	0.026894008	0.008643475	-0.069437057	0.192864726	-0.492778918	0.214276519	0.878753273	0.956749666	0.732008787	0.381427671	0.033706904	0.589837341
LOC115925426	LOC115925426	0.062788184	0.011703469	0.436864778	0.572999781	0.770508358	1.220084598	0.67549487	0.933120349	0.026261446	0.008939685	0.00115832	0.011753928
LOC581288	LOC581288	0.015105437	0.025888141	0.223479941	0.049505049	0.078136041	0.19519361	0.894984209	0.828224866	0.045483348	0.710946803	0.679350238	0.601830973
LOC115920202	LOC115920202	-0.78361628	-0.184820038	0.451110899	0.844629064	1.467218325	0.408107189	0.000231556	0.272179666	0.479151315	1.78E-05	0.017284522	0.426953239
LOC577721	LOC577721	-0.008207711	-0.080160886	-0.249366757	-0.122062128	-0.870118513	-0.063417716	0.949959192	0.546948587	0.070167041	0.422355231	3.36E-05	0.863163369
LOC754534	LOC754534	-0.05586632	-0.034265426	0.022870508	-0.313877996	0.54180145	0.049786037	0.73817191	0.817041836	0.862419782	0.047492011	0.019051959	0.901391549
LOC587236	LOC587236	-0.113020166	0.19678238	0.180829522	-0.214694409	-0.956988042	0.142832377	0.839201929	0.710369014	0.491453608	0.517599371	0.007282754	0.773766565
LOC577902	LOC577902	0.246717792	0.05566338	-1.070724472	-0.481504021	-0.966135397	-0.489960615	0.7409914	0.944089236	0.004169838	0.186547148	0.008821072	0.31707472
LOC578257	LOC578257	-0.082115805	-0.253039071	0.184952291	0.039584079	0.436799625	-0.052639019	0.9232244	0.787166521	0.218945278	0.817244178	0.038582865	0.887353054
LOC115919806	LOC115919806	-0.484256234	0.073677475	0.115200836	0.30905851	0.965526275	0.62064842	0.153513363	0.81676883	0.670736243	0.275119397	0.004072317	0.197637545
LOC100892211	LOC100892211	-0.187229661	#N/A	0.987264292	0.238636912	0.553860798	0.135781746	0.868716997		0.008243836	0.602955213	0.26463929	0.836331704
LOC585193	LOC585193	-0.055389376	0.016429979	-0.512167961	-0.187574123	-0.475406164	0.161747264	0.746173926	0.925364441	0.000103608	0.243513563	0.052783914	0.665947654
hsp110	hsp110	-0.063488168	-0.087800825	0.393236603	-0.070166357	-0.098587818	-0.130864761	0.628345395	0.519170105	0.012466478	0.705135097	0.697435529	0.777730693
LOC593617	LOC593617	-1.074316669	-2.066002213	-0.224048195	-0.355751355	-0.890728821	-0.47591475	0.046042154	0.418173734	0.814385008	0.45670344	0.108251771	0.45365032
LOC115918822	LOC115918822	#N/A	#N/A	#N/A	5.59170594	#N/A	#N/A				0.00476127
foxk1	LOC588569	0.040313136	0.06656874	-0.325916727	-0.183814173	-0.202796835	0.069304037	0.837483393	0.729098324	0.004376	0.179995169	0.286062918	0.84401312
LOC586819	LOC586819	0.063492013	0.034704431	1.308664852	0.150875074	1.058891499	0.035414936	0.79075752	0.883100401	1.26E-10	0.565924669	0.000114415	0.935144283
LOC115918909	LOC115918909	#N/A	#N/A	-0.957200651	0.450985123	-1.736445454	-0.055322798			0.170771033	0.419629237	0.008501128	0.928972245
LOC115922223	LOC115922223	#N/A	#N/A	-0.574691721	-6.456854305	0.011484481	#N/A			0.823049094	0.000277195	0.998005562
LOC105446658	LOC105446658	#N/A	#N/A	-1.111569611	-0.444952692	-1.356637414	-0.903884439			0.006647081	0.25754164	0.01881323	0.165123952
LOC115928184	LOC115928184	-0.07634047	0.090042075	-1.356299588	-0.309305301	-0.834238329	-0.105680479	0.925757617	0.914217348	7.03E-15	0.080569789	0.001702189	0.78279794
LOC100894055	LOC100894055	#N/A	#N/A	-2.326600753	0.147320385	-1.252879564	0.355118968			2.14E-06	0.686543671	0.000451109	0.43327149
acad9	LOC753939	0.039340069	0.045766489	0.442767721	0.300113626	0.296132719	0.361410031	0.816037039	0.788875399	0.022096589	0.185357249	0.212899306	0.366730377
LOC586779	LOC586779	-0.199814375	-0.160979917	0.831965431	0.074666442	1.338112268	0.386826116	0.2091349	0.358626577	7.23E-14	0.602430228	1.36E-12	0.283421571
LOC105441278	LOC105441278	#N/A	#N/A	-0.529799309	-0.867510055	2.546103093	2.97516179			0.84700081	0.23972282	0.579576427	0.001905999
LOC115925022	LOC115925022	#N/A	#N/A	0.284581583	0.316540896	0.856587901	-0.207391139			0.306992129	0.277690562	0.012593734	0.708281793
txndc17	LOC582604	-0.008941313	-0.039630159	0.181432835	0.19680662	0.067485806	1.037684302	0.952353955	0.797959189	0.200454277	0.220535852	0.750441291	0.041976889
LOC115919203	LOC115919203	-1.318066553	-1.217678566	0.884952682	-0.131237196	#N/A	1.456419017	0.026764259	0.037980458	0.72147392	0.977168835		0.268816102
LOC576260	LOC576260	0.011987222	-0.022600994	0.562991703	0.117207329	0.373134315	0.064755861	0.961042796	0.9247667	0.01395404	0.661125433	0.141981254	0.87238159
LOC586410	LOC586410	-0.065980317	-0.026432522	0.123661087	0.084369769	-0.478331365	0.137307636	0.589411338	0.835218853	0.351453059	0.585045076	0.019284686	0.721403795
LOC757329	LOC757329	-0.004544431	0.078575033	0.369727934	0.304651431	0.176494645	0.074315991	0.983793851	0.723935805	0.027995259	0.134766685	0.463764791	0.848961404
LOC586872	LOC586872	0.036078746	0.091730387	0.68751909	-0.040410052	0.906495886	-0.047077284	0.764743094	0.460727084	1.26E-09	0.769968872	1.13E-06	0.898349743
LOC576121	LOC576121	-0.03330193	0.035407202	0.627961519	-0.034320421	0.940119106	-0.17406533	0.870116874	0.862082621	0.016724536	0.912131248	0.009823963	0.772388644
slc5a12.6	LOC584046	0.016796405	0.155147995	0.558960877	-0.086242868	1.103065831	-0.096569154	0.909292023	0.304871331	9.62E-06	0.570233966	7.23E-07	0.824120592
LOC583670	LOC583670	0.335948502	0.357503315	0.677683269	0.170100216	0.691455624	-0.29043975	0.560687663	0.533469915	8.28E-13	0.164253811	0.000511443	0.45706321
lrrc23	LOC576979	-0.027965853	-0.143921046	0.339340675	0.172577113	-0.066676749	0.196148025	0.902941282	0.538863915	0.027312189	0.342656797	0.761397399	0.625369321
LOC115922625	LOC115922625	1.518024992	0.752153913	-0.403799319	-0.32644568	2.257112999	1.047018056	0.505833846	0.74808778	0.539271115	0.632055681	0.003544439	0.420100246
tpmt	LOC100892034	0.509339015	0.093458939	2.975120609	0.712779908	2.739978893	0.594688006	0.377216697	0.88069953	9.97E-76	0.003506238	7.09E-37	0.15160801
LOC589904	LOC589904	-0.15168267	0.085734265	-0.416840963	-0.163279229	-0.300566444	0.136929062	0.219140737	0.521703667	0.000435407	0.22904228	0.125895494	0.702693601
uqcrb	LOC586030	-0.001463266	-0.114217509	0.411297271	0.270796889	0.084186816	0.823773113	0.992457986	0.469919232	0.001901662	0.088165137	0.724095479	0.112563969
LOC100890400	LOC100890400	0.448766288	0.491788537	-0.364587172	0.040343575	-1.105825102	0.250871163	0.461749551	0.415286652	0.265024464	0.901153688	0.004068638	0.633997283
LOC115929580	LOC115929580	0.349812872	0.270489112	-0.251430292	0.023781826	-0.183413974	1.077498679	0.256370249	0.338268293	0.296644103	0.921382661	0.595826681	0.039961786
casz1	LOC576335	0.037254319	0.005859663	-0.282192053	-0.485482434	0.153295772	0.005674485	0.938216087	0.990416486	0.084460148	0.015069898	0.494951578	0.987586572
LOC582046	LOC582046	0.160197877	0.181679164	-1.156558392	-0.070492966	-1.615887576	-0.252466292	0.433828933	0.41415776	1.77E-05	0.782481996	6.19E-07	0.551878931
LOC591437	LOC591437	0.1057836	0.049221731	-0.220384587	0.099994995	-0.102448358	0.972814786	0.387102704	0.691700359	0.030859216	0.488086938	0.620672854	0.04491586
LOC100893345	LOC100893345	-0.04324544	0.065009032	-1.426928385	-0.173722309	-1.169617748	-0.987021252	0.92134623	0.879687393	0.011924323	0.726080593	0.030443171	0.141227685
LOC105437264	LOC105437264	-0.029026426	0.006801411	0.032230605	0.081156669	-0.509312984	-0.146720681	0.894332092	0.975441797	0.844808449	0.655577182	0.021231873	0.699160809
LOC575444	LOC575444	-0.021734825	0.028368561	0.230231777	-0.075354601	0.524161426	-0.006335397	0.868608062	0.836721114	0.053185414	0.637363406	0.016027206	0.986963179
LOC100891321	LOC100891321	#N/A	#N/A	-1.229257608	-0.220536139	-0.772804822	-0.32830437			6.60E-10	0.249710175	0.00754662	0.446104383
LOC105437871	LOC105437871	0.025252819	0.106025826	0.029810353	0.171465182	-0.625184165	-0.109420945	0.924028743	0.690981471	0.89643506	0.478729306	0.019920968	0.78907357
drc1	LOC575509	0.136658276	0.09779041	0.398728683	0.099062655	0.150400831	-0.178729406	0.396818144	0.556669342	0.001341532	0.498537868	0.426452167	0.63124076
LOC579853	LOC579853	0.146429849	0.323071071	-0.893422961	-0.348410329	-0.217112003	-0.192560971	0.625934867	0.340015925	2.81E-13	0.014827544	0.273558262	0.629330236
LOC583660	LOC583660	-0.180426162	-0.121489137	0.917772258	-0.169726102	0.370967765	0.36072744	0.624248812	0.7493228	2.74E-12	0.656680885	0.122575789	0.353987907
LOC100890105	LOC100890105	-0.038614308	0.031083688	0.453563453	0.292257949	0.126076234	0.296003247	0.85901853	0.886816337	0.002080002	0.105845099	0.548830916	0.460035708
LOC115919475	LOC115919475	0.144595483	0.026419088	-1.949298647	0.298388234	-3.64109036	-1.487121004	0.814352168	0.992358551	0.006421156	0.521766841	0.000301419	0.539600081
LOC575472	LOC575472	0.189181791	-0.1708334	1.477704167	0.128126643	0.723820929	-0.188644268	0.370556782	0.480728483	1.84E-08	0.723216262	0.015088808	0.686705006
LOC100893074	LOC100893074	#N/A	#N/A	-1.597455475	-0.192473911	-2.317322224	-0.580018394			0.012131662	0.71520004	0.000346379	0.364419351
arsal	ARS	0.123659363	0.079509277	-0.684958125	-0.028857274	-0.783774067	0.104177495	0.222356208	0.461894737	9.46E-12	0.825877163	0.000567848	0.802957547
LOC115928640	LOC115928640	0.031425728	-0.415308466	-0.199447615	0.066014971	0.177638067	-1.111687076	0.914346868	0.205255043	0.408303648	0.910343331	0.553154812	0.021376586
LOC590502	LOC590502	-0.059789586	-0.114774179	0.590483562	0.34558796	0.249725239	0.131110179	0.785693851	0.605220155	0.00755196	0.177654501	0.378173996	0.75942541
LOC575336	LOC575336	0.060324202	0.159730185	-0.191793911	0.014294266	-0.478600484	-0.034114812	0.699901588	0.317373062	0.092172808	0.908704511	0.023787471	0.928151569
LOC579674	LOC579674	0.054457392	0.147009809	0.221591736	0.157089633	0.54189307	0.02291252	0.799726928	0.494036907	0.054248635	0.24761994	0.006205001	0.94960277
LOC115921672	LOC115921672	-0.251482849	-0.214729594	-0.691279116	-0.469619253	-0.001344202	-0.10975386	0.550404618	0.616509637	0.033334092	0.16176789	0.996897002	0.817438349
LOC579592	LOC579592	-0.040255467	-0.030183707	-0.001999736	0.0134448	0.619589096	-0.002862139	0.892137705	0.912706645	0.991957102	0.953010976	0.031035466	0.994971979
LOC105441448	LOC105441448	-0.704332848	-0.164373589	0.967275263	0.873096572	-3.497308908	-1.25393638	0.878151809	0.946064035	0.703527644	0.700586363	0.013839414	0.251054764
ephx2	EH1	-0.254518028	-0.188177216	-0.415176874	-0.115684818	-0.795006078	-0.13644067	0.316473301	0.456213078	0.007556673	0.48714177	0.000381793	0.712977935
LOC581859	LOC581859	-0.040849765	0.049803286	0.957392148	0.188638034	0.298914756	-0.119024507	0.786302833	0.753177807	0.000660375	0.585343351	0.346017305	0.821630844
LOC587388	LOC587388	#N/A	#N/A	1.060126697	0.295631405	0.6433735	0.09759193			1.31E-17	0.052552551	0.004288611	0.800472619
dot1l	LOC100891935	-0.038630967	-0.091868247	-0.462297815	-0.68823049	0.374099236	-0.101051132	0.864992574	0.689684979	0.027741158	0.002440084	0.129070649	0.805904142
LOC757031	LOC757031	0.106327545	-0.070010264	0.090329796	-0.409425394	0.868097916	0.01700416	0.887337484	0.928530601	0.745778364	0.204700663	0.016168253	0.974161048
LOC100892378	LOC100892378	-1.522624916	-0.281424442	1.25017424	0.429958447	#N/A	#N/A	0.003512829	0.533612001	0.582255919	0.853160837
LOC115926030	LOC115926030	-0.10025111	0.091966721	0.032326737	-0.340317793	0.351201123	-2.662569075	0.837963118	0.856455282	0.964019151	0.678777954	0.629867577	0.047844347
LOC756329	LOC756329	-0.083143226	0.16646956	0.161372285	0.098108579	0.632485036	-0.107281952	0.649476969	0.369488404	0.359039019	0.616399997	0.016324888	0.808425933
LOC115924498	LOC115924498	-0.072635614	-0.382663991	0.330636064	0.203840616	-0.933306861	-5.082224105	0.926448967	0.651485798	0.605468847	0.898934411	0.23146612	0.00196874
LOC589383	LOC589383	#N/A	#N/A	-0.070683246	0.604504149	-0.139576336	1.627149577			0.727398594	0.003543193	0.659875071	0.002496405
LOC115922215	LOC115922215	-0.031666125	0.001440535	-0.100975202	0.13717367	-0.208918467	1.189979909	0.82572538	0.992025646	0.43572378	0.426202976	0.41305764	0.037265044
LOC762884	LOC762884	-0.119364631	0.071774739	-0.894822001	-0.019847648	-0.368993966	0.060964723	0.473606844	0.667245544	0.001752413	0.940914419	0.292876657	0.896519365
LOC105445742	LOC105445742	-0.291062667	-0.220858086	-0.144463334	0.065219575	0.133468525	1.077792606	0.307409943	0.447011591	0.638435601	0.837429671	0.712001966	0.039481122
ppp4r1	LOC576704	-0.018606713	0.015447913	0.385048019	0.065313519	0.224044687	0.007707947	0.886529194	0.907004017	0.007712379	0.708190868	0.35356454	0.984165698
LOC115929586	LOC115929586	0.105141331	-0.016549081	0.300037746	0.441005915	0.200694462	0.320126425	0.476758129	0.908042872	0.057556945	0.010780391	0.375758014	0.443416083
LOC581322	LOC581322	0.040790127	0.023861369	1.471559591	0.334645961	1.17874286	-0.084691103	0.762381608	0.863588466	1.40E-25	0.064068671	3.44E-09	0.830448814
foxj1	FoxJ1	0.271218148	0.06075428	0.280592665	0.031854984	0.091136972	-0.214913408	0.095827652	0.704747467	0.026008171	0.830224905	0.628120027	0.57846305
LOC575146	LOC575146	0.107244625	0.207769972	-0.352634317	-0.354405879	0.18722315	0.072819212	0.58137866	0.30838483	0.022050583	0.049885521	0.433329231	0.851989233
LOC105446087	LOC105446087	0.028317717	-0.011210191	-0.316135691	-0.218465671	0.109350557	0.006249949	0.840184929	0.927842478	0.002520333	0.153335837	0.596252961	0.987373035
LOC578834	LOC578834	0.041912992	0.123797354	0.21837369	-0.229444978	0.937385386	0.102670755	0.892490718	0.687490489	0.1917331	0.253384803	0.000705469	0.813666818
c5orf49	LOC581038	0.106021259	-0.02685874	0.386777532	0.206662629	-0.148240882	0.255807232	0.580769498	0.889400862	0.011102131	0.234075945	0.474876811	0.511671077
LOC577113	LOC577113	#N/A	#N/A	1.919139326	0.527693667	1.78488922	0.22371921			3.21E-10	0.227998801	5.73E-10	0.640315257
LOC584891	LOC584891	-0.181720223	0.000146377	-0.354623663	-0.198672062	-0.745767466	-0.202436672	0.471735559	0.999526229	0.15014869	0.443818816	0.031375572	0.656435957
LOC576238	LOC576238	0.101122299	0.037627308	-0.007401424	0.112101901	-0.765256687	0.371461547	0.632687725	0.866680636	0.974024855	0.646915393	0.00370537	0.370655841
LOC100890860	LOC100890860	#N/A	#N/A	0.461969957	-0.072643395	1.141557024	-0.179651501			0.074268563	0.810206718	7.66E-05	0.709589767
emg1	LOC589275	-0.030100782	-0.045543578	-0.358897799	-0.167637436	-0.88056862	-0.149455323	0.884828894	0.829351904	0.224054396	0.586656834	0.02263614	0.759628744
LOC105436725	LOC105436725	-0.160344883	-0.110819794	0.00081667	-0.098751813	0.751579926	0.032082318	0.392374964	0.496145483	0.995625918	0.594136699	0.000358797	0.935173115
LOC115918456	LOC115918456	-0.014025378	0.000611765	0.267462249	0.132194349	0.227212323	0.678110538	0.918301928	0.996530973	0.014725325	0.325214889	0.238995786	0.126426034
LOC763770	LOC763770	0.260123833	0.175695435	0.340936083	-0.335737425	1.700508622	0.450746427	0.467428881	0.614922574	0.296295341	0.397548179	4.45E-06	0.433596112
LOC581877	LOC581877	0.03328819	0.083285881	-0.015028348	-0.005091415	0.45366894	-0.024713874	0.81286525	0.564957328	0.907637382	0.972668738	0.018245434	0.948975019
LOC576142	LOC576142	-0.072786084	-0.069461277	-0.489798657	-0.356325304	0.208504638	-0.092376235	0.79684506	0.808637584	0.018882024	0.13480829	0.426974269	0.82259278
LOC575225	LOC575225	0.006968798	-0.028911793	0.232536336	0.196162704	-0.019029459	0.605322719	0.953567675	0.819046954	0.030914621	0.174705031	0.9379676	0.199351048
psmd12	LOC593806	-0.172370532	-0.121808874	0.288923526	0.157013659	0.02361097	0.192376574	0.343973004	0.516583383	0.045426813	0.330910082	0.915658746	0.616377317
LOC589085	LOC589085	0.08856096	-0.014763046	-0.019332213	0.145141256	-0.285810574	1.228920074	0.541841038	0.921134471	0.865510288	0.345594256	0.254719178	0.029466221
LOC105446302	LOC105446302	-0.37809904	-3.067264461	0.488226433	0.503938044	-0.631108272	-0.773374939	0.590696647	0.006037592	0.474724455	0.5009697	0.424510521	0.757010976
LOC105439848	LOC105439848	-0.02945647	0.059663354	-0.513471674	0.07798534	-0.407544031	0.422735773	0.893483513	0.77579203	0.000130446	0.629904053	0.095293183	0.352560232
pdia4	LOC586525	0.128896657	0.069196032	0.951178124	0.096385659	0.041498943	0.156483634	0.382427489	0.664023861	5.22E-20	0.488207024	0.827278877	0.669613696
LOC115925411	LOC115925411	0.356680738	0.686307042	-0.404861987	-0.197049848	-0.13661481	1.479498509	0.734180552	0.453509416	0.570072062	0.787743217	0.869243499	0.04543817
LOC100888472	LOC100888472	0.718043331	0.900466192	3.60522425	0.560308102	2.747563436	0.530043972	0.367916211	0.241959643	3.25E-152	0.011673378	1.03E-31	0.188560577
pgpep1	LOC581828	0.003103125	-0.006796158	0.883492194	0.305440227	0.723605143	0.32931653	0.989767019	0.975722188	0.002095417	0.386961716	0.038034163	0.502750326
LOC582008	LOC582008	0.05844009	-0.015010862	-0.103941073	0.081102339	-0.587532419	0.071236058	0.777553861	0.943109429	0.681537117	0.757314543	0.025619522	0.857754376
LOC115921844	LOC115921844	#N/A	#N/A	-6.946197094	-6.832898628	-0.546358029	-1.380163864			2.56E-05	4.71E-05	0.555446416	0.294361697
LOC583692	LOC583692	0.079447352	0.139748469	0.516661569	0.113751558	1.035410619	0.064907488	0.690418992	0.502479207	1.12E-05	0.431871547	7.11E-08	0.861483395
LOC115919856	LOC115919856	0.246464231	0.201126251	0.225616543	-0.085419848	-0.808994114	0.155298825	0.464537966	0.554284823	0.215924838	0.723472624	0.003166787	0.717637974
LOC583569	LOC583569	0.572094573	1.09245851	0.128194165	-0.023604028	-0.92924132	0.123459592	0.431773989	0.110038385	0.62880311	0.945109892	0.030176079	0.80485091
LOC100888391	LOC100888391	-0.038931941	0.113996298	-0.073123939	0.057018151	-0.686921563	0.168516257	0.883835675	0.665108783	0.778574813	0.835160827	0.048471804	0.718823746
LOC753066	LOC753066	0.149072872	0.05660624	0.046545773	0.258984043	0.324786908	1.601053199	0.187134115	0.633627053	0.808081006	0.24123459	0.408009042	0.014444932
LOC582705	LOC582705	0.09530983	0.107881801	0.077279073	-0.136230985	0.491166327	0.15768166	0.649030874	0.622249429	0.556127238	0.430625643	0.02969256	0.673304321
slc16a14.16	LOC115918985	0.024330193	0.026535287	1.464233924	0.219106031	1.120202726	0.321813801	0.907477209	0.902300157	1.25E-14	0.386739945	5.38E-06	0.442019219
LOC584952	LOC584952	0.167539444	0.085985199	0.191189419	-0.228285985	0.604896306	0.101259381	0.539140733	0.757948471	0.180003057	0.202225045	0.012347981	0.802166658
LOC580223	LOC580223	0.028223392	-0.157390368	-0.335417881	-0.595567251	0.124535152	-0.311983003	0.947814189	0.720517078	0.190831899	0.044055691	0.706193785	0.508178782
LOC100894005	LOC100894005	#N/A	#N/A	1.926350254	#N/A	1.399679854	#N/A			0.048027663		0.142626035
LOC100889316	LOC100889316	0.101370132	0.15161574	0.566201048	-0.282846427	0.810195877	-0.066945937	0.743084201	0.623654631	0.100284443	0.505836429	0.043383384	0.914550179
LOC588928	LOC588928	-0.122219199	-0.019384941	-0.54634592	-0.413287702	-0.282534703	-0.192886565	0.848353822	0.977195077	0.027189055	0.182451171	0.20905696	0.594948755
irfl	LOC115918232	0.294346918	0.124300975	1.119925505	-0.323421996	0.724795542	0.002331154	0.209701471	0.601428047	0.0003032	0.434914802	0.031085333	0.996546159
LOC586556	LOC586556	-0.071241875	0.064708941	0.382804465	-0.231137044	0.858464629	0.720738019	0.806709197	0.82701478	0.291273931	0.58599302	0.019728997	0.188373201
LOC105446097	LOC105446097	-0.385888707	-0.773716264	1.179238925	0.935764111	1.153982272	-0.115599869	0.543981494	0.249810669	0.07196628	0.239579977	0.016539305	0.870373877
LOC575048	LOC575048	-0.013022352	-0.033338649	0.392776366	0.221423559	0.451558063	1.074567556	0.938712847	0.850132404	0.0033305	0.167992932	0.035645861	0.03408683
LOC100893982	LOC100893982	#N/A	#N/A	-6.655207129	-6.541764248	#N/A	#N/A			8.48E-05	0.000153134
LOC587760	LOC587760	0.176988263	0.078158722	-0.804517847	0.018798192	-2.022162218	-0.403425306	0.276625411	0.595073546	0.00117115	0.93785817	7.19E-13	0.37663707
LOC100889173	LOC100889173	-0.079395302	0.040761628	1.235859223	0.095820361	1.608098867	0.217165771	0.687589857	0.836790857	1.27E-19	0.582755432	4.21E-14	0.571818548
LOC586576	LOC586576	0.01818144	0.088160674	0.240392266	0.025329551	0.39476917	0.236215554	0.885213942	0.501113652	0.010640862	0.827247272	0.043442941	0.500272174
LOC586305	LOC586305	0.209921953	0.121251922	0.301948247	-0.144106846	0.856706206	-0.089350427	0.565536142	0.742119771	0.326194285	0.680855751	0.005191196	0.85266901
LOC592705	LOC592705	0.196512463	-0.062839464	-0.520063591	-0.308498221	-1.115998279	0.044025913	0.595796446	0.868674226	0.000262605	0.109673863	8.34E-06	0.910183985
LOC100891731	LOC100891731	0.224029424	0.037644917	0.519694607	-0.276848317	1.483259976	0.347602716	0.712518149	0.955281513	0.294035627	0.648636467	0.00379609	0.63357723
LOC587932	LOC587932	0.000722094	0.023265584	-0.202951049	-0.176408519	-0.789984021	0.398525362	0.998644737	0.956066545	0.087043667	0.328916109	0.000476484	0.356657687
tango6	LOC100888484	-0.27138153	-0.29253414	-1.113627904	-0.423361501	-0.24804777	-0.287424522	0.468603959	0.439082871	0.019584755	0.352134902	0.677439	0.707486582
LOC373260	LOC373260	0.044830997	0.041767875	0.58643567	0.443996601	0.349657827	0.194676755	0.780146546	0.810719162	0.001468875	0.028123135	0.180775439	0.634354144
LOC580257	LOC580257	-0.160703978	-0.043661213	-0.012140382	-0.306236499	0.517647248	0.066902328	0.751643349	0.933168467	0.962471585	0.078754324	0.01535758	0.852050361
LOC577256	LOC577256	0.352099784	-0.273655357	1.265025295	0.221666035	1.958664486	0.650013226	0.45351791	0.593539283	6.64E-06	0.532300974	1.39E-08	0.231158799
LOC115922204	LOC115922204	-0.080880373	0.092117936	-0.205281513	-0.466716666	0.577501459	0.041325073	0.884746	0.875590399	0.337196838	0.052354026	0.027583916	0.92285064
cutc	LOC580117	-0.236293325	-0.053705272	-1.319635972	-0.197496153	-0.642396688	0.754224452	0.675091074	0.922795568	0.041077395	0.735583133	0.442888676	0.329356041
LOC591494	LOC591494	-0.232465721	-0.190405707	0.833771615	0.290591016	0.594235596	0.007468602	0.330626742	0.438457634	0.003583436	0.391588258	0.074695759	0.987814007
LOC579559	LOC579559	0.02097498	-0.160863897	0.009483913	0.213855588	-0.246429415	1.170044443	0.900297297	0.336394637	0.944970002	0.216955424	0.345235686	0.033118847
LOC105437126	LOC105437126	#N/A	#N/A	-2.343042195	-0.926948811	-1.725870634	-0.590428292			0.045528147	0.348181931	0.155922774	0.615635559
LOC752995	LOC752995	-0.110558908	-0.023695122	-1.274228212	-0.030081427	-1.325453799	-0.354598827	0.717129196	0.937606095	0.000283071	0.921279311	0.000985073	0.465603468
LOC594190	LOC594190	-0.012052791	0.065192756	0.394622205	-0.0844217	0.57923441	0.091885331	0.957145087	0.768911321	0.083064417	0.749135357	0.026837698	0.843221658
LOC115926651	LOC115926651	0.402543569	-1.062457974	-5.815344882	-0.006571918	#N/A	#N/A	0.651537335	0.46031976	0.001857192	0.99783022
LOC756540	LOC756540	-0.113986007	-0.165294051	-0.45055203	-0.120169628	-0.152983263	0.054085718	0.637931018	0.493656292	0.025540415	0.567622766	0.518924162	0.888522436
aspm	LOC582892	0.085895172	0.114976703	0.093582602	-0.431415576	0.575709129	-0.252221537	0.848537107	0.81369132	0.53220967	0.271071243	0.02666754	0.549071343
sf3b6	LOC105445701	-0.096417872	-0.061779866	0.139507733	0.294440924	-0.63150338	0.325455292	0.688710005	0.798391034	0.556894209	0.235737505	0.040440349	0.505123511
LOC583498	LOC583498	#N/A	#N/A	-0.299295216	-0.219443934	-1.038978325	0.078931363			0.140226793	0.312070839	0.00059968	0.870987529
LOC115922618	LOC115922618	0.300362013	0.392426686	-0.023171888	0.108345209	0.490060222	1.489267248	0.635959276	0.534948837	0.969108684	0.860206513	0.517541366	0.044396739
LOC587591	LOC587591	-0.03885605	-0.018396	-0.271574175	-0.132162767	-1.084356139	-0.38347107	0.905478794	0.954049891	0.427674068	0.710545902	0.009533294	0.466550367
LOC115926650	LOC115926650	-0.200850403	-0.080176892	1.760691754	1.378022687	#N/A	#N/A	0.381501436	0.741339493	0.027319165	0.123346524
LOC100889336	LOC100889336	0.314798528	0.045303232	0.253923527	0.046383882	0.156292926	-0.217655853	0.049301195	0.797312995	0.073951032	0.777849065	0.469389731	0.579445382
LOC578501	LOC578501	-0.137169209	-0.152785138	-0.160883516	-0.426211084	0.521115833	-0.196953941	0.585367709	0.56517502	0.332178262	0.029195596	0.017768114	0.638170081
lactb	LOC584793	-0.303017782	-0.119928021	0.063002624	-0.000504189	0.718393178	-0.020856845	0.201601178	0.597033232	0.79412446	0.998474563	0.016072005	0.965316717
rfk	LOC584749	-0.065751899	0.012100848	0.764966464	0.358924481	0.274675639	0.402028147	0.815175357	0.964974397	0.036882545	0.386735776	0.495666649	0.454669408
a2m	LOC594798	-0.001226532	0.121053993	-0.339352659	-0.408554742	-0.73456759	-0.091128471	0.990695049	0.27478464	0.021875422	0.021030881	0.000255484	0.82020503
LOC590579	LOC590579	0.163222153	-0.010460084	0.060655369	-0.452098826	0.369700831	0.372139851	0.62216586	0.976111307	0.640644468	0.012211208	0.059772588	0.285159514
e2f3	E2E3	-0.171333143	0.060645421	0.764185296	0.110849481	0.784623514	-0.159708497	0.35990784	0.736419557	0.007683846	0.744633824	0.024827206	0.760788702
LOC583979	LOC583979	0.145463621	0.082793677	0.771737754	0.319145333	0.510868444	0.351956788	0.73829984	0.849121287	0.000893303	0.237910443	0.078661628	0.44946919
LOC115926023	LOC115926023	1.970217545	#N/A	#N/A	6.744571849	0.508439148	0.511415328	0.165918247			7.69E-05	0.911827291	0.70657454
LOC115924010	LOC115924010	0.072812574	0.032904067	0.219662394	0.236554395	-1.944442763	-0.663596019	0.880797651	0.94608079	0.820948782	0.820150643	0.018410941	0.399930986
LOC577036	LOC577036	0.228427731	0.025820164	0.235987399	0.140568245	-0.542745147	0.300831406	0.091359458	0.852595434	0.053317961	0.355104924	0.025064905	0.489098586
tubb1	LOC373275	0.177604267	0.011524477	0.199113148	0.123540708	-0.586745313	0.229026205	0.208145139	0.936282462	0.100523569	0.370615221	0.015333478	0.591887523
LOC574908	LOC574908	#N/A	#N/A	0.512221419	-0.078233356	-0.510321572	0.397641682			0.001126217	0.718908883	0.076690225	0.360654468
LOC578973	LOC578973	0.175541912	-0.039942439	-0.273989736	-0.115797669	-0.554862567	0.36028674	0.290993613	0.816738337	0.060413251	0.47899091	0.012605833	0.365508546
LOC579862	LOC579862	-0.204602708	0.019498366	-0.125151867	-0.284351664	0.555292608	-0.138568481	0.470635809	0.943123591	0.596290856	0.287138753	0.046163405	0.769637459
LOC585152	LOC585152	0.251004911	0.152618454	1.085871302	0.063967031	1.362656799	-0.095069109	0.602064254	0.763602586	6.82E-05	0.85355447	7.99E-05	0.867530932
ccdc105	LOC575169	0.337024618	0.087730746	0.192148036	0.147908247	-0.084883422	-0.186867269	0.015066804	0.54143733	0.111478174	0.289002294	0.644508912	0.620640001
LOC576175	LOC576175	-0.136194202	0.274670105	0.40153216	0.267743489	0.314801537	-0.217335035	0.687091021	0.365113396	0.03366815	0.200010073	0.178779111	0.587399082
LOC575583	LOC575583	0.012608967	0.194553706	-0.126600523	-0.501972025	0.267314237	-0.090883444	0.957727782	0.403825803	0.480923527	0.018236577	0.292187513	0.828006641
rpn2	LOC578649	0.12149117	0.066571255	-0.130461681	0.02123857	-0.592949961	-0.014778477	0.321238742	0.58565488	0.308216534	0.883576572	0.007569706	0.969055297
LOC752939	LOC752939	-0.169008844	-0.141706122	-0.580409075	-0.044984596	-0.652447415	-0.211756665	0.470627016	0.553971766	0.00255906	0.818296099	0.007912286	0.586534211
LOC100891438	LOC100891438	0.322965999	0.386327312	-0.329313961	0.177819114	-0.872700114	-0.197810814	0.451344852	0.380576381	0.071113892	0.346701727	0.000164106	0.601122662
LOC589328	LOC589328	0.047285011	-0.069354089	-0.176422171	-0.447999542	0.459101682	-0.09812746	0.800440892	0.724539173	0.354405256	0.041762169	0.068827937	0.833755207
myp	myp	0.649736691	#N/A	-0.194882896	-0.328308659	-0.961569497	0.82817176	0.639677028		0.7435678	0.578509719	0.015394645	0.112594769
LOC584499	LOC584499	-0.007278537	-0.239890771	0.074863598	-0.042422786	-0.776706474	-0.123598874	0.982756267	0.483658638	0.577111655	0.782789694	0.001855785	0.754500544
LOC591159	LOC591159	0.265324891	0.029005418	-0.14564179	-0.075827448	-0.861705474	-0.03222916	0.653526733	0.963194146	0.227165846	0.610534196	0.000158071	0.931654148
LOC588257	LOC588257	0.667517891	0.488130676	-0.055420472	-0.114250088	-0.955483682	0.07259554	0.28779033	0.447673066	0.739898952	0.565662126	0.000735646	0.858751744
LOC590215	LOC590215	0.07166124	0.386938051	-0.395332758	0.032044469	-0.743794587	0.162213674	0.84254264	0.252684027	0.026843755	0.865514603	0.007037335	0.688119334
LOC591182	LOC591182	-0.087006587	-0.142147748	0.486212065	-0.074562858	-0.589638444	0.116633585	0.92912807	0.882751232	0.000641684	0.694231369	0.028985174	0.774764413
LOC752296	LOC752296	0.047755161	-0.015922079	0.079842459	-0.098687671	0.537725651	0.211642767	0.80574778	0.936225506	0.500945892	0.485772244	0.010536289	0.563200489
LOC100893689	LOC100893689	0.09439465	-0.057355795	0.217710262	0.077487113	0.596204438	0.179192445	0.741976265	0.849860582	0.152382297	0.648350753	0.00463788	0.627275889
LOC594090	LOC594090	-0.025157894	0.133497732	-0.1555386	0.156568319	-0.904974269	0.340302794	0.971783663	0.847253253	0.553312481	0.5511918	0.007479175	0.491559214
LOC581495	LOC581495	0.034244005	-0.003359327	-0.272269093	-0.525326599	0.318518946	-0.084913064	0.889713202	0.989412464	0.102726004	0.016327606	0.240304474	0.84647167
LOC587995	LOC587995	0.021758535	0.034793933	-0.099778934	-0.262268431	0.508602793	0.24268625	0.910803652	0.862745033	0.461760205	0.160131361	0.047389537	0.540259735
lgmn	LOC100889415	0.057781012	-0.061800756	-0.033951499	0.083184764	-0.558073173	0.205730892	0.725007079	0.715165904	0.755762428	0.509061539	0.013176171	0.617120038
LOC100889040	LOC100889040	#N/A	#N/A	-1.383770347	0.048202817	-2.21999102	-0.118354521			0.002283364	0.900122652	2.12E-06	0.818728551
LOC100890755	LOC100890755	0.006074689	-0.175034576	-0.526577726	-0.48384526	0.276821404	-0.227806424	0.98639288	0.619994622	0.039485377	0.073917107	0.310693123	0.650994262
LOC594353	LOC594353	-0.004561147	-0.036322603	0.106963562	-0.365827389	0.51184909	-0.144920323	0.983480609	0.869879657	0.522859614	0.053809302	0.032011809	0.713771688
LOC105440382	LOC105440382	#N/A	#N/A	0.260532619	#N/A	-5.868516998	0.343955407			0.854227364		0.001157515	0.703018136
LOC575136	LOC575136	-0.066909163	0.053146197	0.230245987	-0.078337395	0.637097988	0.061839153	0.669269772	0.742492893	0.160362374	0.680437077	0.007416805	0.875290526
LOC115919014	LOC115919014	0.081971551	-0.003236032	-0.806296102	-0.039144901	-1.824575402	-0.633290041	0.615843707	0.982166656	0.007132098	0.887961432	1.18E-09	0.159943074
LOC105439770	LOC105439770	0.186966111	0.036568731	-0.550365186	-0.619531197	-0.250045926	0.394419534	0.65849938	0.933705741	0.051903935	0.045948923	0.541394241	0.422282072
idh2	LOC580429	-0.048217961	0.026902779	0.272668894	0.069225842	0.071117661	0.047656862	0.767061804	0.870894579	0.008799183	0.591132564	0.726346209	0.900066166
nnt	LOC373388	-0.047769798	0.035487361	0.263008045	-0.042905707	0.439265884	-0.247337937	0.744430192	0.803527838	0.023023951	0.75243328	0.024048537	0.513169407
LOC756186	LOC756186	0.196197676	-0.06913859	-0.956462328	-0.07726136	-0.973641257	-0.239248909	0.416767947	0.781879736	3.10E-13	0.62636676	1.30E-05	0.522308233
LOC115925503	LOC115925503	0.690134746	-0.205520855	-1.226934472	-0.12076537	-0.728894236	0.060137052	0.293071741	0.7869215	0.000931021	0.71744743	0.055760097	0.899711541
LOC576875	LOC576875	0.050161045	0.013713295	-0.059118581	-0.269958593	0.466150371	-0.019956316	0.824554367	0.955205825	0.722065512	0.161484509	0.043955509	0.962099468
LOC586735	LOC586735	#N/A	#N/A	-0.080197916	-0.480338608	0.258226149	-0.132450562			0.663782813	0.04413638	0.232969096	0.713866021
LOC594652	LOC594652	-0.045889384	0.16731397	0.106419302	-0.05303439	0.511616437	0.021283003	0.814286923	0.386257755	0.477187646	0.756626072	0.017746064	0.955227583
slc35e3	LOC594082	-0.016691712	0.156859794	-0.737778616	-0.040419283	-0.97086496	0.213889002	0.889837293	0.190666911	0.003464478	0.875709992	0.006181449	0.637420181
LOC584498	LOC584498	#N/A	#N/A	0.18470622	-0.034816103	-0.634210504	0.419374997			0.202745763	0.8496505	0.013507963	0.36212147
LOC100891737	LOC100891737	0.184612751	-0.078773315	-1.286126828	0.057747005	-1.599614419	0.059857897	0.577072875	0.819728636	0.015775573	0.899739822	0.000912531	0.907674715
LOC115929736	LOC115929736	0.344663298	0.251135761	0.23810103	0.215306327	0.564847775	-0.262187016	0.513299508	0.640051155	0.25861197	0.357691004	0.039363625	0.569707089
LOC105440179	LOC105440179	0.340868229	0.107699673	-0.749590375	-0.393714805	-0.174736596	-0.103858867	0.402415245	0.807104084	0.034068057	0.299588099	0.723923699	0.863878441
LOC115926014	LOC115926014	0.054427109	-0.158964391	-0.858008674	-0.050845775	-1.133064545	0.463046482	0.762208741	0.396492309	1.88E-07	0.762717185	3.63E-05	0.299866796
LOC100888754	LOC100888754	0.069887203	0.19452782	-0.320759209	-0.202295559	-0.669405415	-0.154477648	0.729976775	0.339900396	0.140983019	0.394414223	0.03659038	0.715236078
LOC765147	LOC765147	-0.063209372	0.081210653	-0.280779481	-0.089619236	-0.274297739	0.067826275	0.590285723	0.50628301	0.006192775	0.490997047	0.13545182	0.846424423
btaf1	LOC583360	-0.207833231	0.021640969	-0.552329171	-0.545171611	0.199935224	-0.095318596	0.542989041	0.950092922	0.046658566	0.069326368	0.583717452	0.85524415
LOC105446956	LOC105446956	-0.090739416	-0.083148174	0.189469506	0.335402501	0.837116844	0.927945968	0.708923685	0.73197697	0.513187638	0.255582594	0.017269512	0.074222978
LOC586765	LOC586765	0.046803881	0.015714344	-0.098237306	-0.220716247	-0.672694658	0.033932743	0.807899731	0.934175234	0.734939892	0.476124232	0.038859151	0.93772646
LOC581157	LOC581157	0.102186113	-0.048392556	2.547081221	0.50018227	2.417127955	0.36743572	0.906889205	0.956074374	3.13E-81	0.013073695	1.55E-29	0.385032037
LOC755393	LOC755393	-0.117792134	-0.181013624	0.70730642	0.090756352	1.050440037	0.89508316	0.906218318	0.848148168	0.026228843	0.835016564	0.190173144	0.370009488
LOC752040	LOC752040	0.028865124	0.057139788	-0.427327818	-0.223305759	-0.201319201	-0.076001631	0.800087898	0.62692816	0.000557698	0.13502891	0.382051397	0.856417506
[truncated: 30,949 more rows]
