# Supplementary material for: Thyroid hormone membrane receptor binding and transcriptional regulation in the sea urchin Strongylocentrotus purpuratus
Source: Front Endocrinol (Lausanne). 2023 May 26;14:1195733. doi: 10.3389/fendo.2023.1195733 (PMC10250714; doi:10.3389/fendo.2023.1195733)
Supplement: Supplementary file 2 [file DataSheet_2.csv]

Gene_LOC	Name	Narrow Category	Broad Category
LOC574908	acetylcholinesterase	Acetylcholine	Neuronal
LOC592935	Muscarinic M2R	Acetylcholine	Neuronal
LOC115919284	Muscarinic M4R	Acetylcholine	Neuronal
LOC582635	nAChRa9	Acetylcholine	Neuronal
LOC764011	nAChRa7	Acetylcholine	Neuronal
LOC593484	AChE Q subunit	Acetylcholine	Neuronal
LOC100889334	neuronal acetylcholine receptor subunit non-alpha-2-like	Acetylcholine	Neuronal
LOC105444768	neuronal acetylcholine receptor subunit alpha-10-like	Acetylcholine	Neuronal
LOC585863	neuronal acetylcholine receptor subunit alpha-10-like	Acetylcholine	Neuronal
LOC115928036	neuronal acetylcholine receptor subunit alpha-10-like	Acetylcholine	Neuronal
LOC105443908	acetylcholine receptor subunit alpha-type unc-38-like	Acetylcholine	Neuronal
LOC115924654	neuronal acetylcholine receptor subunit alpha-6-like	Acetylcholine	Neuronal
LOC115918975	neuronal acetylcholine receptor subunit alpha-3-like	Acetylcholine	Neuronal
LOC115921580	neuronal acetylcholine receptor subunit alpha-3-like	Acetylcholine	Neuronal
LOC576702	neuronal acetylcholine receptor subunit alpha-9-like	Acetylcholine	Neuronal
LOC105443534	neuronal acetylcholine receptor subunit alpha-9-like	Acetylcholine	Neuronal
LOC115922782	neuronal acetylcholine receptor subunit alpha-2-like	Acetylcholine	Neuronal
LOC105443754	neuronal acetylcholine receptor subunit alpha-9-like	Acetylcholine	Neuronal
LOC575288	neuronal acetylcholine receptor subunit alpha-9-like	Acetylcholine	Neuronal
LOC105440588	neuronal acetylcholine receptor subunit alpha-2-like	Acetylcholine	Neuronal
LOC115924471	neuronal acetylcholine receptor subunit alpha-2-like	Acetylcholine	Neuronal
LOC115918727	acetylcholine receptor subunit beta-type unc-29-like	Acetylcholine	Neuronal
LOC115927955	neuronal acetylcholine receptor subunit alpha-3-like	Acetylcholine	Neuronal
LOC115927956	neuronal acetylcholine receptor subunit alpha-3-like	Acetylcholine	Neuronal
LOC577385	neuronal acetylcholine receptor subunit alpha-7-like	Acetylcholine	Neuronal
LOC757171	neuronal acetylcholine receptor subunit alpha-7-like	Acetylcholine	Neuronal
LOC115929323	neuronal acetylcholine receptor subunit alpha-9-like	Acetylcholine	Neuronal
LOC100893084	neuronal acetylcholine receptor subunit alpha-7-like	Acetylcholine	Neuronal
LOC574565	neuronal acetylcholine receptor subunit alpha-7-like	Acetylcholine	Neuronal
LOC105443751	neuronal acetylcholine receptor subunit alpha-7-like	Acetylcholine	Neuronal
LOC577311	neuronal acetylcholine receptor subunit alpha-9-like	Acetylcholine	Neuronal
LOC105437930	neuronal acetylcholine receptor subunit alpha-3-like	Acetylcholine	Neuronal
LOC580310	neuronal acetylcholine receptor subunit alpha-2-like	Acetylcholine	Neuronal
LOC100888297	neuronal acetylcholine receptor subunit alpha-2-like	Acetylcholine	Neuronal
LOC589521	neuronal acetylcholine receptor subunit beta-2-like	Acetylcholine	Neuronal
LOC115926784	neuronal acetylcholine receptor subunit beta-3-like	Acetylcholine	Neuronal
LOC105444765	acetylcholine receptor subunit beta-type acr-3-like	Acetylcholine	Neuronal
LOC578586	neuronal acetylcholine receptor subunit beta-4-like	Acetylcholine	Neuronal
LOC576539	neuronal acetylcholine receptor subunit alpha-10	Acetylcholine	Neuronal
LOC583397	neuronal acetylcholine receptor subunit alpha-10	Acetylcholine	Neuronal
LOC583378	neuronal acetylcholine receptor subunit alpha-10	Acetylcholine	Neuronal
LOC100892033	neuronal acetylcholine receptor subunit alpha-10	Acetylcholine	Neuronal
LOC577442	neuronal acetylcholine receptor subunit alpha-10	Acetylcholine	Neuronal
LOC579170	neuronal acetylcholine receptor subunit alpha-10	Acetylcholine	Neuronal
LOC577387	neuronal acetylcholine receptor subunit alpha-10	Acetylcholine	Neuronal
LOC577316	neuronal acetylcholine receptor subunit alpha-10	Acetylcholine	Neuronal
LOC756795	neuronal acetylcholine receptor subunit alpha-10	Acetylcholine	Neuronal
LOC100893337	neuronal acetylcholine receptor subunit alpha-10	Acetylcholine	Neuronal
LOC100889802	neuronal acetylcholine receptor subunit alpha-10	Acetylcholine	Neuronal
LOC576549	neuronal acetylcholine receptor subunit alpha-10	Acetylcholine	Neuronal
LOC587732	neuronal acetylcholine receptor subunit alpha-9	Acetylcholine	Neuronal
LOC583477	acetylcholine receptor subunit beta-type unc-29	Acetylcholine	Neuronal
LOC577764	neuronal acetylcholine receptor subunit alpha-2	Acetylcholine	Neuronal
LOC586791	neuronal acetylcholine receptor subunit alpha-2	Acetylcholine	Neuronal
LOC100890527	neuronal acetylcholine receptor subunit alpha-2	Acetylcholine	Neuronal
LOC753932	neuronal acetylcholine receptor subunit alpha-6	Acetylcholine	Neuronal
LOC581601	neuronal acetylcholine receptor subunit alpha-3	Acetylcholine	Neuronal
LOC584690	neuronal acetylcholine receptor subunit alpha-3	Acetylcholine	Neuronal
LOC581086	neuronal acetylcholine receptor subunit alpha-3	Acetylcholine	Neuronal
LOC581154	neuronal acetylcholine receptor subunit alpha-3	Acetylcholine	Neuronal
LOC100891809	neuronal acetylcholine receptor subunit alpha-7	Acetylcholine	Neuronal
LOC100887899	neuronal acetylcholine receptor subunit alpha-2	Acetylcholine	Neuronal
LOC583663	neuronal acetylcholine receptor subunit alpha-2	Acetylcholine	Neuronal
LOC581710	neuronal acetylcholine receptor subunit alpha-3	Acetylcholine	Neuronal
LOC583276	neuronal acetylcholine receptor subunit beta-3	Acetylcholine	Neuronal
LOC575367	neuronal acetylcholine receptor subunit beta-2	Acetylcholine	Neuronal
LOC575502	neuronal acetylcholine receptor subunit beta-3	Acetylcholine	Neuronal
LOC577254	acetylcholine receptor subunit alpha-1-A-like	Acetylcholine	Neuronal
LOC592419	muscarinic acetylcholine receptor gar-2-like	Acetylcholine	Neuronal
LOC752144	muscarinic acetylcholine receptor gar-3-like	Acetylcholine	Neuronal
LOC100891348	acetylcholine receptor non-alpha chain-like	Acetylcholine	Neuronal
LOC115926093	muscarinic acetylcholine receptor M3-like	Acetylcholine	Neuronal
LOC105437927	muscarinic acetylcholine receptor M2-like	Acetylcholine	Neuronal
LOC115921849	muscarinic acetylcholine receptor M3-like	Acetylcholine	Neuronal
LOC100888073	muscarinic acetylcholine receptor M1-like	Acetylcholine	Neuronal
LOC100893157	muscarinic acetylcholine receptor M2-like	Acetylcholine	Neuronal
LOC100890181	muscarinic acetylcholine receptor M3-like	Acetylcholine	Neuronal
LOC752481	muscarinic acetylcholine receptor M1-like	Acetylcholine	Neuronal
LOC115923808	muscarinic acetylcholine receptor M1-like	Acetylcholine	Neuronal
LOC105445324	muscarinic acetylcholine receptor M5-like	Acetylcholine	Neuronal
LOC588917	muscarinic acetylcholine receptor M3-like	Acetylcholine	Neuronal
LOC764918	muscarinic acetylcholine receptor M5-like	Acetylcholine	Neuronal
LOC115925072	muscarinic acetylcholine receptor M5-like	Acetylcholine	Neuronal
LOC583669	muscarinic acetylcholine receptor M3-like	Acetylcholine	Neuronal
LOC105440358	muscarinic acetylcholine receptor M3-like	Acetylcholine	Neuronal
LOC589822	muscarinic acetylcholine receptor M5-like	Acetylcholine	Neuronal
LOC752909	muscarinic acetylcholine receptor M5-like	Acetylcholine	Neuronal
LOC589871	muscarinic acetylcholine receptor M5-like	Acetylcholine	Neuronal
LOC591716	muscarinic acetylcholine receptor M2-like	Acetylcholine	Neuronal
LOC591738	muscarinic acetylcholine receptor M2-like	Acetylcholine	Neuronal
LOC584407	muscarinic acetylcholine receptor M5-like	Acetylcholine	Neuronal
LOC115925258	muscarinic acetylcholine receptor M1-like	Acetylcholine	Neuronal
LOC580134	muscarinic acetylcholine receptor M1-like	Acetylcholine	Neuronal
LOC115926478	muscarinic acetylcholine receptor M4-like	Acetylcholine	Neuronal
LOC115926867	muscarinic acetylcholine receptor M5-like	Acetylcholine	Neuronal
LOC115927941	muscarinic acetylcholine receptor M2-like	Acetylcholine	Neuronal
LOC105437703	muscarinic acetylcholine receptor M2-like	Acetylcholine	Neuronal
LOC105447576	muscarinic acetylcholine receptor M2-like	Acetylcholine	Neuronal
LOC115927947	muscarinic acetylcholine receptor M2-like	Acetylcholine	Neuronal
LOC100891519	acetylcholine receptor subunit alpha-like	Acetylcholine	Neuronal
LOC581917	muscarinic acetylcholine receptor M2-like	Acetylcholine	Neuronal
LOC754546	muscarinic acetylcholine receptor M1-like	Acetylcholine	Neuronal
LOC591158	muscarinic acetylcholine receptor M2-like	Acetylcholine	Neuronal
LOC581440	muscarinic acetylcholine receptor M3-like	Acetylcholine	Neuronal
LOC581384	muscarinic acetylcholine receptor M3-like	Acetylcholine	Neuronal
LOC588068	muscarinic acetylcholine receptor M1-like	Acetylcholine	Neuronal
LOC115929522	muscarinic acetylcholine receptor M1-like	Acetylcholine	Neuronal
LOC105439237	muscarinic acetylcholine receptor M3-like	Acetylcholine	Neuronal
LOC581089	muscarinic acetylcholine receptor M3-like	Acetylcholine	Neuronal
LOC580965	muscarinic acetylcholine receptor M3-like	Acetylcholine	Neuronal
LOC115929527	muscarinic acetylcholine receptor M1-like	Acetylcholine	Neuronal
LOC115918113	muscarinic acetylcholine receptor M3-like	Acetylcholine	Neuronal
LOC100894004	muscarinic acetylcholine receptor M5-like	Acetylcholine	Neuronal
LOC115929618	muscarinic acetylcholine receptor M5-like	Acetylcholine	Neuronal
LOC577998	muscarinic acetylcholine receptor M1-like	Acetylcholine	Neuronal
LOC105445669	muscarinic acetylcholine receptor M1-like	Acetylcholine	Neuronal
LOC755178	muscarinic acetylcholine receptor M1-like	Acetylcholine	Neuronal
LOC105436766	muscarinic acetylcholine receptor M2-like	Acetylcholine	Neuronal
LOC588650	muscarinic acetylcholine receptor M5-like	Acetylcholine	Neuronal
LOC574776	muscarinic acetylcholine receptor M3-like	Acetylcholine	Neuronal
LOC574547	muscarinic acetylcholine receptor M3-like	Acetylcholine	Neuronal
LOC105437308	muscarinic acetylcholine receptor M3-like	Acetylcholine	Neuronal
LOC100890276	muscarinic acetylcholine receptor M3-like	Acetylcholine	Neuronal
LOC115920777	muscarinic acetylcholine receptor M3-like	Acetylcholine	Neuronal
LOC576042	muscarinic acetylcholine receptor M2-like	Acetylcholine	Neuronal
LOC115928238	acetylcholine receptor subunit beta-like	Acetylcholine	Neuronal
LOC584111	acetylcholine receptor subunit alpha-1-A	Acetylcholine	Neuronal
LOC100893351	muscarinic acetylcholine receptor gar-2	Acetylcholine	Neuronal
LOC584763	muscarinic acetylcholine receptor M4	Acetylcholine	Neuronal
LOC100888787	muscarinic acetylcholine receptor M2	Acetylcholine	Neuronal
LOC100889819	muscarinic acetylcholine receptor M4	Acetylcholine	Neuronal
LOC591203	acetylcholinesterase 1-like	Acetylcholine	Neuronal
LOC752211	acetylcholinesterase-like	Acetylcholine	Neuronal
LOC115929629	acetylcholinesterase-like	Acetylcholine	Neuronal
LOC115919444	acetylcholinesterase-like	Acetylcholine	Neuronal
LOC115919978	acetylcholinesterase-like	Acetylcholine	Neuronal
LOC577109	acetylcholinesterase	Acetylcholine	Neuronal
LOC587899	acetylcholinesterase	Acetylcholine	Neuronal
LOC105436985	acetylcholinesterase	Acetylcholine	Neuronal
LOC105439866	adenosine receptor A2a-like	Adenosine	Neuronal
LOC115924768	adenosine receptor A2b-like	Adenosine	Neuronal
LOC115924769	adenosine receptor A2b-like	Adenosine	Neuronal
LOC586114	adenosine receptor A2b-like	Adenosine	Neuronal
LOC594670	adenosine receptor A2a-like	Adenosine	Neuronal
LOC577813	adenosine receptor A2b-like	Adenosine	Neuronal
LOC115929092	adenosine receptor A2b-like	Adenosine	Neuronal
LOC588074	adenosine receptor A2a-like	Adenosine	Neuronal
LOC756157	adenosine receptor A2b-like	Adenosine	Neuronal
LOC115926386	adenosine receptor A1-like	Adenosine	Neuronal
LOC594421	adenosine receptor A3-like	Adenosine	Neuronal
LOC115922363	adenosine receptor A3-like	Adenosine	Neuronal
LOC590172	adenosine receptor A1-like	Adenosine	Neuronal
LOC576320	adenosine receptor A3-like	Adenosine	Neuronal
LOC100894012	adenosine receptor A1-like	Adenosine	Neuronal
LOC579369	adenosine receptor A1-like	Adenosine	Neuronal
LOC115926486	adenosine receptor A3-like	Adenosine	Neuronal
LOC100890905	adenosine receptor A3-like	Adenosine	Neuronal
LOC115920690	adenosine receptor A1-like	Adenosine	Neuronal
LOC100890177	adenosine receptor A3	Adenosine	Neuronal
LOC754856	ubiquitin b	Apoptosis	Apoptosis
LOC574679	hemicentin-1	Apoptosis	Apoptosis
Six1	SIX homeobox 1 (sp-Six1)	Apoptosis	Apoptosis
LOC105437035	nfia	Apoptosis	Apoptosis
LOC577806	thrombospondin A	Apoptosis	Apoptosis
LOC754681	PKCa	Apoptosis	Apoptosis
LOC582864	Cyt c, somatic	Apoptosis	Apoptosis
LOC575347	Cyt c, somatic	Apoptosis	Apoptosis
LOC756859	tp63-like	Apoptosis	Apoptosis
LOC575965	sp-cdk1	Apoptosis	Apoptosis
LOC373241	Kif11	Apoptosis	Apoptosis
LOC584535	THRb	Apoptosis	Apoptosis
LOC575018	14-3-3-like	Apoptosis	Apoptosis
E2E3	E2F	Apoptosis	Apoptosis
LOC577815	mxd1	Apoptosis	Apoptosis
LOC578637	tfap4	Apoptosis	Apoptosis
LOC593520	sox4	Apoptosis	Apoptosis
eif4a	eif4a	Apoptosis	Apoptosis
LOC579482	trim71	Apoptosis	Apoptosis
LOC590901	ube2c	Apoptosis	Apoptosis
LOC756375	GRK5	Apoptosis	Apoptosis
LOC582485	STK17A	Apoptosis	Apoptosis
LOC100893285	CEBPA	Apoptosis	Apoptosis
LOC587141	Sox17-like	Apoptosis	Apoptosis
LOC115918380	Rhogap21-like	Apoptosis	Apoptosis
LOC100891935	DOT1-like	Apoptosis	Apoptosis
LOC752338	ppp1cb	Apoptosis	Apoptosis
LOC584535	THRb	Apoptosis	Apoptosis
LOC583339	tmed3	Apoptosis	Apoptosis
LOC586142	ppp1ca-like	Apoptosis	Apoptosis
LOC115919145	tmed2	Apoptosis	Apoptosis
LOC586332	ADAMTS9	Apoptosis	Apoptosis
LOC579186	adhesion G-protein coupled receptor G2 ADGRG2 (sp-adgrl1)	Apoptosis	Apoptosis
LOC590172	adenosine receptor A1-like (Sp-Adora2aL_1)	Apoptosis	Apoptosis
LOC594421	adenosine receptor A3-like (sp-Adora2b)	Apoptosis	Apoptosis
LOC115924769	adenosine receptor A2b-like (Sp-Adora2bL_3)	Apoptosis	Apoptosis
LOC115924768	adenosine receptor A2b-like (SP-Adora2bL_1)	Apoptosis	Apoptosis
LOC583977	AH receptor-interacting protein (sp-aip)	Apoptosis	Apoptosis
LOC763319	A-kinase anchor protein 1, mitochondria (Sp-Akap1)	Apoptosis	Apoptosis
LOC577244	A-kinase anchoring protein 10 (sp-akap10)	Apoptosis	Apoptosis
LOC591544	akirin-2 (sp-akirin2)	Apoptosis	Apoptosis
LOC115919015	activin receptor type-1 (sp-alk1/2)	Apoptosis	Apoptosis
LOC100891692	ankyrin repeat domain-containing protein 53 (sp-Ankrd53)	Apoptosis	Apoptosis
LOC100892760	Apoptotic protease-activating factor 1 (Sp-Apaf)	Apoptosis	Apoptosis
LOC591503	Apoptotic protease activating factor 1 (SP-apaf-1)	Apoptosis	Apoptosis
LOC100887910	Apoptotic protease activating factor 1 Like (Sp_Apaf1L)	Apoptosis	Apoptosis
LOC100887910	Apoptotic protease-activating factor 1 (Sp-Apaf1_1)	Apoptosis	Apoptosis
LOC100888486	anaphase promoting complex subunit 1 (sp-Apc1)	Apoptosis	Apoptosis
LOC754949	anaphase-promoting complex subunit 2 (sp-apc2)	Apoptosis	Apoptosis
LOC593126	apoptosis inhibitor 5 (sp-api5)	Apoptosis	Apoptosis
LOC589826	APAF1 interacting protein (sp_APIP)	Apoptosis	Apoptosis
LOC589213	AT-rich interaction domain 2 (sp-arid2)	Apoptosis	Apoptosis
LOC576033	aryl hydrocarbon receptor nuclear translocator 2 (sp-ARNT2)	Apoptosis	Apoptosis
LOC754042	activating signal cointegrator 1 complex subunit 3 (sp-ascc3)	Apoptosis	Apoptosis
LOC582892	assembly factor for spindle microtubules (sp-aspm)	Apoptosis	Apoptosis
LOC100889659	serine-protein kinase ATM (sp-ATM)	Apoptosis	Apoptosis
LOC764031	aurora kinase A (sp-aur)	Apoptosis	Apoptosis
LOC591774	BRISC and BRCA1 A complex member 2 (sp-Babam2)	Apoptosis	Apoptosis
LOC588418	BCL2 agonist/killer 1 (Sp-Bak1)	Apoptosis	Apoptosis
LOC586236	BCL2 associated X, apoptosis regulator (Sp-Bax)	Apoptosis	Apoptosis
LOC577837	bromodomain adjacent to zinc finger domain 1A (sp-baz1a)	Apoptosis	Apoptosis
LOC115927501	bromodomain adjacent to zinc finger domain 1B (sp-Baz1b)	Apoptosis	Apoptosis
LOC577880	bromodomain adjacent to zinc finger domain 2B (sp-Baz2b)	Apoptosis	Apoptosis
LOC592877	BCL6B transcription repressor (sp-Bcl6b)	Apoptosis	Apoptosis
LOC100890351	Bcl-2-like protein 1 (sp-Bclx)	Apoptosis	Apoptosis
LOC581264	beclin 1 (sp-becn1)	Apoptosis	Apoptosis
LOC581540	E3 ubiquitin-protein ligase XIAP - Naip (Sp-Birc1)	Apoptosis	Apoptosis
LOC100888947	baculoviral IAP repeat-containing protein 2
(sp-Birc2a)"	Apoptosis	Apoptosis
LOC100889098	baculoviral IAP repeat-containing protein 7 (sp-birc2b)	Apoptosis	Apoptosis
LOC591555	baculoviral IAP repeat containing 5 (sp-birc5)	Apoptosis	Apoptosis
LOC577866	baculoviral IAP repeat containing 6 (sp-birc6)	Apoptosis	Apoptosis
LOC575579	BLM RecQ like helicase (sp-blm)	Apoptosis	Apoptosis
BMP2/4	bone morphogenetic protein 2 (sp-bmp2)	Apoptosis	Apoptosis
LOC592872	bone morphogenetic protein receptor type 1B (sp-bmpr1b)	Apoptosis	Apoptosis
LOC100890195	Bcl2-related ovarian killer (Sp-Boc)	Apoptosis	Apoptosis
LOC576679	uncharacterized LOC576679 (sp-Bokl)	Apoptosis	Apoptosis
LOC100888576	Bcl-2 related proline-rich protein, Bcl2L12 (Sp-Bpr) (gene id for echinobase recommended best match)	Apoptosis	Apoptosis
LOC115918630	BCL2 interacting protein 1 (Sp-Bnip1)	Apoptosis	Apoptosis
LOC576679	Bcl-related ovarian killer protein-like, Mtd, Matador (Sp-Bokl)	Apoptosis	Apoptosis
LOC584780	BRCA2 DNA repair associated (sp-brca2)	Apoptosis	Apoptosis
LOC574738	BRMS1 like transcriptional repressor (sp-brms1l)	Apoptosis	Apoptosis
LOC587987	B-cell translocation gene 4(sp-btg4)	Apoptosis	Apoptosis
LOC575355	CDK2 associated cullin domain 1 (sp-cacul1)	Apoptosis	Apoptosis
LOC100894073	caspase recruitment domain family, member 11 (Sp-Card11)	Apoptosis	Apoptosis
LOC100892318	caspase 2, apoptosis-related cysteine protease-like (Sp-Casp2L)	Apoptosis	Apoptosis
LOC586121	Caspase 3 (Casp3)	Apoptosis	Apoptosis
LOC115921557	Caspase7 (Casp7)	Apoptosis	Apoptosis
LOC574826	core-binding factor subunit beta (sp-cbfb)	Apoptosis	Apoptosis
LOC583834	cyclin G2 (sp-ccng2)	Apoptosis	Apoptosis
LOC579544	CD109 (sp-cd109)	Apoptosis	Apoptosis
LOC115918471	dual specificity protein phosphatase CDC14AB-like (sp-cdc14a_1)	Apoptosis	Apoptosis
LOC576731	cell division cycle 23 (sp-cdc23)	Apoptosis	Apoptosis
LOC753011	cell division cycle 45 (sp-cdc45)	Apoptosis	Apoptosis
LOC585950	cyclin dependent kinase 2 (sp-cdk2)	Apoptosis	Apoptosis
LOC580777	CDK5 regulatory subunit associated protein 3 (sp-cdk5rap3)	Apoptosis	Apoptosis
LOC580574	Cyclin-dependent kinase inhibitor 3; KAP (Sp-Cdkn3)	Apoptosis	Apoptosis
LOC593722	engulfment and cell motility protein 1 (sp-ced-12)	Apoptosis	Apoptosis
LOC585627	centrosomal protein 57 (sp-Cep57)	Apoptosis	Apoptosis
LOC756585	charged multivesicular body protein 7 (sp-chmp7)	Apoptosis	Apoptosis
LOC579556	citron rho-interacting serine/threonine kinase (sp-cit)	Apoptosis	Apoptosis
LOC100891492	cyclin-dependent kinases regulatory subunit (Sp-cks1b_1)	Apoptosis	Apoptosis
LOC763581	cleavage factor polyribonucleotide kinase subunit 1 (sp-clp1)	Apoptosis	Apoptosis
LOC581282	CCR4-NOT transcription complex subunit 7 (sp-CNOT8)	Apoptosis	Apoptosis
LOC594372	CCR4-NOT transcription complex subunit 11 (sp-cnot11)	Apoptosis	Apoptosis
LOC576418	COP9 signalosome subunit 2 (sp-cops2)	Apoptosis	Apoptosis
LOC579929	CASP2 and RIPK1 domain containing adaptor with (Sp-Cradd1)	Apoptosis	Apoptosis
LOC579929	CASP2 and RIPK1 domain containing adaptor with (Sp-Cradd2)	Apoptosis	Apoptosis
LOC115918042	Cellular repressor of E1A stimulated genes 1 (sp-creg1)	Apoptosis	Apoptosis
LOC585496	Caspase-8 like protein (SP-cspe8L1)	Apoptosis	Apoptosis
LOC105445989	Caspase 8 like protein (SP-Cspe8L3)	Apoptosis	Apoptosis
LOC115921557	Caspase 9 like protein (SP-Cspe9L1a)	Apoptosis	Apoptosis
LOC586121	Caspase 9 like protein 2 (SP-Cspe9L2)	Apoptosis	Apoptosis
LOC586121	Caspase 9 like protein 3 (SP-Cspe9L3)	Apoptosis	Apoptosis
LOC100893970	Uncharacterized LOC100893970 (Sp-CspeN5)	Apoptosis	Apoptosis
LOC576711	catenin beta 1 (sp-ctnnb1)	Apoptosis	Apoptosis
LOC590355	cul3	Apoptosis	Apoptosis
CycA	cyclin A2 (sp-cyca)	Apoptosis	Apoptosis
LOC576779	cyclin B2 (sp-cycb)	Apoptosis	Apoptosis
LOC575421	Cytochrome c, somatic (Sp-Cycs_3)	Apoptosis	Apoptosis
LOC578220	defender against cell death 1 (sp-dad1)	Apoptosis	Apoptosis
LOC764545	dynactin subunit 2 (sp-dctn2)	Apoptosis	Apoptosis
LOC586001	dicer 1, ribonuclease III (sp-dicer1)	Apoptosis	Apoptosis
LOC592970	dispatched RND transporter family member 1 (sp-disp1)	Apoptosis	Apoptosis
LOC100889572	rho GTPase-activating protein 7 (sp-Dlc1)	Apoptosis	Apoptosis
LOC100891325	transcription factor E2F8 (sp-E2F8)	Apoptosis	Apoptosis
LOC105439058	ELL-associated factor 2 (sp-Eaf2l)	Apoptosis	Apoptosis
LOC100892493	nascent polypeptide-associated complex subunit alpha, muscle-specific form (sp-Eda2rL1)	Apoptosis	Apoptosis
LOC584996	uncharacterized LOC584996 (Sp-Eda2rL2)	Apoptosis	Apoptosis
LOC582811	eukaryotic translation elongation factor 1 epsilon 1 (sp-eef1e1)	Apoptosis	Apoptosis
LOC582205	ets homologous factor (sp-ehf)	Apoptosis	Apoptosis
LOC590481	eukaryotic translation initiation factor 2 subunit beta (sp-eif2s2)	Apoptosis	Apoptosis
LOC580266	eukaryotic translation initiation factor 4A3 (Sp-Eif4a3)	Apoptosis	Apoptosis
LOC577635	eukaryotic translation initiation factor 4, gamma 2-like (Sp-Eif4g2)	Apoptosis	Apoptosis
EMAP	77 kD echinoderm microtubule-associated protein eml1 (sp-EMAP)	Apoptosis	Apoptosis
LOC373525	mitogen-activated protein kinase 1 (Sp-Erk1/2)	Apoptosis	Apoptosis
LOC587330	extracellular signal-regulated kinase 3 and 4-like, mitogen activated protein kinase 6 and 4-like, Mapk4/6, p97 ERK-like (Sp-ERK3/4)	Apoptosis	Apoptosis
LOC576865	extra spindle pole bodies like 1, separase (sp-espl1)	Apoptosis	Apoptosis
LOC591714	ets variant transcription factor 6 (sp-etv6)	Apoptosis	Apoptosis
LOC100887852	Fas associated via death domain (Sp-FADD)	Apoptosis	Apoptosis
LOC115919228	Fas apoptotic inhibitory molecule (Sp-Faim)	Apoptosis	Apoptosis
LOC581164	F-box protein 31 (sp-fbxo31)	Apoptosis	Apoptosis
FGF	fibroblast growth factor (sp-fgf)	Apoptosis	Apoptosis
FGFR	fibroblast growth factor receptor 3 (sp-fgfr3)	Apoptosis	Apoptosis
LOC105444691	fibronectin FN1 (sp-hypp_1411)	Apoptosis	Apoptosis
LOC585334	forkhead box O1 (sp-FOXO1)	Apoptosis	Apoptosis
LOC575027	(Sp-Notchl1)	Apoptosis	Apoptosis
LOC576643	(sp-NotchL_1)	Apoptosis	Apoptosis
LOC100891918	far upstream element-binding protein 3 (sp-Fubp1)	Apoptosis	Apoptosis
LOC756009	growth factor receptor-bound protein 2 (sp-Grb2_1)	Apoptosis	Apoptosis
sfk3	HCK proto-oncogene, Src family tyrosine kinase (sp-Hck)	Apoptosis	Apoptosis
LOC578763	uncharacterized protein SYNPCC7002_A1628, histone deacetylase 2 (sp-Hdac2)	Apoptosis	Apoptosis
LOC577801	hypoxia-inducible factor 1-alpha (sp-hif1a)	Apoptosis	Apoptosis
hh	Hedgehog (Sp-Hh)	Apoptosis	Apoptosis
HMG1	high mobility group box 1-like (sp-hmgb1l)	Apoptosis	Apoptosis
LOC115921341	Caspase-3-like (Sp-IceL1a)	Apoptosis	Apoptosis
LOC100893709	Caspase-3-like (sp-ICEL1b)	Apoptosis	Apoptosis
LOC587023	Caspase-3 (sp-IceL2)	Apoptosis	Apoptosis
LOC100888153	caspase-3 (Sp-IceL3)	Apoptosis	Apoptosis
LOC115918562	Jun proto-oncogene, AP-1 transcription factor subunit (sp-Jun)	Apoptosis	Apoptosis
LOC762546	katanin regulatory subunit B1 (sp-katnb1)	Apoptosis	Apoptosis
LOC575875	lysine demethylase 1A (sp-KDM1A)	Apoptosis	Apoptosis
LOC593633	kinesin family member 14 (sp-Kif14)	Apoptosis	Apoptosis
LOC593481	kinesin family member 18B (sp-kif18b)	Apoptosis	Apoptosis
LOC754092	kinesin family member 2A (Sp-Kif2cL)	Apoptosis	Apoptosis
Tcf/Lef	HMG protein Tcf/Lef (sp-lef1)	Apoptosis	Apoptosis
LOC591426	mitotic arrest deficient 1 like 1 (sp-mad1l1)	Apoptosis	Apoptosis
LOC576066	dual specificity mitogen-activated protein kinase kinase 1 (sp-Map2k1)	Apoptosis	Apoptosis
LOC589631	MAP-kinase activating death domain (Sp-MADD)	Apoptosis	Apoptosis
LOC589631	MAP-kinase activating death domain (Sp-MADD_1)	Apoptosis	Apoptosis
LOC580919	mitogen-activated protein kinase 9 (sp-mapk9)	Apoptosis	Apoptosis
LOC578824	MAU2 sister chromatid cohesion factor (sp-mau2)	Apoptosis	Apoptosis
LOC590385	mitogen activated protein kinase kinase kinase 12/13, MAP3K12/13 (Sp_Mapkkk12/13)	Apoptosis	Apoptosis
LOC582436	Bcl-2-like protein 2 (sp-Mcl)	Apoptosis	Apoptosis
LOC115920583	MAPK/ERK kinase kinase 2, MEK kinase 2, MAP3K2 (Sp_Mekk2/3)	Apoptosis	Apoptosis
LOC100892779	MDS1 and EVI1 complex locus (sp-mecom)	Apoptosis	Apoptosis
LOC582296	mediator complex subunit 8 (sp-med8)	Apoptosis	Apoptosis
LOC752848	mediator of RNA polymerase II transcription subunit 25 (sp-MED25)	Apoptosis	Apoptosis
LOC115929642	menin-like (sp-Men1)	Apoptosis	Apoptosis
LOC105445680	uncharacterized LOC105445680 (sp-Mil1)	Apoptosis	Apoptosis
LOC762503	MIS12 kinetochore complex component (sp-mis12)	Apoptosis	Apoptosis
LOC580879	mechanistic target of rapamycin kinase (sp-mtor)	Apoptosis	Apoptosis
LOC373385	MYC proto-oncogene, bHlH transcription factor (sp-myc)	Apoptosis	Apoptosis
LOC575153	myeloid differentiation factor 88 (SPU_007342)	Apoptosis	Apoptosis
LOC583797	N-alpha-acetyltransferase 35, NatC auxiliary subunit (sp-Naa35)	Apoptosis	Apoptosis
LOC763232	non-SMC condensin I complex subunit D2 (sp-NCAPD2)	Apoptosis	Apoptosis
LOC581714	serine/threonine-protein kinase Nek2 (sp-NEK2)	Apoptosis	Apoptosis
LOC373538	nuclear transcription factor Y subunit alpha (sp-nfya)	Apoptosis	Apoptosis
LOC592853	Notch receptor 1 (Sp_notch1)	Apoptosis	Apoptosis
LOC594451	Notch receptor 1-like (Sp_Notchl)	Apoptosis	Apoptosis
LOC575196	nuclear receptor subfamily 2 group E member 3 (sp-NR2E3)	Apoptosis	Apoptosis
LOC764088	protein numb (sp-Numb)	Apoptosis	Apoptosis
LOC576796	nucleolar and spindle-associated protein 1-A (sp-NUSAP1L)	Apoptosis	Apoptosis
LOC594646	zinc metalloendopeptidase (Sp_Oma1L)	Apoptosis	Apoptosis
LOC586563	Tumor necrosis factor receptor superfamily member 16 (sp-p75ntr)	Apoptosis	Apoptosis
LOC592256	p21 protein (Cdc42/Rac)-activated kinase 1-like, Pak, Pak1/2/3, SpPak1 (Sp-Pak1)	Apoptosis	Apoptosis
LOC592256	p21 protein (Cdc42/Rac)-activated kinase 1-like, Pak, Pak1/2/3, SpPak1, Sp-Pak(p21)p (Sp-Pak1_1)	Apoptosis	Apoptosis
LOC582174	A-kinase anchor protein 9 - pcnt (sp-Hypp_124)	Apoptosis	Apoptosis
LOC585086	programmed cell death 2 (sp-pdcd2)	Apoptosis	Apoptosis
LOC585711	sister chromatid cohesion protein PDS5 homolog A (sp-Pds5a/b)	Apoptosis	Apoptosis
LOC583004	peptidyl-prolyl cis-trans isomerase pin1 (sp-Pin1)	Apoptosis	Apoptosis
LOC582022	protein kinase N2 (sp-Pkn2)	Apoptosis	Apoptosis
LOC589388	PLAG1 zinc finger (sp-PLAG1)	Apoptosis	Apoptosis
LOC587774	polo like kinase 1 (sp-Plk1)	Apoptosis	Apoptosis
LOC105436929	protein tyrosine kinase 2 (sp-PTK2)	Apoptosis	Apoptosis
LOC593295	RAD51 paralog B (sp-RAD51B)	Apoptosis	Apoptosis
LOC585399	RB transcriptional corepressor 1 (sp-rb1)	Apoptosis	Apoptosis
LOC105436416	(Sp-Ripk1-4A)	Apoptosis	Apoptosis
LOC100893452	(Sp-Ripk1-4B)	Apoptosis	Apoptosis
LOC593635	(Sp-Ripk1-4C)	Apoptosis	Apoptosis
LOC593744	ribosomal protein S3 (sp-RPS3)	Apoptosis	Apoptosis
LOC589099	retinoid x receptor, NR2B (Sp-Rxr)	Apoptosis	Apoptosis
LOC588936	SBDS ribosome maturation factor (sp-sbds)	Apoptosis	Apoptosis
LOC574871	protein scribble homolog (sp-Scrib)	Apoptosis	Apoptosis
LOC100891932	endosome-associated-trafficking regulator 1 (sp-Sdccag3L)	Apoptosis	Apoptosis
LOC580086	signal-induced proliferation-associated 1-like protein 1 (sp-Sipa1l1l)	Apoptosis	Apoptosis
LOC585308	sirtuin 2 (sp-Sirt2)	Apoptosis	Apoptosis
LOC594639	S-phase kinase associated protein 1 (sp-Skp1)	Apoptosis	Apoptosis
LOC575654	SWI/SNF related, matrix associated, actin dependent regulator of chromatin, subfamily b, member 1 (sp-Smarcb1)	Apoptosis	Apoptosis
LOC580943	structural maintenance of chromosomes 1A (sp-Smc1a)	Apoptosis	Apoptosis
LOC586037	structural maintenance of chromosomes protein 2-like (sp-smc2_1)	Apoptosis	Apoptosis
LOC594026	structural maintenance of chromosomes 3 (sp-smc3)	Apoptosis	Apoptosis
LOC592992	structural maintenance of chromosomes 4 (sp-Smc4)	Apoptosis	Apoptosis
LOC590286	spindle apparatus coiled-coil protein 1 (sp-SPDL1)	Apoptosis	Apoptosis
LOC755401	steroid receptor RNA activator 1 (sp-Sra1)	Apoptosis	Apoptosis
LOC581333	SRSF protein kinase 2 (sp-SRPK2)	Apoptosis	Apoptosis
LOC115917939	sushi domain-containing protein 2 - Susd2 (Sp-Hypp_1229)	Apoptosis	Apoptosis
LOC105447117	telomerase reverse transcriptase (sp-tert)	Apoptosis	Apoptosis
LOC590500	tumor necrosis factor, alpha-induced protein 3 (Sp-Tnfaip3)	Apoptosis	Apoptosis
LOC105446527	TNF receptor superfamily member 1A (Sp-Tnfrsf1a)	Apoptosis	Apoptosis
LOC100887974	tumor necrosis factor receptor superfamily classical1 (Sp-Tnfrsf_cl1)	Apoptosis	Apoptosis
LOC575008	uncharacterized LOC575008 (sp-tnfrsf_cl2)	Apoptosis	Apoptosis
LOC100893592	tumor nectosis factor receptor superfamily like1 (Sp-TnfrsfL1)	Apoptosis	Apoptosis
LOC105446527	tumor necrosis factor receptor superfamily like2 (Sp-TnfrsfL2)	Apoptosis	Apoptosis
LOC100893152	tumor necrosis factor receptor superfamily like1 (Sp-TnfrsfL5)	Apoptosis	Apoptosis
LOC576628	tumor necrosis factor superfamily like1 (Sp-TnfsfL1)	Apoptosis	Apoptosis
LOC100890291	tumor necrosis factor superfamily like2 (Sp-TnfsfL2)	Apoptosis	Apoptosis
LOC100890814	tumor necrosis factor superfamily like3 (Sp-TnfsfL3)	Apoptosis	Apoptosis
LOC100888307	tumor necrosis factor superfamily like4 (Sp-TnfsfL4)	Apoptosis	Apoptosis
LOC578356	tumor protein p53 binding protein 2-like (Sp-Tp53bp2L)	Apoptosis	Apoptosis
LOC593807	TPX2 microtubule nucleation factor (sp-tpx2)	Apoptosis	Apoptosis
LOC594165	TNF receptor associated factor 1 (Sp_Traf1)	Apoptosis	Apoptosis
LOC578197	TNF receptor-associated factor 3 (sp-Traf3)	Apoptosis	Apoptosis
LOC587392	TNF receptor-associated factor 4 (sp-traf4)	Apoptosis	Apoptosis
LOC115925587	TNF receptor associated factor 6-A-like (sp-traf6)	Apoptosis	Apoptosis
LOC581973	thyroid hormone receptor interactor 4 (Sp-Trip4)	Apoptosis	Apoptosis
LOC105443981	Thyroid hormone receptor interactor 12 (Sp-Trip12)	Apoptosis	Apoptosis
LOC579938	Thyroid hormone receptor interactor 13 (Sp-Trip13)	Apoptosis	Apoptosis
LOC575318	tubulin gamma complex associated protein 3 (sp-Tubgcp3)	Apoptosis	Apoptosis
LOC581868	tubulin gamma complex associated protein 6 (sp-Tubgcp6)	Apoptosis	Apoptosis
LOC115922788	ubiquitin-conjugating enzyme E2 S-like (sp-UBE2S)	Apoptosis	Apoptosis
LOC115922368	vascular endothelial growth factor A-like (sp-vegf)	Apoptosis	Apoptosis
LOC115922368	vascular endothelial growth factor C (sp-Vegfc)	Apoptosis	Apoptosis
LOC574639	WAPL cohesin release factor (sp-)WAPL	Apoptosis	Apoptosis
LOC585638	WD repeat domain 6 (sp-wdr6)	Apoptosis	Apoptosis
wnt1	Wnt family member 1 (sp-WNT1)	Apoptosis	Apoptosis
LOC576131	Wnt family member 10B (sp-WNT10B)	Apoptosis	Apoptosis
LOC585683	Wnt family memer 3 (sp-Wnt3)	Apoptosis	Apoptosis
LOC100892060	Wnt family member 4 (sp-Wnt4)	Apoptosis	Apoptosis
LOC585147	Wnt family member 6 (sp-Wnt6)	Apoptosis	Apoptosis
LOC593012	protein Wnt 7A-like (sp-WNT7al)	Apoptosis	Apoptosis
LOC581981	wnt family member 7b (sp-WNT7b)	Apoptosis	Apoptosis
Wnt8	wnt family member 8A (sp-WNT8A)	Apoptosis	Apoptosis
LOC100888221	E3 ubiquitin-protein ligase ZNRF3 (sp-znrf3)	Apoptosis	Apoptosis
LOC584335	zw10 kinetochore protein (sp-zw10)	Apoptosis	Apoptosis
LOC587131	FAS-associated death domain protein	Apoptosis	Apoptosis
LOC585496	uncharacterized LOC585496 (Sp-Cspe8L2a)	Apoptosis	Apoptosis
LOC584221	casp 6	Apoptosis	Apoptosis
LOC100893970	uncharacterized LOC100893970 sp-cspeN5	Apoptosis	Apoptosis
LOC589091	uncharacterized LOC589091 (sp-cspeN3a)	Apoptosis	Apoptosis
LOC583041	caspase-3-like (sp-cspeN3b)	Apoptosis	Apoptosis
LOC580948	Fas associated factor 1 (sp-faf1)	Apoptosis	Apoptosis
LOC576451	Fas binding factor 1 (sp-fbf1)	Apoptosis	Apoptosis
LOC590896	fas apoptotic inhibitory molecule 1 (sp-faiml)	Apoptosis	Apoptosis
LOC587854	pre-mRNA-processing factor 40 homolog B (Sp-Prpf40B)	Apoptosis	Apoptosis
LOC115919120	TNF receptor-associated factor 4-like	Apoptosis	Apoptosis
LOC584052	TNF receptor-associated factor 6 (sp-TrafA)	Apoptosis	Apoptosis
LOC583941	serine/threonine-protein kinase H1 (sp-PskH1)	Apoptosis	Apoptosis
LOC587652	inactive tyrosine-protein kinase transmembrane receptor ROR1 (sp-Rorl)	Apoptosis	Apoptosis
LOC584463	MOS proto-oncogene, serine/threonine kinase (sp-mos)	Apoptosis	Apoptosis
LOC590401	serine/threonine-protein kinase LATS1 (sp-lats)	Apoptosis	Apoptosis
LOC582834	testis-specific serine/threonine-protein kinase 1-like (sp-tssk2)	Apoptosis	Apoptosis
LOC105439164	uncharacterized LOC105439164 (sp-Hrppk)	Apoptosis	Apoptosis
LOC105445945	probable serine/threonine-protein kinase DDB_G0280461 (Sp-Hypp_2464)	Apoptosis	Apoptosis
LOC115919015	activin receptor type-1-like (sp-alk2)	Apoptosis	Apoptosis
LOC574672	cyclin-dependent kinase-like 5 (sp-mapk15)	Apoptosis	Apoptosis
LOC578013	serine/threonine-protein kinase DCLK1 (sp-Dcamkl2)	Apoptosis	Apoptosis
LOC578737	discoidin domain receptor tyrosine kinase 1 (sp-ddr1)	Apoptosis	Apoptosis
LOC579564	serine/threonine-protein kinase Nek7-like (sp-Nrk7)	Apoptosis	Apoptosis
Chk1	checkpoint kinase 1 (sp-chk1)	Apoptosis	Apoptosis
LOC574978	ALK tyrosine kinase receptor	Apoptosis	Apoptosis
LOC100889616	mucin-like protein (sp-Fbln2L)	Apoptosis	Apoptosis
LOC115927409	netrin receptor UNC5B-like (sp-Sp-Hypp_425)	Apoptosis	Apoptosis
LOC115922503	uncharacterized LOC115922503	Apoptosis	Apoptosis
LOC580878	uncharacterized LOC580878 (sp-Unc44_197)	Apoptosis	Apoptosis
LOC574964	A disintegrin and metalloproteinase with thrombospondin motifs 18 (Sp-Adam/Ts16/18L )	Apoptosis	Apoptosis
LOC115919916	A disintegrin and metalloproteinase with thrombospondin motifs 13-like (Sp-Adam/TsL3)	Apoptosis	Apoptosis
LOC763307	uncharacterized LOC763307 (Sp-Unc5ch)	Apoptosis	Apoptosis
LOC115919120	SCO-spondin-like	Apoptosis	Apoptosis
LOC100890997	netrin receptor UNC5C-like (sp-Unc5)	Apoptosis	Apoptosis
LOC756169	uncharacterized LOC756169 (Sp-Tsp1k)	Apoptosis	Apoptosis
LOC762375	uncharacterized LOC762375 (Sp-Tsp1/LamGap)	Apoptosis	Apoptosis
LOC115919120	signal peptide, CUB and EGF-like domain-containing protein 1	Apoptosis	Apoptosis
LOC100890012	uncharacterized LOC100890012 (Sp-Tsp1_2)	Apoptosis	Apoptosis
LOC575831	uncharacterized LOC100888702 (Sp-Acs16)	Apoptosis	Apoptosis
LOC115919120	netrin receptor UNC5B-b	Apoptosis	Apoptosis
LOC105440515	netrin receptor UNC5B-a-like	Apoptosis	Apoptosis
LOC105444401	netrin receptor UNC5B-a-like (Sp-Unc5cL_2 )	Apoptosis	Apoptosis
LOC115919120	netrin receptor UNC5B-like	Apoptosis	Apoptosis
LOC115919120	netrin receptor UNC5B-like	Apoptosis	Apoptosis
LOC580916	caspase-3	Apoptosis	Apoptosis
LOC115919120	caspase-7-like	Apoptosis	Apoptosis
LOC584221	caspase 6 (Sp-Cspe6L)	Apoptosis	Apoptosis
LOC115921557	caspase-3-like (Sp-Cspe9L1c)	Apoptosis	Apoptosis
LOC586121	caspase-7-like (Sp-Cspe9L3)	Apoptosis	Apoptosis
LOC115919120	caspase-3-like	Apoptosis	Apoptosis
LOC100891400	uncharacterized LOC100891400 (Sp-CspeN1a )	Apoptosis	Apoptosis
LOC115918722	cell death protein 3-like (Sp-CspeN4)	Apoptosis	Apoptosis
LOC590727	caspase-3-like	Apoptosis	Apoptosis
LOC100892193	caspase-like	Apoptosis	Apoptosis
LOC115922321	caspase-3-like (Sp-Hypp_2110 )	Apoptosis	Apoptosis
LOC100891979	neogenin (Sp-Dcc/NeogL )	Apoptosis	Apoptosis
LOC591293	roundabout homolog 3 (Sp-Dscam/DccL)	Apoptosis	Apoptosis
LOC579389	DCC-interacting protein 13-alpha (Sp-Appl1)	Apoptosis	Apoptosis
LOC575268	death associated protein kinase 1 (sp-dapk1)	Apoptosis	Apoptosis
LOC115920601	death-associated protein kinase 2-like (Sp-Dapk1_1)	Apoptosis	Apoptosis
LOC580563	SH3 domain binding kinase 1 (Sp-Nkf1)	Apoptosis	Apoptosis
LOC115919120	inactive tyrosine-protein kinase transmembrane receptor ROR1-like	Apoptosis	Apoptosis
LOC581381	death associated protein 3 (Sp-dap3) *should be dapk3	Apoptosis	Apoptosis
LOC115918032	serine/threonine-protein kinase DCLK1 (Sp-DckL1 )	Apoptosis	Apoptosis
LOC115917991	serine/threonine-protein kinase Chk2-like (Sp-Chk2 )	Apoptosis	Apoptosis
LOC593706	cyclin dependent kinase 9 (Sp-Cdk9)	Apoptosis	Apoptosis
LOC764563	cyclin-dependent kinase 11B (Sp-Cdc2l1)	Apoptosis	Apoptosis
LOC583722	uncharacterized LOC583722 (Sp-Mekk4a)	Apoptosis	Apoptosis
LOC100890329	bcl-2-like protein 1 (Sp-Diva)	Apoptosis	Apoptosis
LOC589652	phosphoethanolamine N-methyltransferase 1 (Sp-Nmt1)	Apoptosis	Apoptosis
LOC115919120	bcl-2 homologous antagonist/killer-like	Apoptosis	Apoptosis
LOC588695	serine/threonine-protein phosphatase 2B catalytic subunit alpha isoform (Sp-Cn)	Apoptosis	Apoptosis
LOC115923743	serine/threonine-protein phosphatase PP1-like (Sp-Pp1A)	Apoptosis	Apoptosis
LOC586442	serine/threonine-protein phosphatase 6 catalytic subunit (Sp-Ppp6c_1)	Apoptosis	Apoptosis
LOC590811	protein phosphatase 3 regulatory subunit B, alpha (Sp-CnBsi1)	Apoptosis	Apoptosis
LOC581376	tyrosine 3-monooxygenase/tryptophan 5-monooxygenase activation protein epsilon (Sp-Ywhae)	Apoptosis	Apoptosis
LOC583263	14-3-3-like protein (Sp-14-3-3_2)	Apoptosis	Apoptosis
LOC582192	RAC-gamma serine/threonine-protein kinase (Sp-Akt3)	Apoptosis	Apoptosis
LOC115929578	RAC serine/threonine-protein kinase-like (Sp-Akt-2)	Apoptosis	Apoptosis
LOC578141	NIM1 serine/threonine protein kinase (Sp-Nim1)	Apoptosis	Apoptosis
LOC591043	dynein light chain LC6, flagellar outer arm (Sp-Dynlc1-1_1)	Apoptosis	Apoptosis
LOC115919120	dynein light chain 1, cytoplasmic-like	Apoptosis	Apoptosis
LOC115926537	dynein light chain LC6, flagellar outer arm (Sp-Dynlc1-2)	Apoptosis	Apoptosis
LOC115919120	uncharacterized LOC581871 (Sp-Dynlc2-6b)	Apoptosis	Apoptosis
LOC579027	spen family transcriptional repressor (Sp-Pink1)	Apoptosis	Apoptosis
LOC594176	transcription factor Dp-1 (Sp-Dp1)	Apoptosis	Apoptosis
LOC576433	signal transducer and activator of transcription 5B (Sp-Stat)	Apoptosis	Apoptosis
LOC753746	kelch-like protein diablo (Sp-Klhl20L)	Apoptosis	Apoptosis
LOC115929340	kelch-like protein 20 (Sp-Diablo)	Apoptosis	Apoptosis
LOC591988	ankycorbin (Sp-UacaL)	Apoptosis	Apoptosis
LOC584500	complement component 1 Q subcomponent-binding protein, mitochondrial (Sp-C1qbp )	Apoptosis	Apoptosis
LOC586062	septin-11 (Sp-Sept6)	Apoptosis	Apoptosis
LOC115919120	septin-2-like	Apoptosis	Apoptosis
LOC593733	septin 7 (Sp-Sept7)	Apoptosis	Apoptosis
LOC590420	neuronal-specific septin-3 (Sp-Sept3)	Apoptosis	Apoptosis
LOC115921557	caspase-7-like (Sp-Cspe9L1b)	Apoptosis	Apoptosis
LOC115919120	uncharacterized LOC100891245	Apoptosis	Apoptosis
LOC115922321	uncharacterized LOC105439692 (Sp-Hypp_2110)	Apoptosis	Apoptosis
LOC105444014	uncharacterized LOC105444014	Apoptosis	Apoptosis
LOC115919120	serine/threonine-protein kinase 25	Apoptosis	Apoptosis
LOC576378	serine/threonine-protein kinase 4 (Sp-Mst)	Apoptosis	Apoptosis
LOC115928674	serine/threonine-protein kinase mos-like (Sp-Mosa)	Apoptosis	Apoptosis
LOC588762	serine/threonine-protein kinase 10 (Sp-Stk10)	Apoptosis	Apoptosis
LOC589012	MET proto-oncogene, receptor tyrosine kinase (Sp-Ron)	Apoptosis	Apoptosis
LOC587480	uncharacterized LOC105443451 (Sp-Gsn)	Apoptosis	Apoptosis
LOC577663	gelsolin-like protein 2 (Sp-Gsn_1)	Apoptosis	Apoptosis
LOC587603	drebrin-like protein A	Apoptosis	Apoptosis
LOC115923970	drebrin-like protein A (Sp-RtL_5)	Apoptosis	Apoptosis
LOC580822	spectrin alpha, non-erythrocytic 1 (Sp-Spcaph)	Apoptosis	Apoptosis
LOC591796	spectrin beta chain, non-erythrocytic 5 (Sp-Sptan1L)	Apoptosis	Apoptosis
LOC592871	spectrin beta chain, non-erythrocytic 5 (Sp-Sptan1L_2 )	Apoptosis	Apoptosis
LOC575014	gamma-adducin (Sp-Addph)	Apoptosis	Apoptosis
LOC100891278	leucine zipper putative tumor suppressor 2 homolog (Sp-Add1L)	Apoptosis	Apoptosis
LOC591423	apoptotic chromatin condensation inducer 1 (Sp-Acin1l)	Apoptosis	Apoptosis
LOC582463	protein kinase C delta type (Sp-Pkcd)	Apoptosis	Apoptosis
LOC587202	dual specificity protein phosphatase 3 (Sp-Dsp3)	Apoptosis	Apoptosis
LOC578890	farnesyltransferase, CAAX box, alpha (Sp-Fnta)	Apoptosis	Apoptosis
LOC577362	tight junction protein ZO-1 (Sp-Tjp1)	Apoptosis	Apoptosis
ROCK	Rho kinase (Sp-Rock1)	Apoptosis	Apoptosis
LOC579689	importin subunit alpha-7 (Sp-Imp_1)	Apoptosis	Apoptosis
LOC576144	karyopherin subunit beta 1 (Sp-Kpnb1)	Apoptosis	Apoptosis
LOC592256	serine/threonine-protein kinase PAK 3 (Sp-Pak(p21)ph)	Apoptosis	Apoptosis
LOC373353	histone H1-delta (Sp-H1-0)	Apoptosis	Apoptosis
LOC574975	growth arrest-specific protein 2 (Sp-Gas2)	Apoptosis	Apoptosis
LOC591154	claspin (Sp-Clspn2 )	Apoptosis	Apoptosis
LOC754118	plectin-like (Sp-Kakapo)	Apoptosis	Apoptosis
LOC576396	lamin-B1-like (Sp-Lmnb)	Apoptosis	Apoptosis
LOC100888466	uncharacterized LOC100888466 (sp-satb1)	Apoptosis	Apoptosis
LOC587050	B cell receptor associated protein 31	Apoptosis	Apoptosis
LOC115919022	dynamin-1-like protein (Sp-Dlp)	Apoptosis	Apoptosis
LOC115919022	dynamin-1-like protein (Sp-Dlp)	Apoptosis	Apoptosis
LOC579796	OPA1 mitochondrial dynamin like GTPase (Sp-Opa1L(C-term))	Apoptosis	Apoptosis
LOC575737	proteasome 26S subunit, non-ATPase 4 (Sp-Psd4)	Apoptosis	Apoptosis
LOC105447628	uncharacterized LOC105447628 (Sp-UbcL)	Apoptosis	Apoptosis
LOC575952	26S proteasome complex subunit SEM1 (Sp-Shfm1)	Apoptosis	Apoptosis
LOC579019	ribosomal protein S27a (Sp-Rps27a)	Apoptosis	Apoptosis
LOC589393	proteasome 20S subunit alpha 6 (Sp-Psma6)	Apoptosis	Apoptosis
LOC584839	ubiquitin A-52 residue ribosomal protein fusion product 1 (Sp-Ubq/RL40fp)	Apoptosis	Apoptosis
LOC585921	proteasome activator subunit 3 (Sp-Psme3)	Apoptosis	Apoptosis
LOC591581	proteasome 26S subunit, ATPase 1 (Sp-Ptss1L)	Apoptosis	Apoptosis
LOC115918340	26S proteasome non-ATPase regulatory subunit 11-like (Sp-Psmd11)	Apoptosis	Apoptosis
LOC593806	proteasome 26S subunit, non-ATPase 12 (Sp-Psmd12)	Apoptosis	Apoptosis
LOC755057	proteasome 26S subunit, ATPase 6 (Sp-Psmc6)	Apoptosis	Apoptosis
LOC580773	proteasome 26S subunit, non-ATPase 9 (Sp-Hypp_2922)	Apoptosis	Apoptosis
LOC580426	proteasome 26S subunit, non-ATPase 14 (Sp-Psmd14)	Apoptosis	Apoptosis
LOC590942	proteasome 26S subunit, non-ATPase 6 (Sp-Psmd6 )	Apoptosis	Apoptosis
LOC579458	proteasome 20S subunit alpha 7 (Sp-Psma7)	Apoptosis	Apoptosis
LOC588345	proteasome 26S subunit, non-ATPase 5 (Sp-Psmd5)	Apoptosis	Apoptosis
LOC578762	proteasome 26S subunit, non-ATPase 3 (Sp-Psmd3)	Apoptosis	Apoptosis
LOC576864	26S proteasome non-ATPase regulatory subunit 10 (Sp-Psmd10)	Apoptosis	Apoptosis
LOC577551	proteasome inhibitor subunit 1 (Sp-Psmf1)	Apoptosis	Apoptosis
LOC594566	26S proteasome regulatory subunit 6A-B (Sp-Psmc3L)	Apoptosis	Apoptosis
LOC588252	proteasome 20S subunit beta 7 (Sp-Psmb7)	Apoptosis	Apoptosis
LOC584825	proteasome 20S subunit alpha 1 (Sp-Psma1)	Apoptosis	Apoptosis
LOC588746	proteasome 26S subunit, non-ATPase 1 (Sp-Psmd1 )	Apoptosis	Apoptosis
LOC579111	proteasome 20S subunit alpha 2 (Sp-Psma2_1 )	Apoptosis	Apoptosis
LOC115922360	proteasome 20S subunit alpha 3 (Sp-Psma3_1)	Apoptosis	Apoptosis
LOC581926	proteasome 20S subunit alpha 4 (Sp-Psma4)	Apoptosis	Apoptosis
LOC590445	proteasome 20S subunit beta 4 (Sp-Psma2)	Apoptosis	Apoptosis
LOC587539	proteasome 20S subunit beta 5	Apoptosis	Apoptosis
LOC578485	proteasome 26S subunit, non-ATPase 8	Apoptosis	Apoptosis
LOC575334	proteasome 26S subunit, non-ATPase 7 (Sp-Psmd7)	Apoptosis	Apoptosis
LOC580257	Cadherin 9	Cadherins	Adhesome
LOC580453	FAT atypical cadherin 4	Cadherins	Adhesome
LOC100891456	Cadherin/Flamingo	Cadherins	Adhesome
LOC105442843	N-cadherin-like	Cadherins	Adhesome
LOC115919160	cadherin EGF LAG seven-pass G-type receptor 2-like	Cadherins	Adhesome
LOC105436490	Cadherin 96Ca tyrosine kinase domain-like	Cadherins	Adhesome
LOC115922231	protocadherin Fat 4-like	Cadherins	Adhesome
LOC105438912	protocadherin related 15	Cadherins	Adhesome
LOC115922232	protein dachsous-like	Cadherins	Adhesome
LOC763048	protocadherin Fat 4	Cadherins	Adhesome
LOC115918705	calsyntenin-1-like	Cadherins	Adhesome
LOC100892029	Cadherin23L1	Cadherins	Adhesome
LOC594236	cadherin-23	Cadherins	Adhesome
LOC115921755	cadherin-23	Cadherins	Adhesome
LOC589516	cadherin-23	Cadherins	Adhesome
LOC594286	cadherin-23	Cadherins	Adhesome
LOC105440441	Cadherin_2	Cadherins	Adhesome
LOC105438913	CadherinL2	Cadherins	Adhesome
LOC582093	Cadherin_6	Cadherins	Adhesome
LOC115921760	CadherinL2	Cadherins	Adhesome
LOC764817	CadherinL5	Cadherins	Adhesome
LOC115921586	CadherinL2	Cadherins	Adhesome
LOC752782	actin	Cadhesome	Adhesome
LOC373192	actin	Cadhesome	Adhesome
FSCN1	fascin	Cadhesome	Adhesome
LOC578304	Shroom3	Cadhesome	Adhesome
LOC580534	pard3-l	Cadhesome	Adhesome
Sdc	syndecan	Cadhesome	Adhesome
LOC115917994	fascin-like	Cadhesome	Adhesome
LOC594353	catenin delta-2	Cadhesome	Adhesome
LOC579510	filamin-A	Cadhesome	Adhesome
LOC115919354	Rap-1A	Cadhesome	Adhesome
LOC580151	Rap-1A	Cadhesome	Adhesome
LOC115918380	ARHGAP21	Cadhesome	Adhesome
LOC752750	MAGUK	Cadhesome	Adhesome
LOC586872	TRPC4	Cadhesome	Adhesome
LOC580852	ppp2cb	Cadhesome	Adhesome
LOC591554	phosphatidylinositol 3,4,5-trisphosphate 3-phosphatase and dual-specificity protein phosphatase PTEN	Cadhesome	Adhesome
LOC590938	phosphatidylinositol 3,4,5-trisphosphate 3-phosphatase and dual-specificity protein phosphatase PTEN	Cadhesome	Adhesome
LOC115918458	phosphatidylinositol 3,4,5-trisphosphate 3-phosphatase and dual-specificity protein phosphatase PTEN	Cadhesome	Adhesome
LOC105436850	phosphatidylinositol 3,4,5-trisphosphate 3-phosphatase and dual-specificity protein phosphatase PTEN	Cadhesome	Adhesome
LOC115921675	phosphatidylinositol 3,4,5-trisphosphate 3-phosphatase and dual-specificity protein phosphatase PTEN	Cadhesome	Adhesome
REJ3	polycystin 1 like 2polycystin 1 like 2 (gene/pseudogene) C Gene has 1 paper(s)	Cadhesome	Adhesome
LOC754280	phosphatidylinositol-4,5-bisphosphate 3-kinase catalytic subunit alpha	Cadhesome	Adhesome
REJ7	polycystin 1 like 1, transient receptor potential channel interacting	Cadhesome	Adhesome
REJ5	polycystin 1, transient receptor potential channel interacting A	Cadhesome	Adhesome
REJ6	polycystin 1, transient receptor potential channel interacting B	Cadhesome	Adhesome
LOC593558	pleckstrin homology domain containing, family A member 7	Cadhesome	Adhesome
LOC591824	low molecular weight phosphotyrosine protein phosphatase	Cadhesome	Adhesome
LOC105437324	Receptor-type tyrosine-protein phosphatase mu ((RPTP mu)	Cadhesome	Adhesome
LOC105444959	Receptor-type tyrosine-protein phosphatase mu ((RPTP mu)	Cadhesome	Adhesome
LOC105446416	Receptor-type tyrosine-protein phosphatase mu ((RPTP mu)	Cadhesome	Adhesome
LOC115918124	Receptor-type tyrosine-protein phosphatase mu ((RPTP mu)	Cadhesome	Adhesome
LOC115920544	Receptor-type tyrosine-protein phosphatase mu ((RPTP mu)	Cadhesome	Adhesome
LOC115928451	Receptor-type tyrosine-protein phosphatase mu ((RPTP mu)	Cadhesome	Adhesome
LOC115928750	Receptor-type tyrosine-protein phosphatase mu ((RPTP mu)	Cadhesome	Adhesome
LOC100893659	receptor-type tyrosine-protein phosphatase kappa-like	Cadhesome	Adhesome
LOC100890033	receptor-type tyrosine-protein phosphatase kappa-like	Cadhesome	Adhesome
LOC115918844	wiskott-Aldrich syndrome protein family member 2-like	Cadhesome	Adhesome
LOC578838	receptor-type tyrosine-protein phosphatase kappa-like	Cadhesome	Adhesome
LOC100893902	receptor-type tyrosine-protein phosphatase kappa-like	Cadhesome	Adhesome
LOC105439714	receptor-type tyrosine-protein phosphatase kappa-like	Cadhesome	Adhesome
LOC105446746	receptor-type tyrosine-protein phosphatase kappa-like	Cadhesome	Adhesome
LOC115928747	receptor-type tyrosine-protein phosphatase kappa-like	Cadhesome	Adhesome
LOC115928757	receptor-type tyrosine-protein phosphatase kappa-like	Cadhesome	Adhesome
LOC115928759	receptor-type tyrosine-protein phosphatase kappa-like	Cadhesome	Adhesome
LOC590562	receptor-type tyrosine-protein phosphatase T-like	Cadhesome	Adhesome
LOC591564	Tyrosine-protein phosphatase non-receptor type 14	Cadhesome	Adhesome
LOC582421	Tyrosine-protein phosphatase non-receptor type 1	Cadhesome	Adhesome
LOC105441731	receptor-type tyrosine-protein phosphatase T-like	Cadhesome	Adhesome
LOC115928459	receptor-type tyrosine-protein phosphatase T-like	Cadhesome	Adhesome
LOC100889998	receptor-type tyrosine-protein phosphatase U-like	Cadhesome	Adhesome
LOC100893049	receptor-type tyrosine-protein phosphatase U-like	Cadhesome	Adhesome
LOC105436591	receptor-type tyrosine-protein phosphatase U-like	Cadhesome	Adhesome
LOC115928763	receptor-type tyrosine-protein phosphatase U-like	Cadhesome	Adhesome
LOC115925876	receptor-type tyrosine-protein phosphatase eta	Cadhesome	Adhesome
LOC592545	receptor-type tyrosine-protein phosphatase eta	Cadhesome	Adhesome
LOC105442491	receptor-type tyrosine-protein phosphatase eta	Cadhesome	Adhesome
LOC579438	erythrocyte membrane protein band 4.1 like 4A	Cadhesome	Adhesome
REJ10	polycystin family receptor for egg jelly-like	Cadhesome	Adhesome
LOC584852	short transient receptor potential channel 4	Cadhesome	Adhesome
LOC105438133	WAS/WASL-interacting protein family member 1	Cadhesome	Adhesome
LOC587101	receptor-type tyrosine-protein phosphatase U	Cadhesome	Adhesome
LOC589012	MET proto-oncogene, receptor tyrosine kinase	Cadhesome	Adhesome
LOC594022	short transient receptor potential channel 4	Cadhesome	Adhesome
LOC581537	ras-related C3 botulinum toxin substrate 1	Cadhesome	Adhesome
LOC592391	WASP like actin nucleation promoting factor	Cadhesome	Adhesome
SFK5	proto-oncogene tyrosine-protein kinase Src	Cadhesome	Adhesome
LOC764672	Receptor-type tyrosine-protein phosphatase	Cadhesome	Adhesome
LOC585328	Receptor-type tyrosine-protein phosphatase	Cadhesome	Adhesome
LOC100892551	Receptor-type tyrosine-protein phosphatase	Cadhesome	Adhesome
LOC115925630	Receptor-type tyrosine-protein phosphatase	Cadhesome	Adhesome
LOC414744	polycystin family receptor for egg jelly	Cadhesome	Adhesome
LOC591190	rap guanine nucleotide exchange factor 6	Cadhesome	Adhesome
LOC100892239	Rap guanine nucleotide exchange factor 1	Cadhesome	Adhesome
rej	polycystin 1 like 2 (gene/pseudogene) A	Cadhesome	Adhesome
LOC585443	SSX family member 2 interacting protein	Cadhesome	Adhesome
LOC579943	ankyrin and armadillo repeat containing	Cadhesome	Adhesome
LOC586488	receptor tyrosine-protein kinase erbB-4	Cadhesome	Adhesome
rej2	polycystin 1 like 2 (gene/pseudogene) B	Cadhesome	Adhesome
LOC100891173	discs large MAGUK scaffold protein 5	Cadhesome	Adhesome
LOC592256	serine/threonine-protein kinase PAK 3	Cadhesome	Adhesome
LOC100889922	kelch-like ECH-associated protein 1	Cadhesome	Adhesome
LOC593057	dynein cytoplasmic 1 heavy chain 1	Cadhesome	Adhesome
LOC585398	ras homolog gene family, member A	Cadhesome	Adhesome
LOC100893604	Triple functional domain protein	Cadhesome	Adhesome
LOC105438171	nucleoside diphosphate kinase-like	Cadhesome	Adhesome
LOC100891034	E3 ubiquitin-protein ligase Hakai	Cadhesome	Adhesome
LOC588152	rho GTPase-activating protein 35	Cadhesome	Adhesome
LOC115920587	protein kinase C delta type-like	Cadhesome	Adhesome
LOC115919534	ADAM metallopeptidase domain 10	Cadhesome	Adhesome
LOC593256	KRIT1 ankyrin repeat containing	Cadhesome	Adhesome
LOC576544	epithelial cell transforming 2	Cadhesome	Adhesome
LOC580315	casein kinase II subunit alpha	Cadhesome	Adhesome
LOC592122	protein diaphanous homolog 2	Cadhesome	Adhesome
LOC577362	tight junction protein ZO-1	Cadhesome	Adhesome
LOC589201	tyrosine-protein kinase SYK	Cadhesome	Adhesome
LOC582463	protein kinase C delta type	Cadhesome	Adhesome
LOC578021	exocyst complex component 3	Cadhesome	Adhesome
cyiiib	cytoskeletal actin CyIIIb	Cadhesome	Adhesome
LOC591755	ADP-Ribosylation Factor 6	Cadhesome	Adhesome
LOC115918858	ADP-Ribosylation Factor 6	Cadhesome	Adhesome
CyIIIa	cytoskeletal actin IIIa	Cadhesome	Adhesome
LOC583383	band 4.1-like protein 5	Cadhesome	Adhesome
LOC576708	actin-related protein 3	Cadhesome	Adhesome
LOC100891278	adducin 1 (alpha)-like	Cadhesome	Adhesome
LOC584477	cell division cycle 42	Cadhesome	Adhesome
LOC588299	tubulin alpha-1B chain	Cadhesome	Adhesome
LOC115923363	cytoplasmic actin-like	Cadhesome	Adhesome
LOC115928392	tubulin alpha-1B chain	Cadhesome	Adhesome
LOC592591	disks large homolog 1	Cadhesome	Adhesome
LOC115929182	abl interactor 2-like	Cadhesome	Adhesome
LOC576107	catenin alpha like 1	Cadhesome	Adhesome
LOC594826	FER tyrosine kinase	Cadhesome	Adhesome
LOC580938	catenin beta like 1	Cadhesome	Adhesome
LOC115924322	catenin alpha-like	Cadhesome	Adhesome
LOC574871	scribbled homolog	Cadhesome	Adhesome
LOC590297	cytoplasmic actin	Cadhesome	Adhesome
LOC592912	cytoplasmic actin	Cadhesome	Adhesome
LOC581666	abl interactor 2	Cadhesome	Adhesome
LOC105446533	protein HEG-like	Cadhesome	Adhesome
LOC580600	spectrin beta 2	Cadhesome	Adhesome
LOC115928095	myosin VI-like	Cadhesome	Adhesome
LOC576711	catenin beta 1	Cadhesome	Adhesome
LOC575014	gamma-adducin	Cadhesome	Adhesome
LOC100892324	cingulin-like	Cadhesome	Adhesome
LOC764088	protein numb	Cadhesome	Adhesome
LOC581500	muscle actin	Cadhesome	Adhesome
LOC578066	presenilin 1	Cadhesome	Adhesome
LOC578781	supervillin	Cadhesome	Adhesome
LOC373219	myosin VIIA	Cadhesome	Adhesome
LOC764523	protein 4.1	Cadhesome	Adhesome
ROCK	Rho kinase	Cadhesome	Adhesome
LOC578747	syntenin-1	Cadhesome	Adhesome
LOC576280	ankyrin-3	Cadhesome	Adhesome
LOC373230	myosin VI	Cadhesome	Adhesome
LOC584219	caspase-3	Cadhesome	Adhesome
LOC580916	caspase-3	Cadhesome	Adhesome
SRC8	cortactin	Cadhesome	Adhesome
LOC587023	caspase-3	Cadhesome	Adhesome
LOC577169	caspase-3	Cadhesome	Adhesome
LOC583041	caspase-3	Cadhesome	Adhesome
LOC594735	caspase-3	Cadhesome	Adhesome
LOC752445	caspase-3	Cadhesome	Adhesome
LOC752751	vezatin	Cadhesome	Adhesome
LOC589923	afadin	Cadhesome	Adhesome
LOC764541	Moesin	Cadhesome	Adhesome
LOC575663	merlin	Cadhesome	Adhesome
LOC592232	CD151	Cadhesome	Adhesome
LOC589286	CD151	Cadhesome	Adhesome
LOC100893392	pard3	Cadhesome	Adhesome
LOC594489	CD151	Cadhesome	Adhesome
LOC100891618	CD151	Cadhesome	Adhesome
LOC588759	CD151	Cadhesome	Adhesome
LOC592846	actin	Cadhesome	Adhesome
LOC115925521	CD151	Cadhesome	Adhesome
LOC589214	CD151	Cadhesome	Adhesome
LOC577498	N-acyl phosphatidylethanolamine phospholipase D	Cannabinoid	Neuronal
LOC115920407	cannabinoid receptor 1-like	Cannabinoid	Neuronal
LOC105444510	plasminogen	Coagulation Cascade	Immune
LOC594798	alpha-2-macroglobulin	Coagulation Cascade	Immune
LOC115917949	leukocyte elastase inhibitor-like	Coagulation Cascade	Immune
LOC115926943	leukocyte elastase inhibitor-like	Coagulation Cascade	Immune
LOC592404	leukocyte elastase inhibitor A	Coagulation Cascade	Immune
LOC584294	uncharacterized LOC584294	Coagulation Cascade	Immune
LOC584274	uncharacterized LOC584274	Coagulation Cascade	Immune
etg	transglutaminase 1	Coagulation Cascade	Immune
LOC115919304	plasminogen-like	Coagulation Cascade	Immune
LOC105443550	plasminogen-like	Coagulation Cascade	Immune
LOC593482	plasminogen-like	Coagulation Cascade	Immune
LOC115928023	plasminogen-like	Coagulation Cascade	Immune
LOC115928520	serpin B3-like	Coagulation Cascade	Immune
LOC593847	AADC	Dopamine	Neuronal
LOC590198	probable flavin-containing monoamine oxidase A	Dopamine	Neuronal
LOC115918590	probable flavin-containing monoamine oxidase A	Dopamine	Neuronal
LOC100889085	probable flavin-containing monoamine oxidase A	Dopamine	Neuronal
LOC583484	probable flavin-containing monoamine oxidase A	Dopamine	Neuronal
LOC115926893	sodium-dependent dopamine transporter-like	Dopamine	Neuronal
LOC584179	sodium-dependent dopamine transporter	Dopamine	Neuronal
LOC115923759	D(2) dopamine receptor A-like	Dopamine	Neuronal
LOC105439410	D(2) dopamine receptor A-like	Dopamine	Neuronal
LOC105445630	D(2) dopamine receptor A-like	Dopamine	Neuronal
LOC575496	D(2) dopamine receptor A-like	Dopamine	Neuronal
LOC586181	D(2) dopamine receptor A-like	Dopamine	Neuronal
LOC762434	D(2) dopamine receptor B-like	Dopamine	Neuronal
LOC115926009	D(2) dopamine receptor B-like	Dopamine	Neuronal
LOC100888305	D(2) dopamine receptor B-like	Dopamine	Neuronal
LOC100891805	catechol O-methyltransferase	Dopamine	Neuronal
LOC581002	catechol O-methyltransferase	Dopamine	Neuronal
LOC115924128	D(1A) dopamine receptor-like	Dopamine	Neuronal
LOC115919871	D(1A) dopamine receptor-like	Dopamine	Neuronal
LOC115927050	D(1) dopamine receptor-like	Dopamine	Neuronal
LOC100894009	D(1)-like dopamine receptor	Dopamine	Neuronal
LOC579618	D(2) dopamine receptor-like	Dopamine	Neuronal
LOC115921841	D(2) dopamine receptor-like	Dopamine	Neuronal
LOC590039	D(2) dopamine receptor-like	Dopamine	Neuronal
LOC105445631	D(2) dopamine receptor-like	Dopamine	Neuronal
LOC579312	D(2) dopamine receptor-like	Dopamine	Neuronal
LOC115926152	D(2) dopamine receptor-like	Dopamine	Neuronal
LOC757322	D(2) dopamine receptor-like	Dopamine	Neuronal
LOC115925874	D(2) dopamine receptor-like	Dopamine	Neuronal
LOC592794	D(2) dopamine receptor-like	Dopamine	Neuronal
LOC589332	D(2) dopamine receptor-like	Dopamine	Neuronal
LOC575013	D(2) dopamine receptor-like	Dopamine	Neuronal
LOC105440690	D(2)-like dopamine receptor	Dopamine	Neuronal
LOC100888247	D(3) dopamine receptor-like	Dopamine	Neuronal
LOC115920038	D(3) dopamine receptor-like	Dopamine	Neuronal
LOC756174	D(5)-like dopamine receptor	Dopamine	Neuronal
LOC756195	D(5)-like dopamine receptor	Dopamine	Neuronal
LOC587858	dopamine D2-like receptor	Dopamine	Neuronal
LOC100891129	dopamine D2-like receptor	Dopamine	Neuronal
LOC115929093	dopamine D2-like receptor	Dopamine	Neuronal
LOC582575	dopamine D2-like receptor	Dopamine	Neuronal
LOC585187	dopamine receptor 1-like	Dopamine	Neuronal
LOC105444276	dopamine receptor 1-like	Dopamine	Neuronal
LOC105444286	dopamine receptor 1-like	Dopamine	Neuronal
LOC579147	dopamine receptor 1-like	Dopamine	Neuronal
LOC115919991	dopamine receptor 1-like	Dopamine	Neuronal
LOC100890724	dopamine receptor 2-like	Dopamine	Neuronal
LOC115928761	dopamine receptor 2-like	Dopamine	Neuronal
LOC574723	dopamine receptor 2-like	Dopamine	Neuronal
LOC115928877	dopamine receptor 2-like	Dopamine	Neuronal
LOC115928547	dopamine receptor 2-like	Dopamine	Neuronal
LOC590507	dopamine receptor 2-like	Dopamine	Neuronal
LOC100887891	D(1) dopamine receptor	Dopamine	Neuronal
LOC581753	D(1) dopamine receptor	Dopamine	Neuronal
LOC762451	D(1) dopamine receptor	Dopamine	Neuronal
LOC593498	D(2) dopamine receptor	Dopamine	Neuronal
LOC581094	tyrosine hydroxylase	Dopamine	Neuronal
LOC100893289	dopamine receptor 2	Dopamine	Neuronal
LOC587111	nitric oxide synthase, endothelial	Cytotoxic effectors and regulators	Immune
LOC100888109	nitric oxide synthase 1	Cytotoxic effectors and regulators	Immune
LOC100892838	peroxidasin homolog	Cytotoxic effectors and regulators	Immune
LOC582144	myeloperoxidase	Cytotoxic effectors and regulators	Immune
LOC579920	lactoperoxidase	Cytotoxic effectors and regulators	Immune
LOC581169	mitogen-activated protein kinase kinase 5	Complement system	Immune
LOC756500	complement C3b/C4b receptor 1 like	Complement system	Immune
LOC592067	30 kDa spicule matrix protein f	Complement system	Immune
LOC100893509	collagen alpha-2(VIII) chain	Complement system	Immune
LOC100892532	uncharacterized LOC100892532	Complement system	Immune
LOC100890927	uncharacterized LOC100890927	Complement system	Immune
LOC100889309	collagen alpha-1(X) chain	Complement system	Immune
LOC757285	uncharacterized LOC757285	Complement system	Immune
LOC100887925	collagen alpha-1(X) chain	Complement system	Immune
LOC115925362	complement factor B-like	Complement system	Immune
bf	complement factor B	Complement system	Immune
LOC100892832	complement C3-like	Complement system	Immune
LOC575436	complement C3	Complement system	Immune
c3	complement C3	Complement system	Immune
LOC577926	cathepsin L1	Cytolytic pathways	Immune
LOC763692	uncharacterized	Cytolytic pathways	Immune
LOC593009	uncharacterized	Cytolytic pathways	Immune
LOC105438173	uncharacterized	Cytolytic pathways	Immune
LOC576823	tubulointerstitial nephritis antigen-like	Cytolytic pathways	Immune
LOC115928815	G-protein coupled receptor GRL101-like	Cytolytic pathways	Immune
LOC756308	transmembrane protease serine 9	Cytolytic pathways	Immune
LOC105447351	uncharacterized LOC105447351	Cytolytic pathways	Immune
LOC100888702	uncharacterized LOC100888702	Cytolytic pathways	Immune
LOC594128	lysosomal protective protein	Cytolytic pathways	Immune
LOC589075	lysosomal protective protein	Cytolytic pathways	Immune
LOC115918704	uncharacterized LOC115918704	Cytolytic pathways	Immune
LOC100893299	uncharacterized LOC100893299	Cytolytic pathways	Immune
LOC578677	uncharacterized LOC578677	Cytolytic pathways	Immune
LOC583152	uncharacterized LOC583152	Cytolytic pathways	Immune
LOC589590	uncharacterized LOC589590	Cytolytic pathways	Immune
LOC579521	uncharacterized LOC579521	Cytolytic pathways	Immune
LOC580197	uncharacterized LOC580197	Cytolytic pathways	Immune
LOC754760	uncharacterized LOC754760	Cytolytic pathways	Immune
LOC579463	uncharacterized LOC579463	Cytolytic pathways	Immune
LOC575002	uncharacterized LOC575002	Cytolytic pathways	Immune
LOC575120	uncharacterized LOC575120	Cytolytic pathways	Immune
LOC764265	uncharacterized LOC764265	Cytolytic pathways	Immune
LOC586157	dipeptidyl peptidase 1	Cytolytic pathways	Immune
LOC588084	cationic trypsin-like	Cytolytic pathways	Immune
LOC575070	cathepsin L1	Cytolytic pathways	Immune
LOC100888532	cathepsin L1	Cytolytic pathways	Immune
LOC575203	cathepsin L1	Cytolytic pathways	Immune
LOC575142	cathepsin L1	Cytolytic pathways	Immune
LOC575275	cathepsin L1	Cytolytic pathways	Immune
LOC576834	trichohyalin	Cytolytic pathways	Immune
LOC586859	cathepsin L	Cytolytic pathways	Immune
LOC583170	cathepsin Z	Cytolytic pathways	Immune
LOC763150	trypsin-1	Cytolytic pathways	Immune
LOC762549	GABRG2	GABA	Neuronal
LOC585204	S6A13	GABA	Neuronal
LOC764578	S6A13	GABA	Neuronal
LOC582927	CLPTM1 regulator of GABA type A receptor forward trafficking	GABA	Neuronal
LOC581664	gamma-aminobutyric acid receptor-associated protein-like 2	GABA	Neuronal
LOC581720	gamma-aminobutyric acid receptor-associated protein-like 2	GABA	Neuronal
LOC115920369	gamma-aminobutyric acid receptor-associated protein-like 2	GABA	Neuronal
LOC115919132	sodium- and chloride-dependent GABA transporter ine-like	GABA	Neuronal
LOC115919833	sodium- and chloride-dependent GABA transporter 1-like	GABA	Neuronal
LOC757159	sodium- and chloride-dependent GABA transporter 1-like	GABA	Neuronal
LOC756322	sodium- and chloride-dependent GABA transporter 2-like	GABA	Neuronal
LOC100888182	sodium- and chloride-dependent GABA transporter 2-like	GABA	Neuronal
LOC115926075	sodium- and chloride-dependent GABA transporter 1-like	GABA	Neuronal
LOC115926076	sodium- and chloride-dependent GABA transporter 1-like	GABA	Neuronal
LOC115920539	sodium- and chloride-dependent GABA transporter 3-like	GABA	Neuronal
LOC105444068	gamma-aminobutyric acid type B receptor subunit 2-like	GABA	Neuronal
LOC105439795	gamma-aminobutyric acid type B receptor subunit 1-like	GABA	Neuronal
LOC105447362	gamma-aminobutyric acid type B receptor subunit 2-like	GABA	Neuronal
LOC105447363	gamma-aminobutyric acid type B receptor subunit 1-like	GABA	Neuronal
LOC590639	gamma-aminobutyric acid type B receptor subunit 2-like	GABA	Neuronal
LOC575641	gamma-aminobutyric acid type B receptor subunit 1-like	GABA	Neuronal
LOC591832	gamma-aminobutyric acid type B receptor subunit 2-like	GABA	Neuronal
LOC588218	gamma-aminobutyric acid type B receptor subunit 2-like	GABA	Neuronal
LOC576500	gamma-aminobutyric acid type B receptor subunit 1-like	GABA	Neuronal
LOC115929081	gamma-aminobutyric acid type B receptor subunit 1-like	GABA	Neuronal
LOC587213	gamma-aminobutyric acid type B receptor subunit 1-like	GABA	Neuronal
LOC588511	gamma-aminobutyric acid type B receptor subunit 2-like	GABA	Neuronal
LOC105442182	gamma-aminobutyric acid type B receptor subunit 2-like	GABA	Neuronal
LOC105442179	gamma-aminobutyric acid type B receptor subunit 1-like	GABA	Neuronal
LOC105446098	gamma-aminobutyric acid type B receptor subunit 2-like	GABA	Neuronal
LOC115919028	gamma-aminobutyric acid receptor subunit gamma-2-like	GABA	Neuronal
LOC115922390	gamma-aminobutyric acid receptor subunit alpha-5-like	GABA	Neuronal
LOC578555	gamma-aminobutyric acid receptor subunit beta-2-like	GABA	Neuronal
LOC115918504	gamma-aminobutyric acid receptor subunit beta-1-like	GABA	Neuronal
LOC105447122	gamma-aminobutyric acid receptor subunit beta-2-like	GABA	Neuronal
LOC100888394	sodium- and chloride-dependent GABA transporter 1	GABA	Neuronal
LOC578952	sodium- and chloride-dependent GABA transporter 1	GABA	Neuronal
LOC763655	gamma-aminobutyric acid type B receptor subunit 2	GABA	Neuronal
LOC574827	gamma-aminobutyric acid type B receptor subunit 2	GABA	Neuronal
LOC100888879	gamma-aminobutyric acid type B receptor subunit 1	GABA	Neuronal
LOC576813	gamma-aminobutyric acid type B receptor subunit 2	GABA	Neuronal
LOC100892787	gamma-aminobutyric acid type B receptor subunit 2	GABA	Neuronal
LOC577824	gamma-aminobutyric acid type B receptor subunit 2	GABA	Neuronal
LOC100891919	gamma-aminobutyric acid receptor subunit alpha-2	GABA	Neuronal
LOC593782	gamma-aminobutyric acid receptor subunit beta-1	GABA	Neuronal
LOC115918375	GABA type A receptor associated protein like 2	GABA	Neuronal
LOC105447194	GABA type A receptor-associated protein	GABA	Neuronal
LOC593186	X-ray repair cross-complementing protein 5	VDJ recombination	Immune
LOC583472	X-ray repair cross-complementing protein 5	VDJ recombination	Immune
LOC764905	X-ray repair cross-complementing protein 6	VDJ recombination	Immune
LOC592079	DNA cross-link repair 1A protein-like	VDJ recombination	Immune
LOC754820	non-homologous end-joining factor 1	VDJ recombination	Immune
LOC591373	DNA nucleotidylexotransferase	VDJ recombination	Immune
LOC763163	DNA repair protein XRCC4	VDJ recombination	Immune
LOC582203	DNA ligase 4	VDJ recombination	Immune
LOC105437164	glycine receptor subunit alpha-3-like	Glycine	Neuronal
LOC586748	glycine receptor subunit alpha-4	Glycine	Neuronal
LOC576725	glycine receptor subunit alpha-4	Glycine	Neuronal
LOC584651	glycine receptor subunit beta	Glycine	Neuronal
LOC503549	histamine H1 receptor	Histamine	Neuronal
LOC100891731	H2 receptor-like	Histamine	Neuronal
LOC582038	HNMT	Histamine	Neuronal
LOC115928132	HNMT-like	Histamine	Neuronal
LOC115927194	histamine N-methyltransferase A-like	Histamine	Neuronal
LOC100888796	histamine N-methyltransferase-like	Histamine	Neuronal
LOC105438182	histamine N-methyltransferase-like	Histamine	Neuronal
LOC115929228	histamine N-methyltransferase-like	Histamine	Neuronal
LOC100889014	histamine N-methyltransferase B	Histamine	Neuronal
LOC581824	histamine N-methyltransferase A	Histamine	Neuronal
LOC752832	histamine N-methyltransferase	Histamine	Neuronal
LOC100891796	histamine N-methyltransferase	Histamine	Neuronal
LOC764668	histamine N-methyltransferase	Histamine	Neuronal
LOC100892228	histamine N-methyltransferase	Histamine	Neuronal
LOC576540	histamine N-methyltransferase	Histamine	Neuronal
LOC100888125	histamine N-methyltransferase	Histamine	Neuronal
LOC100888211	histamine N-methyltransferase	Histamine	Neuronal
LOC100889342	histamine N-methyltransferase	Histamine	Neuronal
LOC100891191	histamine N-methyltransferase	Histamine	Neuronal
LOC584390	histamine N-methyltransferase	Histamine	Neuronal
LOC587894	histamine N-methyltransferase	Histamine	Neuronal
LOC105442694	histamine H2 receptor-like	Histamine	Neuronal
LOC105446467	histamine H2 receptor-like	Histamine	Neuronal
LOC584790	histamine H4 receptor-like	Histamine	Neuronal
LOC100890316	histamine H3 receptor-like	Histamine	Neuronal
LOC115924767	histamine H2 receptor-like	Histamine	Neuronal
LOC105442695	histamine H2 receptor-like	Histamine	Neuronal
LOC115924831	histamine H2 receptor-like	Histamine	Neuronal
LOC764560	histamine H2 receptor-like	Histamine	Neuronal
LOC105445629	histamine H4 receptor-like	Histamine	Neuronal
LOC115925028	histamine H3 receptor-like	Histamine	Neuronal
LOC100888037	histamine H1 receptor-like	Histamine	Neuronal
LOC577867	histamine H1 receptor-like	Histamine	Neuronal
LOC115925075	histamine H1 receptor-like	Histamine	Neuronal
LOC105440356	histamine H3 receptor-like	Histamine	Neuronal
LOC589892	histamine H3 receptor-like	Histamine	Neuronal
LOC105446451	histamine H2 receptor-like	Histamine	Neuronal
LOC115925219	histamine H2 receptor-like	Histamine	Neuronal
LOC115928791	histamine H1 receptor-like	Histamine	Neuronal
LOC105441431	histamine H2 receptor-like	Histamine	Neuronal
LOC105447216	histamine H3 receptor-like	Histamine	Neuronal
LOC105436702	histamine H3 receptor-like	Histamine	Neuronal
LOC585961	histamine H3 receptor-like	Histamine	Neuronal
LOC115920247	histamine H3 receptor-like	Histamine	Neuronal
LOC548615	histidine decarboxylase	Histamine	Neuronal
LOC587513	histamine receptor H2	Histamine	Neuronal
LOC582124	histamine H3 receptor	Histamine	Neuronal
LOC100888550	histamine H1 receptor	Histamine	Neuronal
LOC585907	aGalNAc lectin	C-type lectin domain	Immune
LOC115918007	alpha-N-acetylgalactosamine-specific lectin-like	C-type lectin domain	Immune
LOC115923122	alpha-N-acetylgalactosamine-specific lectin-like	C-type lectin domain	Immune
LOC373516	C-type lectin domain containing 19A	C-type lectin domain	Immune
LOC754580	echinoidin-like	C-type lectin domain	Immune
LOC583606	echinoidin-like	C-type lectin domain	Immune
LOC575374	echinoidin	C-type lectin domain	Immune
LOC582976	echinoidin	C-type lectin domain	Immune
LOC754290	echinoidin	C-type lectin domain	Immune
LOC589857	echinoidin	C-type lectin domain	Immune
LOC584456	echinoidin	C-type lectin domain	Immune
LOC762761	echinoidin	C-type lectin domain	Immune
LOC585363	echinoidin	C-type lectin domain	Immune
LOC755466	T-lymphocyte activation antigen CD80-like	Ig superfamily	Immune
LOC105444011	tyrosine kinase receptor Cad96Ca	Ig superfamily	Immune
LOC100888071	uncharacterized LOC100888071	Ig superfamily	Immune
LOC115921385	uncharacterized LOC115921385	Ig superfamily	Immune
LOC105445625	uncharacterized LOC105445625	Ig superfamily	Immune
LOC762504	kin of IRRE-like protein 1	Ig superfamily	Immune
LOC762799	uncharacterized LOC762799	Ig superfamily	Immune
LOC115921296	hemicentin-2-like	Ig superfamily	Immune
LOC115921168	MDA5/LGP2-like	Pattern Recognition Receptors	Immune
LOC100889837	GBP	Pattern Recognition Receptors	Immune
LOC100893900	SCARB1	Pattern Recognition Receptors	Immune
LOC115920496	interferon-induced helicase C domain-containing protein 1-like	Pattern Recognition Receptors	Immune
LOC100892710	interferon-induced helicase C domain-containing protein 1	Pattern Recognition Receptors	Immune
LOC100893128	nucleolar and coiled-body phosphoprotein 1	Pattern Recognition Receptors	Immune
LOC115919963	peptidoglycan-recognition protein SC2-like	Pattern Recognition Receptors	Immune
LOC575036	probable ATP-dependent RNA helicase DHX58	Pattern Recognition Receptors	Immune
LOC578285	probable ATP-dependent RNA helicase DDX58	Pattern Recognition Receptors	Immune
LOC100889139	probable ATP-dependent RNA helicase DDX58	Pattern Recognition Receptors	Immune
LOC115923425	probable ATP-dependent RNA helicase DDX58	Pattern Recognition Receptors	Immune
LOC105441555	probable ATP-dependent RNA helicase DDX58	Pattern Recognition Receptors	Immune
LOC583008	probable ATP-dependent RNA helicase DDX58	Pattern Recognition Receptors	Immune
LOC764572	peptidoglycan-recognition protein SC2	Pattern Recognition Receptors	Immune
LOC105439863	beta-1,3-glucan-binding protein-like	Pattern Recognition Receptors	Immune
LOC100888033	scavenger receptor class B member 1	Pattern Recognition Receptors	Immune
LOC591777	peptidoglycan-recognition protein 2	Pattern Recognition Receptors	Immune
LOC105441868	lysosome membrane protein 2-like	Pattern Recognition Receptors	Immune
LOC100892590	uncharacterized LOC100892590	Pattern Recognition Receptors	Immune
LOC100892205	lysosome membrane protein 2	Pattern Recognition Receptors	Immune
LOC579868	lysosome membrane protein 2	Pattern Recognition Receptors	Immune
LOC100890436	FA complementation group M	Pattern Recognition Receptors	Immune
LOC115918459	paired box 2 like	Transcription Factors	Immune
LOC100891353	EGR3	Transcription Factors	Immune
LOC579838	FOSl2-like	Transcription Factors	Immune
LOC593520	Sox4	Transcription Factors	Immune
Nfe2	Nfe2	Transcription Factors	Immune
LOC100893285	CEBPA	Transcription Factors	Immune
LOC586014	Elf-3	Transcription Factors	Immune
LOC578414	hes related family bHLH transcription factor with YRPW motif 1	Transcription Factors	Immune
LOC591116	GA binding protein transcription factor subunit alpha	Transcription Factors	Immune
LOC115918562	Jun proto-oncogene, AP-1 transcription factor subunit	Transcription Factors	Immune
LOC589099	growth factor independent 1 transcriptional repressor	Transcription Factors	Immune
LOC576433	signal transducer and activator of transcription 5B	Transcription Factors	Immune
LOC577766	transcription factor binding to IGHM enhancer 3	Transcription Factors	Immune
LOC100890028	zinc finger protein, FOG family member 1-like	Transcription Factors	Immune
Oct	POU domain, class 2, transcription factor 1	Transcription Factors	Immune
ets1	ETS proto-oncogene 1, transcription factor	Transcription Factors	Immune
LOC576197	RUNX family transcription factor 2-like	Transcription Factors	Immune
LOC752043	hes family bHLH transcription factor 1	Transcription Factors	Immune
LOC590859	nuclear factor of activated T-cells 5	Transcription Factors	Immune
LOC592517	CCAAT/enhancer-binding protein gamma	Transcription Factors	Immune
LOC591914	E74 like ETS transcription factor 2	Transcription Factors	Immune
SpRunt-1	RUNX family transcription factor 2	Transcription Factors	Immune
LOC586389	T-box brain transcription factor 1	Transcription Factors	Immune
LOC591714	ets variant transcription factor 6	Transcription Factors	Immune
LOC577426	activating transcription factor 2	Transcription Factors	Immune
erg	transcriptional regulator ERG	Transcription Factors	Immune
LOC592902	RAR related orphan receptor A	Transcription Factors	Immune
LOC115925133	uncharacterized LOC115925133	Transcription Factors	Immune
LOC100892976	uncharacterized LOC100892976	Transcription Factors	Immune
LOC586069	X-box binding protein 1-like	Transcription Factors	Immune
Hes	hairy and enhancer of split	Transcription Factors	Immune
LOC100892885	IKAROS family zinc finger 1	Transcription Factors	Immune
LOC592057	transcription factor HES-4	Transcription Factors	Immune
LOC581970	transcription factor HES-1	Transcription Factors	Immune
LOC100889714	EBF transcription factor 2	Transcription Factors	Immune
LOC581618	transcription factor 12	Transcription Factors	Immune
GATAe	GATA binding protein 6	Transcription Factors	Immune
GATAc	GATA binding protein 3	Transcription Factors	Immune
LOC115918565	extra macrochetae-like	Transcription Factors	Immune
LOC592751	myb-related protein b	Transcription Factors	Immune
LOC576170	Kruppel like factor 2	Transcription Factors	Immune
LOC582943	SMAD family member 1	Transcription Factors	Immune
Sp-Smad2/3	SMAD family member 2	Transcription Factors	Immune
LOC575230	SMAD family member 4	Transcription Factors	Immune
Tcf/Lef	HMG protein Tcf/Lef	Transcription Factors	Immune
LOC100892046	LIM domain only 2	Transcription Factors	Immune
blimp1/krox	PR/SET domain 1	Transcription Factors	Immune
LOC577677	forkhead box p4	Transcription Factors	Immune
LOC592750	tgm1	Integrin Adhesome	Adhesome
LOC574994	dnajb1	Integrin Adhesome	Adhesome
LOC587438	filamin	Integrin Adhesome	Adhesome
LOC592303	tgm1-like	Integrin Adhesome	Adhesome
LOC115919752	tensin1-like	Integrin Adhesome	Adhesome
LOC577919	PPIB	Integrin Adhesome	Adhesome
LOC574636	Sorbs1	Integrin Adhesome	Adhesome
LOC100888152	leucine-rich repeats and calponin homology (CH) domain containing 4	Integrin Adhesome	Adhesome
LOC575134	leucine-rich repeats and calponin homology (CH) domain containing 3	Integrin Adhesome	Adhesome
LOC592811	ransforming growth factor beta induced-like	Integrin Adhesome	Adhesome
LOC105437541	cytoskeleton-associated protein 2-like	Integrin Adhesome	Adhesome
LOC100887842	cytoskeleton associated protein 2-like	Integrin Adhesome	Adhesome
LOC579190	ARF GTPase-activating protein GIT2	Integrin Adhesome	Adhesome
LOC577034	ARF GTPase-activating protein GIT2	Integrin Adhesome	Adhesome
LOC584110	cytoskeleton associated protein 5	Integrin Adhesome	Adhesome
LOC582210	F-actin-monooxygenase MICAL2	Integrin Adhesome	Adhesome
LOC100893866	PDZ and LIM domain protein 4	Integrin Adhesome	Adhesome
LOC592242	PDZ and LIM domain protein 5	Integrin Adhesome	Adhesome
LOC585685	PDZ and LIM domain protein 1	Integrin Adhesome	Adhesome
LOC115922167	Integrin-linked Kinase-like	Integrin Adhesome	Adhesome
LOC100893168	ILK-associated phosphatase	Integrin Adhesome	Adhesome
LOC585369	ILK-associated phosphatase	Integrin Adhesome	Adhesome
LOC580178	ILK-associated phosphatase	Integrin Adhesome	Adhesome
LOC115918452	ILK-associated phosphatase	Integrin Adhesome	Adhesome
LOC579736	fermitin family homolog 2	Integrin Adhesome	Adhesome
LOC579114	catenin alpha-2 (sp-act)	Integrin Adhesome	Adhesome
LOC756521	PDZ domain containing 11	Integrin Adhesome	Adhesome
LOC579286	PDZ domain containing 2	Integrin Adhesome	Adhesome
LOC586457	PDZ domain containing 8	Integrin Adhesome	Adhesome
LOC581345	Integrin-linked Kinase	Integrin Adhesome	Adhesome
LOC105445793	sorbs1 (vinexin-like)	Integrin Adhesome	Adhesome
LOC592472	LIM and SH3 protein 1	Integrin Adhesome	Adhesome
LOC577986	DEAD-box helicase 18	Integrin Adhesome	Adhesome
LOC580270	beta-parvin-like	Integrin Adhesome	Adhesome
LOC586036	Annexin A3-like	Integrin Adhesome	Adhesome
LOC105437546	caldesmon-like	Integrin Adhesome	Adhesome
LOC105438240	caldesmon-like	Integrin Adhesome	Adhesome
LOC105446011	caldesmon-like	Integrin Adhesome	Adhesome
LOC115921434	caldesmon-like	Integrin Adhesome	Adhesome
LOC115921437	caldesmon-like	Integrin Adhesome	Adhesome
LOC115922833	caldesmon-like	Integrin Adhesome	Adhesome
LOC115929022	caldesmon-like	Integrin Adhesome	Adhesome
LOC590651	Annexin A7-1	Integrin Adhesome	Adhesome
LOC115929611	poldip3-like	Integrin Adhesome	Adhesome
LOC585513	Annexin A11a	Integrin Adhesome	Adhesome
LOC580086	sipa1-like	Integrin Adhesome	Adhesome
LOC587473	Annexin A7	Integrin Adhesome	Adhesome
LOC593594	annexin A4	Integrin Adhesome	Adhesome
LOC577698	annexin A7	Integrin Adhesome	Adhesome
LOC100890646	caldesmon	Integrin Adhesome	Adhesome
LOC115918026	LASP-like	Integrin Adhesome	Adhesome
LOC586505	plastin-3	Integrin Adhesome	Adhesome
LOC100893734	paxillin	Integrin Adhesome	Adhesome
LOC590672	vinculin	Integrin Adhesome	Adhesome
LOC574936	csk-like	Integrin Adhesome	Adhesome
LOC579673	tensin1	Integrin Adhesome	Adhesome
LOC592971	Actinin	Integrin Adhesome	Adhesome
LOC578870	arhgef7	Integrin Adhesome	Adhesome
LOC580010	talin1	Integrin Adhesome	Adhesome
LOC593982	iqgap1	Integrin Adhesome	Adhesome
LOC588157	rpl23a	Integrin Adhesome	Adhesome
LOC594388	testin	Integrin Adhesome	Adhesome
LOC577772	ddx27	Integrin Adhesome	Adhesome
LOC583114	brix1	Integrin Adhesome	Adhesome
LOC578804	mrto4	Integrin Adhesome	Adhesome
LOC588004	limd1	Integrin Adhesome	Adhesome
LOC574553	dimt1	Integrin Adhesome	Adhesome
LOC588224	Lims1	Integrin Adhesome	Adhesome
ECaSt/PDI	p4hb	Integrin Adhesome	Adhesome
LOC575442	tbcb	Integrin Adhesome	Adhesome
etg	tgm1	Integrin Adhesome	Adhesome
LOC757166	fen1	Integrin Adhesome	Adhesome
LOC105436929	ptk2	Integrin Adhesome	Adhesome
LOC576114	VASP	Integrin Adhesome	Adhesome
LOC762640	fhl2	Integrin Adhesome	Adhesome
LOC579848	rsu1	Integrin Adhesome	Adhesome
LOC577982	fau	Integrin Adhesome	Adhesome
LOC593730	lpp	Integrin Adhesome	Adhesome
LOC590654	csk	Integrin Adhesome	Adhesome
LOC584174	integrin alpha-PS1	Integrin	Adhesome
LOC105436778	integrin alpha-8-like	Integrin	Adhesome
LOC587915	integrin betaD (beta-1-A)	Integrin	Adhesome
LOC767502	integrin betaD (beta-1-A)	Integrin	Adhesome
LOC100889527	integrin alpha-V (alphaD)	Integrin	Adhesome
LOC581907	integrin alpha-8 (alphaF)	Integrin	Adhesome
LOC105444097	integrin alpha-PS2-like	Integrin	Adhesome
LOC115925973	integrin alpha-V-like	Integrin	Adhesome
LOC105439918	integrin alpha-V-like	Integrin	Adhesome
LOC115922137	integrin alpha-5-like	Integrin	Adhesome
LOC589343	integrin alpha-9	Integrin	Adhesome
LOC590692	integrin alpha-6	Integrin	Adhesome
LOC583516	integrin alpha-V	Integrin	Adhesome
LOC100891086	integrin alpha-V	Integrin	Adhesome
LOC591750	integrin alpha-8	Integrin	Adhesome
LOC373206	integrin alphaP	Integrin	Adhesome
LOC373367	integrin betaG	Integrin	Adhesome
LOC373364	integrin betaC	Integrin	Adhesome
LOC373365	integrin betaL	Integrin	Adhesome
LOC578583	PIAS2	Cytoplasmic adaptors / signal transducers	Immune
LOC594503	SOCS2	Cytoplasmic adaptors / signal transducers	Immune
LOC373187	ABL proto-oncogene 2, non-receptor tyrosine kinase	Cytoplasmic adaptors / signal transducers	Immune
LOC100888693	checkpoint serine/threonine-protein kinase bub1	Cytoplasmic adaptors / signal transducers	Immune
sfk3	HCK proto-oncogene, Src family tyrosine kinase	Cytoplasmic adaptors / signal transducers	Immune
LOC577165	probable serine/threonine-protein kinase drkD	Cytoplasmic adaptors / signal transducers	Immune
LOC592391	WASP like actin nucleation promoting factor	Cytoplasmic adaptors / signal transducers	Immune
SFK5	proto-oncogene tyrosine-protein kinase Src	Cytoplasmic adaptors / signal transducers	Immune
LOC579511	interleukin 1 receptor associated kinase 4	Cytoplasmic adaptors / signal transducers	Immune
FRK	fyn related Src family tyrosine kinase	Cytoplasmic adaptors / signal transducers	Immune
SFK1	src-family protein tyrosine kinase	Cytoplasmic adaptors / signal transducers	Immune
LOC590852	tyrosine-protein kinase JAK2	Cytoplasmic adaptors / signal transducers	Immune
LOC589201	tyrosine-protein kinase SYK	Cytoplasmic adaptors / signal transducers	Immune
LOC578276	uncharacterized LOC578276	Cytoplasmic adaptors / signal transducers	Immune
LOC575390	uncharacterized LOC575390	Cytoplasmic adaptors / signal transducers	Immune
LOC588073	uncharacterized LOC588073	Cytoplasmic adaptors / signal transducers	Immune
LOC100891038	FKBP prolyl isomerase 1A	Cytoplasmic adaptors / signal transducers	Immune
LOC578833	cytoplasmic protein NCK2	Cytoplasmic adaptors / signal transducers	Immune
LOC592420	SH2B adapter protein 2	Cytoplasmic adaptors / signal transducers	Immune
SFK7	src family kinase 7	Cytoplasmic adaptors / signal transducers	Immune
LOC577038	uncharacterized	Interleukins, Cytokines and Hematopoietins	Immune
LOC754218	uncharacterized	Interleukins, Cytokines and Hematopoietins	Immune
LOC577851	E3 ubiquitin-protein ligase pellino homolog 1	Interleukins, Cytokines and Hematopoietins	Immune
LOC105444560	macrophage migration inhibitory factor-like	Interleukins, Cytokines and Hematopoietins	Immune
LOC754012	macrophage migration inhibitory factor	Interleukins, Cytokines and Hematopoietins	Immune
LOC762494	macrophage migration inhibitory factor	Interleukins, Cytokines and Hematopoietins	Immune
LOC764816	interleukin-1 receptor type 1	Interleukins, Cytokines and Hematopoietins	Immune
LOC100892172	uncharacterized LOC100892172	Interleukins, Cytokines and Hematopoietins	Immune
LOC100890352	uncharacterized LOC100890352	Interleukins, Cytokines and Hematopoietins	Immune
LOC105443135	interleukin 17-like protein	Interleukins, Cytokines and Hematopoietins	Immune
LOC100889078	interleukin 17-like protein	Interleukins, Cytokines and Hematopoietins	Immune
LOC105444986	interleukin 17-like protein	Interleukins, Cytokines and Hematopoietins	Immune
LOC753421	uncharacterized LOC753421	Interleukins, Cytokines and Hematopoietins	Immune
LOC752978	uncharacterized LOC752978	Interleukins, Cytokines and Hematopoietins	Immune
LOC586858	uncharacterized LOC586858	Interleukins, Cytokines and Hematopoietins	Immune
LOC577624	uncharacterized LOC577624	Interleukins, Cytokines and Hematopoietins	Immune
LOC105440996	interleukin-17D-like	Interleukins, Cytokines and Hematopoietins	Immune
LOC105444996	interleukin-17D-like	Interleukins, Cytokines and Hematopoietins	Immune
LOC105444970	interleukin-17D-like	Interleukins, Cytokines and Hematopoietins	Immune
LOC579837	vascular endothelial growth factor receptor 1	RTK signaling	Immune
LOC115922368	vascular endothelial growth factor A-like	RTK signaling	Immune
LOC100889860	vascular endothelial growth factor 3-like	RTK signaling	Immune
LOC100888329	fms related tyrosine kinase 4	RTK signaling	Immune
TIE1/2	TEK receptor tyrosine kinase	RTK signaling	Immune
LOC105440225	uncharacterized LOC105440225	RTK signaling	Immune
LOC100892493	nascent polypeptide-associated complex subunit alpha, muscle-specific form	TNF pathway	Immune
LOC100887974	tumor necrosis factor receptor superfamily member 16	TNF pathway	Immune
LOC100893152	tumor necrosis factor receptor superfamily member 16	TNF pathway	Immune
LOC100887852	FAS-associated death domain protein-like	TNF pathway	Immune
LOC100893592	uncharacterized LOC100893592	TNF pathway	Immune
LOC105446527	uncharacterized LOC105446527	TNF pathway	Immune
LOC100890291	uncharacterized LOC100890291	TNF pathway	Immune
LOC100890814	uncharacterized LOC100890814	TNF pathway	Immune
LOC100888307	uncharacterized LOC100888307	TNF pathway	Immune
LOC575008	uncharacterized LOC575008	TNF pathway	Immune
LOC584996	uncharacterized LOC584996	TNF pathway	Immune
LOC576628	uncharacterized LOC576628	TNF pathway	Immune
LOC115918232	IRF	NFκB / IRF pathways	Immune
LOC590620	inhibitor of nuclear factor kappa-B kinase subunit epsilon	NFκB / IRF pathways	Immune
LOC591886	TGF-beta-activated kinase 1 and MAP3K7-binding protein 2	NFκB / IRF pathways	Immune
LOC100887846	TGF-beta activated kinase 1 (MAP3K7) binding protein 1	NFκB / IRF pathways	Immune
LOC590951	mitogen-activated protein kinase kinase kinase 7	NFκB / IRF pathways	Immune
LOC575231	putative transcription factor p65 homolog	NFκB / IRF pathways	Immune
LOC592030	ubiquitin-conjugating enzyme E2 variant 1	NFκB / IRF pathways	Immune
LOC115925587	TNF receptor-associated factor 6-A-like	NFκB / IRF pathways	Immune
LOC579073	serine/threonine-protein kinase TBK1	NFκB / IRF pathways	Immune
LOC590968	ubiquitin-conjugating enzyme E2 N	NFκB / IRF pathways	Immune
LOC594165	TNF receptor-associated factor 1	NFκB / IRF pathways	Immune
NFkB	nuclear factor kappa B subunit 1	NFκB / IRF pathways	Immune
LOC584052	TNF receptor-associated factor 6	NFκB / IRF pathways	Immune
LOC574808	TNF receptor-associated factor 4	NFκB / IRF pathways	Immune
LOC578197	TNF receptor-associated factor 3	NFκB / IRF pathways	Immune
LOC587392	TNF receptor-associated factor 4	NFκB / IRF pathways	Immune
LOC578336	interferon regulatory factor 4	NFκB / IRF pathways	Immune
LOC574850	NF-kappa-B inhibitor epsilon	NFκB / IRF pathways	Immune
LOC580685	serine/threonine kinase 40	NFκB / IRF pathways	Immune
LOC578116	uncharacterized LOC578116	NFκB / IRF pathways	Immune
LOC100893452	ankyrin repeat, PH and SEC7 domain containing protein secG-like	NLR signaling	Immune
LOC105441411	probable serine/threonine-protein kinase roco11	NLR signaling	Immune
LOC587947	solute carrier family 15 member 2	NLR signaling	Immune
LOC115929690	uncharacterized LOC115929690	NLR signaling	Immune
LOC115921341	uncharacterized LOC115921341	NLR signaling	Immune
LOC100890786	caspase-14-like	NLR signaling	Immune
LOC100893709	caspase-6-like	NLR signaling	Immune
LOC587023	caspase-3	NLR signaling	Immune
LOC100888153	caspase-3	NLR signaling	Immune
LOC589716	evolutionarily conserved signaling intermediate in Toll pathway, mitochondrial	TLR adaptor	Immune
LOC575081	myeloid differentiation primary response protein MyD88	TLR adaptor	Immune
LOC100890264	sterile alpha and TIR motif containing 1	TLR adaptor	Immune
LOC575153	myeloid differentiation factor 88	TLR adaptor	Immune
LOC105441023	transmembrane protein 268-like	TLR adaptor	Immune
LOC100888669	uncharacterized LOC100888669	TLR adaptor	Immune
LOC100888215	uncharacterized LOC100888215	TLR adaptor	Immune
LOC100892829	uncharacterized LOC100892829	TLR adaptor	Immune
LOC115918617	uncharacterized LOC115918617	TLR adaptor	Immune
LOC100888223	uncharacterized LOC100888223	TLR adaptor	Immune
LOC100890789	uncharacterized LOC100890789	TLR adaptor	Immune
LOC105443448	uncharacterized LOC105443448	TLR adaptor	Immune
LOC100890026	uncharacterized LOC100890026	TLR adaptor	Immune
LOC100888378	uncharacterized LOC100888378	TLR adaptor	Immune
LOC105439671	uncharacterized LOC105439671	TLR adaptor	Immune
LOC105439383	uncharacterized LOC105439383	TLR adaptor	Immune
LOC105439385	uncharacterized LOC105439385	TLR adaptor	Immune
LOC105447546	uncharacterized LOC105447546	TLR adaptor	Immune
LOC100893943	uncharacterized LOC100893943	TLR adaptor	Immune
LOC100887968	uncharacterized LOC100887968	TLR adaptor	Immune
LOC105442223	uncharacterized LOC105442223	TLR adaptor	Immune
LOC115929928	uncharacterized LOC115929928	TLR adaptor	Immune
LOC100888822	uncharacterized LOC100888822	TLR adaptor	Immune
LOC583612	uncharacterized LOC583612	TLR adaptor	Immune
LOC764345	uncharacterized LOC764345	TLR adaptor	Immune
LOC756962	uncharacterized LOC756962	TLR adaptor	Immune
LOC591349	uncharacterized LOC591349	TLR adaptor	Immune
LOC756664	toll interacting protein	TLR adaptor	Immune
LOC579761	tyrosine-protein phosphatase 99A	Misc Immune	Immune
LOC585087	serum amyloid A-5 protein	Misc Immune	Immune
LOC763266	serum amyloid A protein	Misc Immune	Immune
LOC579544	CD109 molecule	Misc Immune	Immune
LOC115923022	vacuolar protein sorting-associated protein 72 homolog	NACTH-LRR (NLR)	Immune
LOC115921325	NACHT, LRR and PYD domains-containing protein 12-like	NACTH-LRR (NLR)	Immune
LOC105439868	NACHT, LRR and PYD domains-containing protein 12-like	NACTH-LRR (NLR)	Immune
LOC105438814	NACHT, LRR and PYD domains-containing protein 12-like	NACTH-LRR (NLR)	Immune
LOC105441250	NACHT, LRR and PYD domains-containing protein 12-like	NACTH-LRR (NLR)	Immune
LOC115921182	NACHT, LRR and PYD domains-containing protein 3-like	NACTH-LRR (NLR)	Immune
LOC105440641	NACHT, LRR and PYD domains-containing protein 3-like	NACTH-LRR (NLR)	Immune
LOC105439442	NACHT, LRR and PYD domains-containing protein 5-like	NACTH-LRR (NLR)	Immune
LOC115921239	NACHT, LRR and PYD domains-containing protein 3-like	NACTH-LRR (NLR)	Immune
LOC105442745	NACHT, LRR and PYD domains-containing protein 5-like	NACTH-LRR (NLR)	Immune
LOC105438837	NACHT, LRR and PYD domains-containing protein 6-like	NACTH-LRR (NLR)	Immune
LOC115922335	NACHT, LRR and PYD domains-containing protein 6-like	NACTH-LRR (NLR)	Immune
LOC105437986	NACHT, LRR and PYD domains-containing protein 3-like	NACTH-LRR (NLR)	Immune
LOC115921178	NACHT, LRR and PYD domains-containing protein 3-like	NACTH-LRR (NLR)	Immune
LOC105436577	NACHT, LRR and PYD domains-containing protein 3-like	NACTH-LRR (NLR)	Immune
LOC105440342	NACHT, LRR and PYD domains-containing protein 3-like	NACTH-LRR (NLR)	Immune
LOC105442327	NACHT, LRR and PYD domains-containing protein 3-like	NACTH-LRR (NLR)	Immune
LOC115918206	NACHT, LRR and PYD domains-containing protein 5-like	NACTH-LRR (NLR)	Immune
LOC115926088	baculoviral IAP repeat-containing protein 1e-like	NACTH-LRR (NLR)	Immune
LOC577193	NACHT domain- and WD repeat-containing protein 1	NACTH-LRR (NLR)	Immune
LOC115928206	NLR family CARD domain-containing protein 3-like	NACTH-LRR (NLR)	Immune
LOC105444727	NLR family CARD domain-containing protein 4-like	NACTH-LRR (NLR)	Immune
LOC100889937	NACHT, LRR and PYD domains-containing protein 12	NACTH-LRR (NLR)	Immune
LOC100892902	NACHT, LRR and PYD domains-containing protein 12	NACTH-LRR (NLR)	Immune
LOC754090	NACHT, LRR and PYD domains-containing protein 12	NACTH-LRR (NLR)	Immune
LOC100891859	NACHT, LRR and PYD domains-containing protein 3	NACTH-LRR (NLR)	Immune
LOC100893212	NACHT, LRR and PYD domains-containing protein 3	NACTH-LRR (NLR)	Immune
LOC115921411	gastrula zinc finger protein XlCGF7.1-like	NACTH-LRR (NLR)	Immune
LOC583376	serine/threonine-protein kinase TAO1	NACTH-LRR (NLR)	Immune
LOC115921836	flocculation protein FLO11-like	NACTH-LRR (NLR)	Immune
LOC105438843	uncharacterized LOC105438843	NACTH-LRR (NLR)	Immune
LOC115920854	uncharacterized LOC115920854	NACTH-LRR (NLR)	Immune
LOC105442880	uncharacterized LOC105442880	NACTH-LRR (NLR)	Immune
LOC105445539	uncharacterized LOC105445539	NACTH-LRR (NLR)	Immune
LOC100892162	uncharacterized LOC100892162	NACTH-LRR (NLR)	Immune
LOC115928105	uncharacterized LOC115928105	NACTH-LRR (NLR)	Immune
LOC100894092	uncharacterized LOC100894092	NACTH-LRR (NLR)	Immune
LOC105444093	uncharacterized LOC105444093	NACTH-LRR (NLR)	Immune
LOC105445799	uncharacterized LOC105445799	NACTH-LRR (NLR)	Immune
LOC100893197	uncharacterized LOC100893197	NACTH-LRR (NLR)	Immune
LOC105440264	uncharacterized LOC105440264	NACTH-LRR (NLR)	Immune
LOC100888628	uncharacterized LOC100888628	NACTH-LRR (NLR)	Immune
LOC100890604	uncharacterized LOC100890604	NACTH-LRR (NLR)	Immune
LOC105446828	uncharacterized LOC105446828	NACTH-LRR (NLR)	Immune
LOC100893826	uncharacterized LOC100893826	NACTH-LRR (NLR)	Immune
LOC115927699	uncharacterized LOC115927699	NACTH-LRR (NLR)	Immune
LOC105440679	uncharacterized LOC105440679	NACTH-LRR (NLR)	Immune
LOC105441888	uncharacterized LOC105441888	NACTH-LRR (NLR)	Immune
LOC115927783	uncharacterized LOC115927783	NACTH-LRR (NLR)	Immune
LOC105439230	uncharacterized LOC105439230	NACTH-LRR (NLR)	Immune
LOC115926667	uncharacterized LOC115926667	NACTH-LRR (NLR)	Immune
LOC115927514	uncharacterized LOC115927514	NACTH-LRR (NLR)	Immune
LOC115927768	uncharacterized LOC115927768	NACTH-LRR (NLR)	Immune
LOC100893175	uncharacterized LOC100893175	NACTH-LRR (NLR)	Immune
LOC105441906	uncharacterized LOC105441906	NACTH-LRR (NLR)	Immune
LOC115923352	uncharacterized LOC115923352	NACTH-LRR (NLR)	Immune
LOC105445336	uncharacterized LOC105445336	NACTH-LRR (NLR)	Immune
LOC100890779	uncharacterized LOC100890779	NACTH-LRR (NLR)	Immune
LOC105437622	uncharacterized LOC105437622	NACTH-LRR (NLR)	Immune
LOC105441599	uncharacterized LOC105441599	NACTH-LRR (NLR)	Immune
LOC105441968	uncharacterized LOC105441968	NACTH-LRR (NLR)	Immune
LOC105440921	uncharacterized LOC105440921	NACTH-LRR (NLR)	Immune
LOC105444385	uncharacterized LOC105444385	NACTH-LRR (NLR)	Immune
LOC100892949	uncharacterized LOC100892949	NACTH-LRR (NLR)	Immune
LOC105447055	uncharacterized LOC105447055	NACTH-LRR (NLR)	Immune
LOC115918214	uncharacterized LOC115918214	NACTH-LRR (NLR)	Immune
LOC105438949	uncharacterized LOC105438949	NACTH-LRR (NLR)	Immune
LOC105438350	uncharacterized LOC105438350	NACTH-LRR (NLR)	Immune
LOC100893514	uncharacterized LOC100893514	NACTH-LRR (NLR)	Immune
LOC115925873	uncharacterized LOC115925873	NACTH-LRR (NLR)	Immune
LOC105440537	uncharacterized LOC105440537	NACTH-LRR (NLR)	Immune
LOC105438532	uncharacterized LOC105438532	NACTH-LRR (NLR)	Immune
LOC105440534	uncharacterized LOC105440534	NACTH-LRR (NLR)	Immune
LOC105438852	uncharacterized LOC105438852	NACTH-LRR (NLR)	Immune
LOC100890694	uncharacterized LOC100890694	NACTH-LRR (NLR)	Immune
LOC115921396	uncharacterized LOC115921396	NACTH-LRR (NLR)	Immune
LOC100893957	uncharacterized LOC100893957	NACTH-LRR (NLR)	Immune
LOC115925120	uncharacterized LOC115925120	NACTH-LRR (NLR)	Immune
LOC105438386	uncharacterized LOC105438386	NACTH-LRR (NLR)	Immune
LOC105443456	uncharacterized LOC105443456	NACTH-LRR (NLR)	Immune
LOC105438721	uncharacterized LOC105438721	NACTH-LRR (NLR)	Immune
LOC105447266	uncharacterized LOC105447266	NACTH-LRR (NLR)	Immune
LOC105445309	uncharacterized LOC105445309	NACTH-LRR (NLR)	Immune
LOC100891967	uncharacterized LOC100891967	NACTH-LRR (NLR)	Immune
LOC100892114	uncharacterized LOC100892114	NACTH-LRR (NLR)	Immune
LOC115927696	uncharacterized LOC115927696	NACTH-LRR (NLR)	Immune
LOC115921423	uncharacterized LOC115921423	NACTH-LRR (NLR)	Immune
LOC105436589	uncharacterized LOC105436589	NACTH-LRR (NLR)	Immune
LOC105436991	uncharacterized LOC105436991	NACTH-LRR (NLR)	Immune
LOC105446612	uncharacterized LOC105446612	NACTH-LRR (NLR)	Immune
LOC105437098	uncharacterized LOC105437098	NACTH-LRR (NLR)	Immune
LOC105441383	uncharacterized LOC105441383	NACTH-LRR (NLR)	Immune
LOC105439014	uncharacterized LOC105439014	NACTH-LRR (NLR)	Immune
LOC105440798	uncharacterized LOC105440798	NACTH-LRR (NLR)	Immune
LOC105437620	uncharacterized LOC105437620	NACTH-LRR (NLR)	Immune
LOC105442081	uncharacterized LOC105442081	NACTH-LRR (NLR)	Immune
LOC105447047	uncharacterized LOC105447047	NACTH-LRR (NLR)	Immune
LOC105437006	uncharacterized LOC105437006	NACTH-LRR (NLR)	Immune
LOC100887979	uncharacterized LOC100887979	NACTH-LRR (NLR)	Immune
LOC105442409	uncharacterized LOC105442409	NACTH-LRR (NLR)	Immune
LOC100888385	uncharacterized LOC100888385	NACTH-LRR (NLR)	Immune
LOC115921109	uncharacterized LOC115921109	NACTH-LRR (NLR)	Immune
LOC100892816	uncharacterized LOC100892816	NACTH-LRR (NLR)	Immune
LOC762918	uncharacterized LOC762918	NACTH-LRR (NLR)	Immune
LOC592734	uncharacterized LOC592734	NACTH-LRR (NLR)	Immune
LOC586255	uncharacterized LOC586255	NACTH-LRR (NLR)	Immune
LOC100893127	zinc finger protein 91	NACTH-LRR (NLR)	Immune
LOC105443861	protein NLRC5-like	NACTH-LRR (NLR)	Immune
LOC115927732	protein NLRC5-like	NACTH-LRR (NLR)	Immune
LOC105438919	protein NLRC5-like	NACTH-LRR (NLR)	Immune
LOC105440324	protein NLRC5-like	NACTH-LRR (NLR)	Immune
LOC100893882	protein NLRC5	NACTH-LRR (NLR)	Immune
LOC577702	emx	Neural differentiation / transcription factors	Neuronal
LOC578589	zic	Neural differentiation / transcription factors	Neuronal
BACE	BACE	Neural differentiation / transcription factors	Neuronal
Nfe2	Nfe2	Neural differentiation / transcription factors	Neuronal
LOC593520	soxc	Neural differentiation / transcription factors	Neuronal
SoxB1	SoxB1	Neural differentiation / transcription factors	Neuronal
LOC764011	nAChR	Neural differentiation / transcription factors	Neuronal
LOC105446453	achaete-scute	Neural differentiation / transcription factors	Neuronal
LOC593387	achaete-scute	Neural differentiation / transcription factors	Neuronal
LOC100888741	achaete-scute	Neural differentiation / transcription factors	Neuronal
LOC582267	glass-like	Neural differentiation / transcription factors	Neuronal
LOC115920693	orthopedia	Neural differentiation / transcription factors	Neuronal
LOC579386	orthopedia	Neural differentiation / transcription factors	Neuronal
LOC105441243	orthopedia	Neural differentiation / transcription factors	Neuronal
LOC100889201	z133/fez	Neural differentiation / transcription factors	Neuronal
LOC577601	brn124	Neural differentiation / transcription factors	Neuronal
LOC115923516	netrin	Neural differentiation / transcription factors	Neuronal
LOC756286	neurod	Neural differentiation / transcription factors	Neuronal
delta	delta	Neural differentiation / transcription factors	Neuronal
LOC585766	glass	Neural differentiation / transcription factors	Neuronal
LOC576365	islet	Neural differentiation / transcription factors	Neuronal
LOC115917906	vacht	Neural differentiation / transcription factors	Neuronal
LOC576549	nAChR	Neural differentiation / transcription factors	Neuronal
LOC577316	nAChR	Neural differentiation / transcription factors	Neuronal
LOC577385	nAChR	Neural differentiation / transcription factors	Neuronal
LOC581086	nAChR	Neural differentiation / transcription factors	Neuronal
LOC581154	nAChR	Neural differentiation / transcription factors	Neuronal
LOC581601	nAChR	Neural differentiation / transcription factors	Neuronal
LOC581710	nAChR	Neural differentiation / transcription factors	Neuronal
LOC583276	nAChR	Neural differentiation / transcription factors	Neuronal
LOC584690	nAChR	Neural differentiation / transcription factors	Neuronal
LOC756795	nAChR	Neural differentiation / transcription factors	Neuronal
LOC593387	acSc	Neural differentiation / transcription factors	Neuronal
LOC100889714	ebf3	Neural differentiation / transcription factors	Neuronal
FoxG	foxg	Neural differentiation / transcription factors	Neuronal
LOC576632	foxM	Neural differentiation / transcription factors	Neuronal
LOC580371	glia	Neural differentiation / transcription factors	Neuronal
LOC581970	hey4	Neural differentiation / transcription factors	Neuronal
LOC574894	hnf4	Neural differentiation / transcription factors	Neuronal
hox1	hox7	Neural differentiation / transcription factors	Neuronal
LOC763081	insm	Neural differentiation / transcription factors	Neuronal
LOC587111	nos1	Neural differentiation / transcription factors	Neuronal
prox1	prox	Neural differentiation / transcription factors	Neuronal
LOC585551	sip1	Neural differentiation / transcription factors	Neuronal
LOC576281	six3	Neural differentiation / transcription factors	Neuronal
LOC115917880	synb	Neural differentiation / transcription factors	Neuronal
LOC589805	trak	Neural differentiation / transcription factors	Neuronal
LOC585147	Wnt6	Neural differentiation / transcription factors	Neuronal
LOC582139	ato	Neural differentiation / transcription factors	Neuronal
LOC591662	ato	Neural differentiation / transcription factors	Neuronal
Dlx	dlx	Neural differentiation / transcription factors	Neuronal
LOC582205	ese	Neural differentiation / transcription factors	Neuronal
LOC584048	eya	Neural differentiation / transcription factors	Neuronal
LOC575572	hbn	Neural differentiation / transcription factors	Neuronal
LOC578414	hey	Neural differentiation / transcription factors	Neuronal
lox	lox	Neural differentiation / transcription factors	Neuronal
LOC575591	mbx	Neural differentiation / transcription factors	Neuronal
LOC100890077	ngn	Neural differentiation / transcription factors	Neuronal
LOC115920693	otp	Neural differentiation / transcription factors	Neuronal
LOC576329	tlx	Neural differentiation / transcription factors	Neuronal
ntf5	nt	Neural differentiation / transcription factors	Neuronal
LOC576952	rx	Neural differentiation / transcription factors	Neuronal
LOC591696	rx	Neural differentiation / transcription factors	Neuronal
LOC581094	th	Neural differentiation / transcription factors	Neuronal
LOC580381	Trh	Neural peptide related	Neuronal
LOC753700	np10	Neural peptide related	Neuronal
LOC753167	Calcitonin	Neural peptide related	Neuronal
LOC752998	echinotocin	Neural peptide related	Neuronal
LOC100893683	Kisspeptin	Neural peptide related	Neuronal
LOC753529	Adam/Ts16	Neural peptide related	Neuronal
LOC100126188	BursAlpha	Neural peptide related	Neuronal
LOC763375	BursBeta	Neural peptide related	Neuronal
LOC763080	FSALMFa	Neural peptide related	Neuronal
LOC752998	NGFFFa	Neural peptide related	Neuronal
gpa2	GPH1/2	Neural peptide related	Neuronal
LOC752454	np13	Neural peptide related	Neuronal
LOC752890	Np17	Neural peptide related	Neuronal
LOC582423	GNRH	Neural peptide related	Neuronal
LOC752246	np18	Neural peptide related	Neuronal
LOC752016	np11	Neural peptide related	Neuronal
LOC593656	GPH3	Neural peptide related	Neuronal
LOC575298	np20	Neural peptide related	Neuronal
LOC115918735	np20	Neural peptide related	Neuronal
LOC575887	SecV	Neural peptide related	Neuronal
LOC752580	np8	Neural peptide related	Neuronal
LOC100888198	np9	Neural peptide related	Neuronal
LOC115926197	MCH	Neural peptide related	Neuronal
LOC752090	EH2	Neural peptide related	Neuronal
LOC753858	SS1	Neural peptide related	Neuronal
LOC755899	PDF	Neural peptide related	Neuronal
LOC105446190	Ox2	Neural peptide related	Neuronal
LOC763123	AN	Neural peptide related	Neuronal
LOC105444549	putative neurotrophin receptor LTRK 1-like	Neurotrophins	Neuronal
ntf5	neurotrophin 5	Neurotrophins	Neuronal
LOC586563	p75NTR	Neurotrophins	Neuronal
LOC105443366	NOS1AP-like	Nitric oxide	Neuronal
LOC579464	guanylate cyclase soluble subunit beta-2-like	Nitric oxide	Neuronal
LOC589539	guanylate cyclase soluble subunit beta-2-like	Nitric oxide	Neuronal
LOC105436440	guanylate cyclase soluble subunit beta-2-like	Nitric oxide	Neuronal
LOC115921428	guanylate cyclase soluble subunit beta-2-like	Nitric oxide	Neuronal
LOC115921429	guanylate cyclase soluble subunit beta-2-like	Nitric oxide	Neuronal
LOC115921433	guanylate cyclase soluble subunit beta-2-like	Nitric oxide	Neuronal
LOC100889569	guanylate cyclase 1 soluble subunit alpha 2	Nitric oxide	Neuronal
LOC105446861	receptor-type guanylate cyclase gcy-14-like	Nitric oxide	Neuronal
LOC581605	guanylate cyclase 1 soluble subunit beta 1	Nitric oxide	Neuronal
LOC100890426	guanylate cyclase soluble subunit beta-2	Nitric oxide	Neuronal
LOC100892109	soluble guanylate cyclase gcy-31-like	Nitric oxide	Neuronal
LOC756941	soluble guanylate cyclase 88E	Nitric oxide	Neuronal
LOC115926513	guanylate cyclase 32E-like	Nitric oxide	Neuronal
LOC115923803	guanylate cyclase 32E-like	Nitric oxide	Neuronal
LOC115923804	guanylate cyclase 32E-like	Nitric oxide	Neuronal
LOC105446772	guanylate cyclase 2G-like	Nitric oxide	Neuronal
LOC587111	Neuronal NOS	Nitric oxide	Neuronal
LOC100888835	NOS1AP	Nitric oxide	Neuronal
LOC585431	NOSIP	Nitric oxide	Neuronal
LOC100888109	NOS1	Nitric oxide	Neuronal
LOC105445726	SLC6A2	Noradrenaline	Neuronal
LOC752850	dopamine beta-hydroxylase	Noradrenaline	Neuronal
LOC586320	dopamine beta-hydroxylase	Noradrenaline	Neuronal
LOC584535	THRb	Nuclear Hormone Receptor	Nuclear Hormone Receptor
LOC100887874	RARa	Nuclear Hormone Receptor	Nuclear Hormone Receptor
LOC574567	RARb	Nuclear Hormone Receptor	Nuclear Hormone Receptor
Ecr/Fxr	Ecr/Fxr	Nuclear Hormone Receptor	Nuclear Hormone Receptor
LOC115917889	NR1D/F (Rev-Erb/ROR)	Nuclear Hormone Receptor	Nuclear Hormone Receptor
LOC578618	NR1D (Rev-Erb)	Nuclear Hormone Receptor	Nuclear Hormone Receptor
LOC756187	NR1 family	Nuclear Hormone Receptor	Nuclear Hormone Receptor
LOC580686	NR1D1 (Rev-Erb)	Nuclear Hormone Receptor	Nuclear Hormone Receptor
LOC587072	NR5A2 (LRH-1)	Nuclear Hormone Receptor	Nuclear Hormone Receptor
LOC576939	nuclear receptor subfamily 2 group F member 1-A isoform X1	Nuclear Hormone Receptor	Nuclear Hormone Receptor
LOC581160	nuclear receptor subfamily 4 group A member 2 isoform X2	Nuclear Hormone Receptor	Nuclear Hormone Receptor
LOC115919251	nuclear receptor subfamily 0 group B member 1-like	Nuclear Hormone Receptor	Nuclear Hormone Receptor
LOC589806	nuclear receptor subfamily 2 group E member 1	Nuclear Hormone Receptor	Nuclear Hormone Receptor
LOC587959	nuclear receptor subfamily 2 group E member 1	Nuclear Hormone Receptor	Nuclear Hormone Receptor
LOC763973	nuclear receptor subfamily 6 group A member 1	Nuclear Hormone Receptor	Nuclear Hormone Receptor
LOC574894	hepatocyte nuclear factor 4-gamma isoform X2	Nuclear Hormone Receptor	Nuclear Hormone Receptor
LOC115918389	nuclear hormone receptor FTZ-F1 beta-like	Nuclear Hormone Receptor	Nuclear Hormone Receptor
LOC579483	ecdysone-induced protein 78C isoform X1	Nuclear Hormone Receptor	Nuclear Hormone Receptor
shr2	shr2; orphan steroid hormone receptor 2	Nuclear Hormone Receptor	Nuclear Hormone Receptor
LOC579018	retinoic acid receptor RXR isoform X1	Nuclear Hormone Receptor	Nuclear Hormone Receptor
LOC100889605	nuclear hormone receptor FTZ-F1 beta	Nuclear Hormone Receptor	Nuclear Hormone Receptor
LOC115929519	oxysterols receptor LXR-beta-like	Nuclear Hormone Receptor	Nuclear Hormone Receptor
SHR3	SHR3; steroid hormone receptor 3	Nuclear Hormone Receptor	Nuclear Hormone Receptor
LOC577397	oxysterols receptor LXR-beta	Nuclear Hormone Receptor	Nuclear Hormone Receptor
LOC579264	estrogen related receptor	Nuclear Hormone Receptor	Nuclear Hormone Receptor
LOC592902	nuclear receptor ROR-beta	Nuclear Hormone Receptor	Nuclear Hormone Receptor
LOC589099	retinoid x receptor	Nuclear Hormone Receptor	Nuclear Hormone Receptor
LOC581266	bile acid receptor	Nuclear Hormone Receptor	Nuclear Hormone Receptor
LOC577786	VDR-like	Nuclear Hormone Receptor	Nuclear Hormone Receptor
LOC579208	PPARy	Nuclear Hormone Receptor	Nuclear Hormone Receptor
LOC576339	PPARa	Nuclear Hormone Receptor	Nuclear Hormone Receptor
LOC593355	calumenin-A	PMC Expressed	Skeletogenesis
LOC591161	fibrillin-3	PMC Expressed	Skeletogenesis
LOC574679	hemicentin-1	PMC Expressed	Skeletogenesis
LOC115929285	prestin-like	PMC Expressed	Skeletogenesis
LOC580201	adenosine deaminase	PMC Expressed	Skeletogenesis
LOC579101	carbonic anhydrase 2	PMC Expressed	Skeletogenesis
LOC753615	uncharacterized	PMC Expressed	Skeletogenesis
LOC577128	mmp24	PMC Expressed	Skeletogenesis
LOC100889419	IgGFc binding-like	PMC Expressed	Skeletogenesis
LOC105440774	uncharacterized	PMC Expressed	Skeletogenesis
LOC574693	Hsp70-4	PMC Expressed	Skeletogenesis
LOC100894110	Cep55	PMC Expressed	Skeletogenesis
LOC574994	DNAJB1	PMC Expressed	Skeletogenesis
LOC100893285	CEBPA	PMC Expressed	Skeletogenesis
LOC584491	ANKRD27	PMC Expressed	Skeletogenesis
LOC100891321	TRPA1	PMC Expressed	Skeletogenesis
LOC763187	leucine-rich repeat and immunoglobulin-like domain-containing nogo receptor-interacting protein 3	PMC Expressed	Skeletogenesis
LOC100892335	beta-1,3-galactosyl-O-glycosyl-glycoprotein beta-1,6-N-acetylglucosaminyltransferase	PMC Expressed	Skeletogenesis
LOC105441386	alpha-1,3-mannosyl-glycoprotein 4-beta-N-acetylglucosaminyltransferase B-like	PMC Expressed	Skeletogenesis
LOC100888695	inactive polypeptide N-acetylgalactosaminyltransferase-like protein 5	PMC Expressed	Skeletogenesis
LOC753472	general receptor for phosphoinositides 1-associated scaffold protein	PMC Expressed	Skeletogenesis
LOC577250	transient receptor potential cation channel subfamily M member 3	PMC Expressed	Skeletogenesis
LOC589697	transient receptor potential cation channel subfamily M member 3	PMC Expressed	Skeletogenesis
LOC580332	leucine-rich repeats and immunoglobulin-like domains protein 3	PMC Expressed	Skeletogenesis
LOC756261	multiple coagulation factor deficiency protein 2 homolog	PMC Expressed	Skeletogenesis
LOC100892904	MAM and LDL-receptor class A domain-containing protein 1	PMC Expressed	Skeletogenesis
LOC575944	multiple epidermal growth factor-like domains protein 6	PMC Expressed	Skeletogenesis
LOC100890774	multiple epidermal growth factor-like domains protein 6	PMC Expressed	Skeletogenesis
LOC100888170	pleckstrin homology domain-containing family A member 2	PMC Expressed	Skeletogenesis
LOC753176	multiple epidermal growth factor-like domains protein 6	PMC Expressed	Skeletogenesis
LOC581083	protein phosphatase 1 regulatory inhibitor subunit 16B	PMC Expressed	Skeletogenesis
LOC100890108	mediator of RNA polymerase II transcription subunit 12	PMC Expressed	Skeletogenesis
LOC100891237	mediator of RNA polymerase II transcription subunit 1	PMC Expressed	Skeletogenesis
LOC590762	mediator of RNA polymerase II transcription subunit 1	PMC Expressed	Skeletogenesis
LOC754172	leucine-rich repeat serine/threonine-protein kinase 1	PMC Expressed	Skeletogenesis
LOC115919028	gamma-aminobutyric acid receptor subunit gamma-2-like	PMC Expressed	Skeletogenesis
LOC373517	primary mesenchyme specific protein MSP130-related-1	PMC Expressed	Skeletogenesis
LOC115921721	multiple inositol polyphosphate phosphatase 1-like	PMC Expressed	Skeletogenesis
LOC100892350	thrombospondin type-1 domain-containing protein 7A	PMC Expressed	Skeletogenesis
LOC115922588	mesenchyme-specific cell surface glycoprotein-like	PMC Expressed	Skeletogenesis
LOC115926800	ecotropic viral integration site 5 protein homolog	PMC Expressed	Skeletogenesis
LOC576810	DnaJ heat shock protein family (Hsp40) member C13	PMC Expressed	Skeletogenesis
LOC577161	C-Jun-amino-terminal kinase-interacting protein 4	PMC Expressed	Skeletogenesis
LOC578031	PX domain containing serine/threonine kinase like	PMC Expressed	Skeletogenesis
LOC578045	receptor-type tyrosine-protein phosphatase delta	PMC Expressed	Skeletogenesis
LOC100894073	caspase recruitment domain-containing protein 11	PMC Expressed	Skeletogenesis
LOC579776	NACHT domain- and WD repeat-containing protein 1	PMC Expressed	Skeletogenesis
LOC586575	FAM20C golgi associated secretory pathway kinase	PMC Expressed	Skeletogenesis
LOC764376	probable GPI-anchored adhesin-like protein PGA55	PMC Expressed	Skeletogenesis
EMAP	77 kD echinoderm microtubule-associated protein	PMC Expressed	Skeletogenesis
LOC589178	cGMP-inhibited 3',5'-cyclic phosphodiesterase A	PMC Expressed	Skeletogenesis
LOC577766	transcription factor binding to IGHM enhancer 3	PMC Expressed	Skeletogenesis
LOC580410	FYVE, RhoGEF and PH domain-containing protein 4	PMC Expressed	Skeletogenesis
LOC577498	N-acyl phosphatidylethanolamine phospholipase D	PMC Expressed	Skeletogenesis
sfk3	HCK proto-oncogene, Src family tyrosine kinase	PMC Expressed	Skeletogenesis
LOC594729	IQ motif and SEC7 domain-containing protein 3	PMC Expressed	Skeletogenesis
LOC756397	zinc finger CCCH domain-containing protein 13	PMC Expressed	Skeletogenesis
LOC594269	mesenchyme-specific cell surface glycoprotein	PMC Expressed	Skeletogenesis
LOC589472	BTB/POZ domain-containing protein KCTD12-like	PMC Expressed	Skeletogenesis
LOC579837	vascular endothelial growth factor receptor 1	PMC Expressed	Skeletogenesis
LOC115929545	thioredoxin domain-containing protein 11-like	PMC Expressed	Skeletogenesis
LOC576710	glycine, alanine and asparagine-rich protein	PMC Expressed	Skeletogenesis
LOC592196	ankyrin repeat and FYVE domain containing 1	PMC Expressed	Skeletogenesis
LOC105442317	TWiK family of potassium channels protein 7	PMC Expressed	Skeletogenesis
LOC574576	protein phosphatase 1 regulatory subunit 37	PMC Expressed	Skeletogenesis
LOC591448	tectonin beta-propeller repeat containing 1	PMC Expressed	Skeletogenesis
LOC100891932	endosome-associated-trafficking regulator 1	PMC Expressed	Skeletogenesis
LOC100890709	serine/arginine repetitive matrix protein 2	PMC Expressed	Skeletogenesis
LOC100894019	serine/arginine repetitive matrix protein 2	PMC Expressed	Skeletogenesis
LOC593236	aldehyde dehydrogenase 16 family member A1	PMC Expressed	Skeletogenesis
LOC105440001	tripartite motif-containing protein 5-like	PMC Expressed	Skeletogenesis
LOC115924960	glutamine-dependent NAD(+) synthetase-like	PMC Expressed	Skeletogenesis
LOC580712	transforming growth factor beta receptor 2	PMC Expressed	Skeletogenesis
LOC581277	TPR repeat-containing protein DDB_G0287407	PMC Expressed	Skeletogenesis
LOC583804	protein still life, isoforms C/SIF type 2	PMC Expressed	Skeletogenesis
LOC579222	PH domain-containing protein DDB_G0275795	PMC Expressed	Skeletogenesis
LOC582192	RAC-gamma serine/threonine-protein kinase	PMC Expressed	Skeletogenesis
LOC574958	F-box and leucine rich repeat protein 16	PMC Expressed	Skeletogenesis
LOC115917872	fibroblast growth factor receptor 2-like	PMC Expressed	Skeletogenesis
LOC584816	rho guanine nucleotide exchange factor 3	PMC Expressed	Skeletogenesis
LOC593832	maestro heat like repeat family member 1	PMC Expressed	Skeletogenesis
LOC585443	SSX family member 2 interacting protein	PMC Expressed	Skeletogenesis
LOC100893663	SAM and SH3 domain-containing protein 1	PMC Expressed	Skeletogenesis
LOC591503	apoptotic peptidase activating factor 1	PMC Expressed	Skeletogenesis
LOC115919215	organic cation transporter protein-like	PMC Expressed	Skeletogenesis
LOC754012	macrophage migration inhibitory factor	PMC Expressed	Skeletogenesis
LOC115929568	solute carrier family 43 member 3-like	PMC Expressed	Skeletogenesis
LOC575432	glutamine-dependent NAD(+) synthetase	PMC Expressed	Skeletogenesis
LOC589805	trafficking kinesin-binding protein 1	PMC Expressed	Skeletogenesis
LOC100891706	tripartite motif-containing protein 2	PMC Expressed	Skeletogenesis
LOC582347	tripartite motif-containing protein 2	PMC Expressed	Skeletogenesis
LOC576586	serine/threonine-protein kinase Sgk1	PMC Expressed	Skeletogenesis
LOC584420	serine/threonine-protein kinase PLK1	PMC Expressed	Skeletogenesis
LOC593365	circularly permutated Ras protein 1	PMC Expressed	Skeletogenesis
LOC592979	sodium/myo-inositol cotransporter 2	PMC Expressed	Skeletogenesis
LOC373516	C-type lectin domain containing 19A	PMC Expressed	Skeletogenesis
LOC115918481	5-hydroxytryptamine receptor 4-like	PMC Expressed	Skeletogenesis
LOC754783	E3 ubiquitin-protein ligase Trim36	PMC Expressed	Skeletogenesis
LOC105442270	lymphocyte expansion molecule-like	PMC Expressed	Skeletogenesis
LOC752601	serine/threonine-protein kinase 35	PMC Expressed	Skeletogenesis
LOC115919403	metalloproteinase inhibitor 1-like	PMC Expressed	Skeletogenesis
LOC115919351	metalloproteinase inhibitor 3-like	PMC Expressed	Skeletogenesis
LOC575526	E3 ubiquitin-protein ligase TRIM33	PMC Expressed	Skeletogenesis
LOC100888865	E3 ubiquitin-protein ligase rnf168	PMC Expressed	Skeletogenesis
LOC588827	zinc finger AN1-type containing 2B	PMC Expressed	Skeletogenesis
LOC580883	gastrulation brain homeobox 2-like	PMC Expressed	Skeletogenesis
LOC100889828	cyclic AMP receptor-like protein A	PMC Expressed	Skeletogenesis
LOC590315	organic cation transporter protein	PMC Expressed	Skeletogenesis
LOC100891509	GRAM domain-containing protein 2B	PMC Expressed	Skeletogenesis
LOC752244	dnaJ homolog subfamily B member 1	PMC Expressed	Skeletogenesis
LOC756222	serine-rich adhesin for platelets	PMC Expressed	Skeletogenesis
LOC579418	solute carrier family 4 member 11	PMC Expressed	Skeletogenesis
LOC115918371	glycogen-binding subunit 76A-like	PMC Expressed	Skeletogenesis
LOC575071	microtubule-associated protein 1B	PMC Expressed	Skeletogenesis
LOC582048	transmembrane protein 256 homolog	PMC Expressed	Skeletogenesis
LOC585096	serine-rich adhesin for platelets	PMC Expressed	Skeletogenesis
LOC115918051	leukocyte elastase inhibitor-like	PMC Expressed	Skeletogenesis
LOC115929188	heat shock 70 kDa protein IV-like	PMC Expressed	Skeletogenesis
LOC583995	microtubule-associated protein 4	PMC Expressed	Skeletogenesis
LOC100892014	beta-1,3-galactosyltransferase 1	PMC Expressed	Skeletogenesis
LOC577633	ADP-ribosylation factor 1-like 2	PMC Expressed	Skeletogenesis
LOC100889198	beta-1,4-galactosyltransferase 6	PMC Expressed	Skeletogenesis
LOC575835	TNF receptor associated factor 7	PMC Expressed	Skeletogenesis
LOC753247	protein enhancer of sevenless 2B	PMC Expressed	Skeletogenesis
LOC578545	canopy FGF signaling regulator 4	PMC Expressed	Skeletogenesis
LOC100891931	beta-1,3-galactosyltransferase 1	PMC Expressed	Skeletogenesis
LOC582939	rho GTPase-activating protein 25	PMC Expressed	Skeletogenesis
LOC587262	24-dehydrocholesterol reductase	PMC Expressed	Skeletogenesis
LOC115918498	phospholipase A2 AP-PLA2-I-like	PMC Expressed	Skeletogenesis
LOC100891417	Rap associating with DIL domain	PMC Expressed	Skeletogenesis
LOC584461	dual specificity phosphatase 10	PMC Expressed	Skeletogenesis
LOC585715	ADAM metallopeptidase domain 17	PMC Expressed	Skeletogenesis
LOC591326	myocyte enhancer factor 2C-like	PMC Expressed	Skeletogenesis
LOC588905	coiled-coil domain containing 6	PMC Expressed	Skeletogenesis
LOC577354	myotubularin-related protein 14	PMC Expressed	Skeletogenesis
SM30A	30 kDa spicule matrix protein A	PMC Expressed	Skeletogenesis
LOC100891564	receptor-transporting protein 3	PMC Expressed	Skeletogenesis
LOC580846	UDP-glucuronosyltransferase 2C1	PMC Expressed	Skeletogenesis
LOC592067	30 kDa spicule matrix protein f	PMC Expressed	Skeletogenesis
LOC100890763	A-agglutinin anchorage subunit	PMC Expressed	Skeletogenesis
COLP4alpha	collagen type IV alpha 6 chain	PMC Expressed	Skeletogenesis
LOC585290	myotubularin-related protein 8	PMC Expressed	Skeletogenesis
LOC593513	VPS8 subunit of CORVET complex	PMC Expressed	Skeletogenesis
LOC592896	myotubularin related protein 9	PMC Expressed	Skeletogenesis
LOC576354	snaclec echicetin subunit beta	PMC Expressed	Skeletogenesis
LOC100889485	angiotensin-converting enzyme	PMC Expressed	Skeletogenesis
LOC763955	integrator complex subunit 11	PMC Expressed	Skeletogenesis
LOC105437370	41 kDa spicule matrix protein	PMC Expressed	Skeletogenesis
LOC100891646	uncharacterized LOC100891646	PMC Expressed	Skeletogenesis
LOC584985	synaptogenesis protein syg-1	PMC Expressed	Skeletogenesis
LOC100889316	uncharacterized LOC100889316	PMC Expressed	Skeletogenesis
LOC105442637	uncharacterized LOC105442637	PMC Expressed	Skeletogenesis
LOC100889100	uncharacterized LOC100889100	PMC Expressed	Skeletogenesis
LOC105436963	uncharacterized LOC105436963	PMC Expressed	Skeletogenesis
LOC100892160	uncharacterized LOC100892160	PMC Expressed	Skeletogenesis
LOC105444635	uncharacterized LOC105444635	PMC Expressed	Skeletogenesis
LOC100890098	uncharacterized LOC100890098	PMC Expressed	Skeletogenesis
LOC100890634	uncharacterized LOC100890634	PMC Expressed	Skeletogenesis
LOC100890146	uncharacterized LOC100890146	PMC Expressed	Skeletogenesis
LOC100888944	uncharacterized LOC100888944	PMC Expressed	Skeletogenesis
LOC100891812	uncharacterized LOC100891812	PMC Expressed	Skeletogenesis
LOC100888467	uncharacterized LOC100888467	PMC Expressed	Skeletogenesis
LOC578035	ATP-dependent helicase FUN30	PMC Expressed	Skeletogenesis
LOC100891364	TBC1 domain family member 24	PMC Expressed	Skeletogenesis
LOC577685	sporozoite surface protein 2	PMC Expressed	Skeletogenesis
LOC590728	TBC1 domain family member 2B	PMC Expressed	Skeletogenesis
LOC582766	SH3 domain-binding protein 2	PMC Expressed	Skeletogenesis
LOC100888200	uncharacterized LOC100888200	PMC Expressed	Skeletogenesis
LOC100889062	uncharacterized LOC100889062	PMC Expressed	Skeletogenesis
LOC105446168	uncharacterized LOC105446168	PMC Expressed	Skeletogenesis
LOC100888644	uncharacterized LOC100888644	PMC Expressed	Skeletogenesis
LOC115918503	uncharacterized LOC115918503	PMC Expressed	Skeletogenesis
LOC100890026	uncharacterized LOC100890026	PMC Expressed	Skeletogenesis
LOC100889999	uncharacterized LOC100889999	PMC Expressed	Skeletogenesis
LOC100890084	uncharacterized LOC100890084	PMC Expressed	Skeletogenesis
LOC115918323	uncharacterized LOC115918323	PMC Expressed	Skeletogenesis
LOC100890101	G-patch domain containing 1	PMC Expressed	Skeletogenesis
LOC765159	diacylglycerol kinase delta	PMC Expressed	Skeletogenesis
LOC584717	TBC1 domain family member 4	PMC Expressed	Skeletogenesis
LOC115918931	tubulin alpha-1D chain-like	PMC Expressed	Skeletogenesis
LOC578564	kinesin-like protein KIF21B	PMC Expressed	Skeletogenesis
LOC585164	ras-related protein Rab-22A	PMC Expressed	Skeletogenesis
LOC579520	actin-binding LIM protein 1	PMC Expressed	Skeletogenesis
SM29	spicule matrix protein SM29	PMC Expressed	Skeletogenesis
LOC100892779	MDS1 and EVI1 complex locus	PMC Expressed	Skeletogenesis
LOC578817	exocyst complex component 5	PMC Expressed	Skeletogenesis
LOC762621	exocyst complex component 4	PMC Expressed	Skeletogenesis
LOC105446069	WASH complex subunit 2-like	PMC Expressed	Skeletogenesis
LOC115926357	proline-rich protein 5-like	PMC Expressed	Skeletogenesis
MMP16	matrix metalloproteinase 16	PMC Expressed	Skeletogenesis
LOC757176	inactive rhomboid protein 1	PMC Expressed	Skeletogenesis
LOC580931	collagen alpha-5(IV) chain	PMC Expressed	Skeletogenesis
LOC576030	phospholipid phosphatase 3	PMC Expressed	Skeletogenesis
LOC115920638	kin of IRRE-like protein 3	PMC Expressed	Skeletogenesis
LOC583592	cholesterol 25-hydroxylase	PMC Expressed	Skeletogenesis
LOC586737	macrophage metalloelastase	PMC Expressed	Skeletogenesis
LOC115918627	B-cell linker protein-like	PMC Expressed	Skeletogenesis
LOC100891444	dentin sialophosphoprotein	PMC Expressed	Skeletogenesis
LOC753691	ras-related protein Rab-8B	PMC Expressed	Skeletogenesis
LOC583085	uncharacterized LOC583085	PMC Expressed	Skeletogenesis
LOC587576	uncharacterized LOC587576	PMC Expressed	Skeletogenesis
LOC591393	uncharacterized LOC591393	PMC Expressed	Skeletogenesis
LOC762976	uncharacterized LOC762976	PMC Expressed	Skeletogenesis
LOC579173	uncharacterized LOC579173	PMC Expressed	Skeletogenesis
LOC589794	collagen alpha-1(V) chain	PMC Expressed	Skeletogenesis
LOC115925331	NXPE family member 3-like	PMC Expressed	Skeletogenesis
LOC752806	uncharacterized LOC752806	PMC Expressed	Skeletogenesis
LOC585200	stearoyl-CoA desaturase 5	PMC Expressed	Skeletogenesis
LOC764957	uncharacterized LOC764957	PMC Expressed	Skeletogenesis
LOC586255	uncharacterized LOC586255	PMC Expressed	Skeletogenesis
LOC586717	uncharacterized LOC586717	PMC Expressed	Skeletogenesis
LOC753842	uncharacterized LOC753842	PMC Expressed	Skeletogenesis
LOC584848	uncharacterized LOC584848	PMC Expressed	Skeletogenesis
LOC756768	uncharacterized LOC756768	PMC Expressed	Skeletogenesis
LOC762753	collagen alpha-1(I) chain	PMC Expressed	Skeletogenesis
LOC764009	uncharacterized LOC764009	PMC Expressed	Skeletogenesis
LOC575882	uncharacterized LOC575882	PMC Expressed	Skeletogenesis
LOC105445661	collagen alpha-1(I) chain	PMC Expressed	Skeletogenesis
LOC115919923	sulfotransferase 1A1-like	PMC Expressed	Skeletogenesis
LOC753888	uncharacterized LOC753888	PMC Expressed	Skeletogenesis
LOC592088	collagen alpha-1(X) chain	PMC Expressed	Skeletogenesis
LOC585121	uncharacterized LOC585121	PMC Expressed	Skeletogenesis
LOC590174	uncharacterized LOC590174	PMC Expressed	Skeletogenesis
LOC583513	uncharacterized LOC583513	PMC Expressed	Skeletogenesis
LOC582310	uncharacterized LOC582310	PMC Expressed	Skeletogenesis
LOC591349	uncharacterized LOC591349	PMC Expressed	Skeletogenesis
LOC581634	uncharacterized LOC581634	PMC Expressed	Skeletogenesis
LOC590168	smoothelin-like protein 1	PMC Expressed	Skeletogenesis
LOC582857	uncharacterized LOC582857	PMC Expressed	Skeletogenesis
LOC584907	uncharacterized LOC584907	PMC Expressed	Skeletogenesis
LOC584909	uncharacterized LOC584909	PMC Expressed	Skeletogenesis
p160	cell surface protein p160	PMC Expressed	Skeletogenesis
LOC589972	xaa-Pro aminopeptidase 1	PMC Expressed	Skeletogenesis
LOC100888836	transmembrane protein 26	PMC Expressed	Skeletogenesis
LOC752289	rho-related protein racA	PMC Expressed	Skeletogenesis
FGF	fibroblast growth factor	PMC Expressed	Skeletogenesis
Alx1	aristaless-like homeobox	PMC Expressed	Skeletogenesis
LOC584718	FKBP prolyl isomerase 15	PMC Expressed	Skeletogenesis
LOC587683	glutamyl aminopeptidase	PMC Expressed	Skeletogenesis
LOC582795	cancer susceptibility 1	PMC Expressed	Skeletogenesis
LOC588119	gelsolin-like protein 2	PMC Expressed	Skeletogenesis
LOC579815	metal transporter CNNM2	PMC Expressed	Skeletogenesis
LOC582450	ADP-ribosylation factor	PMC Expressed	Skeletogenesis
LOC583805	homer protein homolog 2	PMC Expressed	Skeletogenesis
LOC576114	protein enabled homolog	PMC Expressed	Skeletogenesis
LOC756083	WASH complex subunit 4	PMC Expressed	Skeletogenesis
LOC587526	ring finger protein 11	PMC Expressed	Skeletogenesis
LOC580074	WASH complex subunit 1	PMC Expressed	Skeletogenesis
LOC589137	WASH complex subunit 5	PMC Expressed	Skeletogenesis
LOC592472	LIM and SH3 protein 1	PMC Expressed	Skeletogenesis
LOC579194	tubulin alpha-3 chain	PMC Expressed	Skeletogenesis
LOC100889952	kelch-like protein 38	PMC Expressed	Skeletogenesis
LOC586926	NFKB inhibitor like 1	PMC Expressed	Skeletogenesis
LOC581462	roundabout homolog 1	PMC Expressed	Skeletogenesis
LOC100891894	NXPE family member 3	PMC Expressed	Skeletogenesis
LOC592133	centromere protein J	PMC Expressed	Skeletogenesis
Sp-Smad2/3	SMAD family member 2	PMC Expressed	Skeletogenesis
LOC100890977	NXPE family member 4	PMC Expressed	Skeletogenesis
LOC581918	WD repeat domain 47	PMC Expressed	Skeletogenesis
LOC581172	angiopoietin 1-like	PMC Expressed	Skeletogenesis
LOC580069	ALX homeobox 1-like	PMC Expressed	Skeletogenesis
myp	major yolk protein	PMC Expressed	Skeletogenesis
LOC100891054	sulfoquinovosidase	PMC Expressed	Skeletogenesis
LOC757239	carboxypeptidase E	PMC Expressed	Skeletogenesis
LOC115925521	CD151 antigen-like	PMC Expressed	Skeletogenesis
LOC105442995	fibropellin-3-like	PMC Expressed	Skeletogenesis
LOC594521	EVI5-like protein	PMC Expressed	Skeletogenesis
LOC580030	myelin P2 protein	PMC Expressed	Skeletogenesis
LOC590215	xylose isomerase	PMC Expressed	Skeletogenesis
LOC578352	aminopeptidase N	PMC Expressed	Skeletogenesis
LOC583516	integrin alpha-V	PMC Expressed	Skeletogenesis
LOC585447	sorting nexin-33	PMC Expressed	Skeletogenesis
LOC577598	thrombospondin-1	PMC Expressed	Skeletogenesis
LOC581034	neuralized-like	PMC Expressed	Skeletogenesis
LOC577562	protein shisa-4	PMC Expressed	Skeletogenesis
LOC577228	synaptotagmin-2	PMC Expressed	Skeletogenesis
LOC585334	forkhead box O1	PMC Expressed	Skeletogenesis
fkh1	forkhead box B1	PMC Expressed	Skeletogenesis
LOC576213	lithostathine-1	PMC Expressed	Skeletogenesis
LOC115925103	stabilin-2-like	PMC Expressed	Skeletogenesis
LOC753715	synaptogyrin-3	PMC Expressed	Skeletogenesis
LOC592922	protein FAM78B	PMC Expressed	Skeletogenesis
LOC589572	tetraspanin 15	PMC Expressed	Skeletogenesis
LOC100892166	fibropellin-1	PMC Expressed	Skeletogenesis
LOC593609	tetraspanin-4	PMC Expressed	Skeletogenesis
LOC575695	tryparedoxin	PMC Expressed	Skeletogenesis
LOC588807	protein Tob1	PMC Expressed	Skeletogenesis
LOC100892689	hemicentin-1	PMC Expressed	Skeletogenesis
LOC581976	prominin-1-A	PMC Expressed	Skeletogenesis
LOC589596	annexin-B12	PMC Expressed	Skeletogenesis
LOC584831	aquaporin-9	PMC Expressed	Skeletogenesis
LOC105444520	sacsin-like	PMC Expressed	Skeletogenesis
LOC581033	fibrillin-2	PMC Expressed	Skeletogenesis
LOC100891220	sacsin-like	PMC Expressed	Skeletogenesis
LOC576560	neurexin-4	PMC Expressed	Skeletogenesis
LOC578005	coronin-2B	PMC Expressed	Skeletogenesis
LOC588710	snaclec B6	PMC Expressed	Skeletogenesis
LOC754884	nesprin-1	PMC Expressed	Skeletogenesis
LOC581216	laccase-1	PMC Expressed	Skeletogenesis
LOC576280	ankyrin-3	PMC Expressed	Skeletogenesis
LOC373230	myosin VI	PMC Expressed	Skeletogenesis
LOC762390	plexin-A4	PMC Expressed	Skeletogenesis
LOC587790	septin-5	PMC Expressed	Skeletogenesis
adv	advillin	PMC Expressed	Skeletogenesis
LOC590711	Astacin	PMC Expressed	Skeletogenesis
LOC115918134	sm30 b	PMC Expressed	Skeletogenesis
LOC576602	titin	PMC Expressed	Skeletogenesis
AMAS2	amassin 2	Sea urchin clotting	Immune
AMAS3	olfm1a	Sea urchin clotting	Immune
LOC754876	deleted in malignant brain tumors 1 protein-like	Sea urchin clotting	Immune
LOC105440699	uncharacterized LOC105440699	Sea urchin clotting	Immune
LOC373503	olfactomedin 1B	Sea urchin clotting	Immune
LOC755287	noelin-like	Sea urchin clotting	Immune
LOC115920000	serine/threonine-protein phosphatase 1 regulatory subunit 10-like	Sea urchin immune response	Immune
LOC115924835	eukaryotic translation initiation factor 5B-like	Sea urchin immune response	Immune
LOC115924826	protein phosphatase 1 regulatory subunit 10-like	Sea urchin immune response	Immune
LOC115919997	eukaryotic translation initiation factor 5B-like	Sea urchin immune response	Immune
LOC581035	tryptophan hydroxylase	Serotonin	Neuronal
LOC574784	5-HT-receptor-like	Serotonin	Neuronal
LOC581142	5-HT-receptor-like	Serotonin	Neuronal
LOC593847	AADC	Serotonin	Neuronal
LOC590198	probable flavin-containing monoamine oxidase A	Serotonin	Neuronal
LOC115918590	probable flavin-containing monoamine oxidase A	Serotonin	Neuronal
LOC100889085	probable flavin-containing monoamine oxidase A	Serotonin	Neuronal
LOC583484	probable flavin-containing monoamine oxidase A	Serotonin	Neuronal
LOC586058	sodium-dependent serotonin transporter	Serotonin	Neuronal
LOC100891805	catechol O-methyltransferase	Serotonin	Neuronal
LOC581002	catechol O-methyltransferase	Serotonin	Neuronal
LOC576828	Serotonin-receptor-like	Serotonin	Neuronal
LOC577939	Serotonin-receptor-like	Serotonin	Neuronal
LOC581327	Serotonin-receptor-like	Serotonin	Neuronal
LOC585753	Serotonin-receptor-like	Serotonin	Neuronal
LOC589051	Serotonin-receptor-like	Serotonin	Neuronal
LOC755175	Serotonin-receptor-like	Serotonin	Neuronal
LOC756233	Serotonin-receptor-like	Serotonin	Neuronal
LOC756725	Serotonin-receptor-like	Serotonin	Neuronal
LOC105437725	Serotonin-receptor-like	Serotonin	Neuronal
LOC105439163	Serotonin-receptor-like	Serotonin	Neuronal
LOC105440540	Serotonin-receptor-like	Serotonin	Neuronal
LOC105444929	Serotonin-receptor-like	Serotonin	Neuronal
LOC115919872	Serotonin-receptor-like	Serotonin	Neuronal
LOC115920392	Serotonin-receptor-like	Serotonin	Neuronal
LOC115922529	Serotonin-receptor-like	Serotonin	Neuronal
LOC115923548	Serotonin-receptor-like	Serotonin	Neuronal
LOC115925030	Serotonin-receptor-like	Serotonin	Neuronal
LOC115929378	Serotonin-receptor-like	Serotonin	Neuronal
SoxB1	SoxB1	Skeletogenic GRN	Skeletogenesis
LOC593520	Sox4	Skeletogenic GRN	Skeletogenesis
LOC764638	GSK3A	Skeletogenic GRN	Skeletogenesis
LOC105442843	PQLC2-like	Skeletogenic GRN	Skeletogenesis
LOC575826	hematopoietically-expressed homeobox protein HHEX homolog	Skeletogenic GRN	Skeletogenesis
gcm	glial cells missing transcription factor-like	Skeletogenic GRN	Skeletogenesis
LOC579837	vascular endothelial growth factor receptor 1	Skeletogenic GRN	Skeletogenesis
ets1	ETS proto-oncogene 1, transcription factor	Skeletogenic GRN	Skeletogenesis
LOC100889860	vascular endothelial growth factor 3-like	Skeletogenic GRN	Skeletogenesis
hnf6	ONECUT transcription factor HNF6 beta	Skeletogenic GRN	Skeletogenesis
LOC575445	TGFB induced factor homeobox 2-like	Skeletogenic GRN	Skeletogenesis
LOC591714	ets variant transcription factor 6	Skeletogenic GRN	Skeletogenesis
LOC586389	T-box brain transcription factor 1	Skeletogenic GRN	Skeletogenesis
PMAR1	paired class homeodomain repressor	Skeletogenic GRN	Skeletogenesis
LOC594380	down-regulator of transcription 1	Skeletogenic GRN	Skeletogenesis
rab11	rab11 GTPase homolog SUrab11p	Skeletogenic GRN	Skeletogenesis
erg	transcriptional regulator ERG	Skeletogenic GRN	Skeletogenesis
LOC585398	ras homolog family member A	Skeletogenic GRN	Skeletogenesis
LOC592057	transcription factor HES-4	Skeletogenic GRN	Skeletogenesis
otx	orthodenticle homeobox 2	Skeletogenic GRN	Skeletogenesis
Alx1	aristaless-like homeobox	Skeletogenic GRN	Skeletogenesis
Wnt8	wnt family member 8A	Skeletogenic GRN	Skeletogenesis
delta	delta-like protein 1	Skeletogenic GRN	Skeletogenesis
LOC585147	Wnt family member 6	Skeletogenic GRN	Skeletogenesis
LOC581034	neuralized-like	Skeletogenic GRN	Skeletogenesis
blimp1/krox	PR/SET domain 1	Skeletogenic GRN	Skeletogenesis
LOC590815	forkhead box N3	Skeletogenic GRN	Skeletogenesis
LOC585334	forkhead box O1	Skeletogenic GRN	Skeletogenesis
fkh1	forkhead box B1	Skeletogenic GRN	Skeletogenesis
LOC764728	HNF1 homeobox A	Skeletogenic GRN	Skeletogenesis
LOC576711	catenin beta 1	Skeletogenic GRN	Skeletogenesis
LOC100147806	activin B	Skeletogenic GRN	Skeletogenesis
Sdc	syndecan	Spicule Proteome	Skeletogenesis
LOC105436405	fibrillin-2	Spicule Proteome	Skeletogenesis
LOC754856	ubiquitin b	Spicule Proteome	Skeletogenesis
LOC575628	cyclophilin 1	Spicule Proteome	Skeletogenesis
LOC580128	protein DD3-3	Spicule Proteome	Skeletogenesis
LOC593243	peroxidasin homolog	Spicule Proteome	Skeletogenesis
LOC579101	carbonic anhydrase 2	Spicule Proteome	Skeletogenesis
LOC575018	14-3-3-like protein 2	Spicule Proteome	Skeletogenesis
LOC577128	mmp24	Spicule Proteome	Skeletogenesis
LOC100889419	uncharacterized	Spicule Proteome	Skeletogenesis
LOC100891456	uncharacterized	Spicule Proteome	Skeletogenesis
LOC579397	FREM3	Spicule Proteome	Skeletogenesis
eif4a	eif4a	Spicule Proteome	Skeletogenesis
SFE1	SFE1	Spicule Proteome	Skeletogenesis
LOC576208	Hsc71	Spicule Proteome	Skeletogenesis
LOC580639	msp130	Spicule Proteome	Skeletogenesis
LOC756811	ADAM12	Spicule Proteome	Skeletogenesis
LOC576239	leucine-rich repeat and immunoglobulin-like domain-containing nogo receptor-interacting protein 1	Spicule Proteome	Skeletogenesis
LOC763187	leucine-rich repeat and immunoglobulin-like domain-containing nogo receptor-interacting protein 3	Spicule Proteome	Skeletogenesis
LOC581537	ras-related C3 botulinum toxin substrate 1 (rho family, small GTP binding protein Rac1)-like	Spicule Proteome	Skeletogenesis
LOC591818	soluble scavenger receptor cysteine-rich domain-containing protein SSC5D	Spicule Proteome	Skeletogenesis
LOC574964	A disintegrin and metalloproteinase with thrombospondin motifs 18	Spicule Proteome	Skeletogenesis
LOC580497	scavenger receptor cysteine-rich domain superfamily protein	Spicule Proteome	Skeletogenesis
LOC579831	C3 and PZP like alpha-2-macroglobulin domain containing 8	Spicule Proteome	Skeletogenesis
LOC100890774	multiple epidermal growth factor-like domains protein 6	Spicule Proteome	Skeletogenesis
LOC592453	pleckstrin homology domain-containing family B member 2	Spicule Proteome	Skeletogenesis
LOC105446596	low-density lipoprotein receptor-related protein 4-like	Spicule Proteome	Skeletogenesis
LOC588178	complement C1q tumor necrosis factor-related protein 4	Spicule Proteome	Skeletogenesis
LOC373517	primary mesenchyme specific protein MSP130-related-1	Spicule Proteome	Skeletogenesis
LOC115920163	vacuolar protein sorting-associated protein 4B-like	Spicule Proteome	Skeletogenesis
LOC100892350	thrombospondin type-1 domain-containing protein 7A	Spicule Proteome	Skeletogenesis
LOC115922588	mesenchyme-specific cell surface glycoprotein-like	Spicule Proteome	Skeletogenesis
LOC100890076	low-density lipoprotein receptor-related protein 2	Spicule Proteome	Skeletogenesis
LOC764585	heparan sulfate glucosamine 3-O-sulfotransferase 1	Spicule Proteome	Skeletogenesis
LOC582052	low-density lipoprotein receptor-related protein 1	Spicule Proteome	Skeletogenesis
LOC578045	receptor-type tyrosine-protein phosphatase delta	Spicule Proteome	Skeletogenesis
LOC105445123	deleted in malignant brain tumors 1 protein-like	Spicule Proteome	Skeletogenesis
LOC588667	SPARC-related modular calcium-binding protein 1	Spicule Proteome	Skeletogenesis
LOC100888790	probable xyloglucan galactosyltransferase GT15	Spicule Proteome	Skeletogenesis
LOC586179	calcium-activated chloride channel regulator 1	Spicule Proteome	Skeletogenesis
LOC581484	Fraser extracellular matrix complex subunit 1	Spicule Proteome	Skeletogenesis
LOC115924597	mesenchyme-specific cell surface glycoprotein	Spicule Proteome	Skeletogenesis
LOC579753	peptidylglycine alpha-amidating monooxygenase	Spicule Proteome	Skeletogenesis
LOC594269	mesenchyme-specific cell surface glycoprotein	Spicule Proteome	Skeletogenesis
LOC579383	mesenchyme-specific cell surface glycoprotein	Spicule Proteome	Skeletogenesis
LOC591905	mesenchyme-specific cell surface glycoprotein	Spicule Proteome	Skeletogenesis
LOC579837	vascular endothelial growth factor receptor 1	Spicule Proteome	Skeletogenesis
LOC100891313	glycine-rich cell wall structural protein 1.0	Spicule Proteome	Skeletogenesis
LOC592811	transforming growth factor beta induced-like	Spicule Proteome	Skeletogenesis
LOC752451	crumbs cell polarity complex component like	Spicule Proteome	Skeletogenesis
LOC579715	programmed cell death 6-interacting protein	Spicule Proteome	Skeletogenesis
LOC592801	eukaryotic translation elongation factor 2	Spicule Proteome	Skeletogenesis
LOC115925099	very low-density lipoprotein receptor-like	Spicule Proteome	Skeletogenesis
LOC105439760	tumor susceptibility gene 101 protein-like	Spicule Proteome	Skeletogenesis
LOC578461	vesicular integral-membrane protein VIP36	Spicule Proteome	Skeletogenesis
[truncated: 514 more rows]
