# Supplementary material for: Thyroid hormone membrane receptor binding and transcriptional regulation in the sea urchin Strongylocentrotus purpuratus
Source: Front Endocrinol (Lausanne). 2023 May 26;14:1195733. doi: 10.3389/fendo.2023.1195733 (PMC10250714; doi:10.3389/fendo.2023.1195733)
Supplement: Supplementary file 3 [file DataSheet_3.zip]

Archive with 4 entries (4 files):
- geneannotations.R
- GO_BP_toptenenriched.R
- GO_CC_toptenenriched.R
- GO_MF_toptenenriched.R
