# Supplementary material for: Thyroid hormone membrane receptor binding and transcriptional regulation in the sea urchin Strongylocentrotus purpuratus
Source: Front Endocrinol (Lausanne). 2023 May 26;14:1195733. doi: 10.3389/fendo.2023.1195733 (PMC10250714; doi:10.3389/fendo.2023.1195733)
Supplement: Supplementary file 3 [file DataSheet_3.zip › geneannotations.R]

library(ggplot2)
library(viridisLite)
library(tidyr)
library(ComplexHeatmap)
library(ggallin)
library(ggstance)
library(dplyr)
library(circlize)
library(shadowtext)
library(tidyverse)

#Load outputs from Trinity run_DE_analysis.pl

results_23d_C_vs_23d_T3 <- read.csv("RSEM.isoform.counts.matrix.23d_C_vs_23d_T3.DESeq2.DE_results", header = TRUE, sep = "\t", row.names = NULL)
results_23d_C_vs_23d_T4 <- read.csv("RSEM.isoform.counts.matrix.23d_C_vs_23d_T4.DESeq2.DE_results", header = TRUE, sep = "\t", row.names = NULL)
results_27d_C_vs_27d_T3 <- read.csv("RSEM.isoform.counts.matrix.27d_C_vs_27d_T3.DESeq2.DE_results", header = TRUE, sep = "\t", row.names = NULL)
results_27d_C_vs_27d_T4 <- read.csv("RSEM.isoform.counts.matrix.27d_C_vs_27d_T4.DESeq2.DE_results", header = TRUE, sep = "\t", row.names = NULL)
results_g_C_vs_g_T3 <- read.csv("RSEM.isoform.counts.matrix.g_C_vs_g_T3.DESeq2.DE_results", header = TRUE, sep = "\t", row.names = NULL)
results_g_C_vs_g_T4 <- read.csv("RSEM.isoform.counts.matrix.g_C_vs_g_T4.DESeq2.DE_results", header = TRUE, sep = "\t", row.names = NULL)

#Combine results into a single dataframe (and save the combination column for heatmaps later, since we'll need to convert to wide matrix)

results <- rbind(results_23d_C_vs_23d_T3,
                 results_23d_C_vs_23d_T4,
                 results_27d_C_vs_27d_T3,
                 results_27d_C_vs_27d_T4,
                 results_g_C_vs_g_T3,
                 results_g_C_vs_g_T4)


#Change name of 'row.names' column to Gene_LOC for easier joining with other data

names(results)[names(results) == 'row.names'] <- 'Gene_LOC'

#Trinity outputs reverse logfoldchange (compares sampleA to sampleB instead of vice versa, but sampleA is our control). So, reverse it!

results$log2FoldChange <- results$log2FoldChange*-1
results$stat <- results$stat*-1

#Load in manual annotations (or other source of annotations that includes both broad and narrow gene categories).

manual_annotations <- read.csv("sp_manual_gene_annotations_c.csv", header = TRUE, sep=",")

#Left join the two data frames to add annotation data to each row where annotations are available.

results_annotated <- merge(x=results,y=manual_annotations,by="Gene_LOC",all.x=TRUE)
results_annotated <- distinct(results_annotated)

#Add indicator of direction of differential expression. This makes the plots easier to create.

results_annotated$Direction <- ifelse(results_annotated$log2FoldChange > 0, "Upregulated", "Downregulated")

#Separate sample name column into age and treatment

results_later <- results_annotated
results_annotated <- separate(data = results_annotated, col = sampleB, into = c("Age","Treatment"), sep = "_")
results_annotated$sampleB <- results_later$sampleB

#Add factors to allow ggplot2 to sort by factors instead of alphabetically.

results_annotated$Age <- factor(results_annotated$Age,levels  = c("g","23d","27d"))
results_annotated$Direction <- factor(results_annotated$Direction,levels  = c("Upregulated","Downregulated"))

#Fill in "Other" in case we want a plot of "Other" genes not included in the annotations.

results_annotated$Broad.Category[is.na(results_annotated$Broad.Category)] <- "Other"

#Generate a data frame containing the sums of each of the categories with pvalue < 0.05. This is for creating the bar charts.

results_sum <- data.frame(matrix(ncol = 5, nrow = 0))

for(i in unique(results_annotated$Broad.Category)){
  for(j in unique(results_annotated$Age)){
    for(k in unique(results_annotated$Treatment)){
      results_sum <- rbind(results_sum,c(i,
                                         j,
                                         k,
                                         "Upregulated",
                                         as.numeric(length(which(results_annotated$pvalue < 0.05 & 
                                                        results_annotated$Broad.Category == i & 
                                                        results_annotated$log2FoldChange > 0 &
                                                        results_annotated$Age == j &
                                                        results_annotated$Treatment == k)))))
      results_sum <- rbind(results_sum,c(i,
                                         j,
                                         k,
                                         "Downregulated",
                                         as.numeric(-length(which(results_annotated$pvalue < 0.05 & 
                                                         results_annotated$Broad.Category == i & 
                                                         results_annotated$log2FoldChange < 0 &
                                                         results_annotated$Age == j &
                                                         results_annotated$Treatment == k)))))
    }
  }
}

for(j in unique(results_annotated$Age)){
  for(k in unique(results_annotated$Treatment)){
    results_sum <- rbind(results_sum,c("Total",
                                       j,
                                       k,
                                       "Upregulated",
                                       as.numeric(length(which(results_annotated$pvalue < 0.05 & 
                                                                 results_annotated$log2FoldChange > 0 &
                                                                 results_annotated$Age == j &
                                                                 results_annotated$Treatment == k)))))
    results_sum <- rbind(results_sum,c("Total",
                                       j,
                                       k,
                                       "Downregulated",
                                       as.numeric(-length(which(results_annotated$pvalue < 0.05 & 
                                                                  results_annotated$log2FoldChange < 0 &
                                                                  results_annotated$Age == j &
                                                                  results_annotated$Treatment == k)))))
  }
}

colnames(results_sum) <- c("Category","Age","Treatment","Direction","Count")
results_sum$Age <- factor(results_sum$Age,levels  = c("g","23d","27d"))
results_sum$Direction <- factor(results_sum$Direction,levels  = c("Upregulated","Downregulated"))
results_sum$Count <- as.numeric(results_sum$Count)
results_sum$Category <- factor(results_sum$Category,levels = c("Total",unique(results_sum$Category)[order(unique(results_sum$Category))][!grepl("Total",unlist(unique(results_sum$Category)[order(unique(results_sum$Category))]))]))

# Create the bar charts.

png(filename = "barplots.png", width = 10, height = 8, units = "in", res = 600)
ggplot(results_sum[which(results_sum$Category != "Other"),], aes(fill = Direction, y = Count, x = Age)) +
  geom_bar(position="stack", stat="identity") +
  scale_fill_manual(values=c("#fde725","#440154")) +
  facet_grid(Treatment ~ Category,labeller = label_wrap_gen(width=10)) +
  theme_bw() +
  theme(strip.placement = "outside", 
        axis.line.y = element_line(colour = "black"), 
        panel.grid.major.x = element_line(color = "white"), 
        strip.background.x = element_rect (color = "transparent", fill = "transparent"),
        strip.background.y = element_rect (color = "transparent", fill = "transparent"),
        strip.text.y = element_text(face = "bold", size = 16, angle = 0)) +
  labs(x = "", y = "DEG Count") +
  scale_y_continuous(labels = abs, trans = pseudolog10_trans, breaks = c(-1000,-100,-10,0,10,100,1000)) +
  geom_hline(yintercept = 0, linetype = "longdash", size = 0.2) +
  geom_text(data = subset(results_sum[which(results_sum$Category != "Other"),],Count != 0),aes(label = abs(Count), y = 2*Count), size = 3)
dev.off()

#Make wide matrix for heatmaps
results_annotated <- results_annotated[order(results_annotated$pvalue),]
results_annotated[which(results_annotated$pvalue <= 0.05),c(1,11)]
pvalue_genes <- unique(results_annotated[which(results_annotated$pvalue <= 0.07),c(1,11)])
wide_results_annotated <- spread(results_annotated[which(results_annotated$Gene_LOC %in% pvalue_genes$Gene_LOC),c(1,8,13,14,15,17)],sampleB,log2FoldChange)
wide_results_annotated$Narrow.Category[which(wide_results_annotated$Narrow.Category == "neural peptide precursors")] <- "Neural peptide precursors"
#Make color function with viridis colours centered on 0

col_fun = colorRamp2(seq(-1,1,0.2), viridis(length(seq(-1,1,0.2))))

#Initialize variable to store text lists of genes used in heatmaps.
heatmap_genes <- c()

# Create heatmaps of top genes in each individual broad category, separated by narrow category.


for(i in unique(results_annotated$Broad.Category)){
  #Make Scatterplot
  png(filename = paste("scatter_",i,".png"), width = 3, height = 6, units = "in", res = 600)
  results_scatterplot <- distinct(results_annotated[which(results_annotated$Broad.Category == i),])
  results_scatterplot$Direction <- as.character(results_scatterplot$Direction)
  results_scatterplot$Direction[which(results_scatterplot$pvalue > 0.05)] <- "No"
  print(ggplot(results_scatterplot,  aes(x=log2FoldChange, y=-log(pvalue))) + geom_point(aes(col = Direction)) +
    scale_color_manual(values = c("orange","purple"), limits = c("Upregulated","Downregulated")) +
    facet_grid(Age ~ Treatment) +
    theme(strip.placement = "outside", 
          axis.line.y = element_line(colour = "black"), 
          axis.line.x = element_line(colour = "black"),
          panel.grid.major.x = element_line(color = "transparent"),
          panel.grid.major.y = element_line(color = "transparent"),
          panel.grid.minor.x = element_line(color = "transparent"),
          panel.grid.minor.y = element_line(color = "transparent"),
          strip.background.x = element_rect (color = "transparent", fill = "transparent"),
          strip.background.y = element_rect (color = "transparent", fill = "transparent"),
          strip.text.y = element_text(face = "bold", size = 12, angle = 0),
          strip.text.x = element_text(face = "bold", size = 12, angle = 0),
          legend.position="bottom",
          panel.background = element_rect(fill = "white", color = "black")
          )
  )
    
    
  
  dev.off()
    
  #Make Heatmap
  results_heatmap <- distinct(wide_results_annotated[which(wide_results_annotated$Broad.Category == i),])
  results_heatmap <- merge(results_heatmap,pvalue_genes,by = "Gene_LOC")
  results_heatmap <- distinct(results_heatmap[order(results_heatmap$pvalue),1:10])
  results_heatmap <- results_heatmap[1:min(30,length(results_heatmap$Gene_LOC)),]
  results_heatmap_NA <- results_heatmap
  results_heatmap[is.na(results_heatmap)] <-0
  matrix_heatmap <- as.matrix(results_heatmap[,5:10])
  results_heatmap$Name <- paste0(results_heatmap$Name," (",results_heatmap$Gene_LOC,")")
  heatmap_genes <- append(heatmap_genes,results_heatmap[,1])
  png(filename = paste("heatmap_",i,".png"), width = 10, height = 6, units = "in", res = 600)
  print(Heatmap(matrix_heatmap,
          name = "log2foldchange",
          col = col_fun,
          cluster_rows = TRUE,
          cluster_columns = FALSE,
          show_row_dend = FALSE,
          row_split = str_wrap(results_heatmap[,3], width = 25),
          row_title_rot = 0,
          row_labels = results_heatmap[,2],
          column_labels = c("T3","T4","T3","T4","T3","T4"),
          column_names_rot = 0,
          column_names_centered = TRUE,
          row_names_max_width = unit(5,"in"),
          column_split = factor(rep(c("23d","27d","G"),each = 2),levels = c("G","23d","27d")),
          column_title_side = "bottom",
          column_gap = unit(1,"mm"),
          width = unit(2,"in"),
          show_heatmap_legend = TRUE,
          cell_fun = function(j, i, x, y, width, height, fill) {
            # grid.shadowtext(sprintf("%.1f", as.matrix(results_heatmap_NA[,5:10])[i, j]), x, y, gp = gpar(fontsize = 10, col="white",bg.colour=viridis(5)[1]),bg.r = 0.05)
            luminance<-((as.vector(col2rgb(fill))[1]/255)^2.2*0.2126+
                          (as.vector(col2rgb(fill))[2]/255)^2.2*0.7152+
                          (as.vector(col2rgb(fill))[3]/255)^2.2*0.0721)
            value <- sprintf("%.1f", (2^abs(results_heatmap_NA[,5:10][i, j]))*results_heatmap_NA[,5:10][i, j]/abs(results_heatmap_NA[,5:10][i, j]))
            value[value=="NA"] <- ""
            grid.text(value, x, y, gp = gpar(fontsize = 9, col=ifelse(luminance < 0.5, "white", "black")))
          }
  ))
  dev.off()

}

#Save list of genes used in heatmaps
capture.output(cat(heatmap_genes), file = "heatmap_genes.txt")
