# Supplementary material for: Thyroid hormone membrane receptor binding and transcriptional regulation in the sea urchin Strongylocentrotus purpuratus
Source: Front Endocrinol (Lausanne). 2023 May 26;14:1195733. doi: 10.3389/fendo.2023.1195733 (PMC10250714; doi:10.3389/fendo.2023.1195733)
Supplement: Supplementary file 3 [file DataSheet_3.zip › GO_MF_toptenenriched.R]

library(ggplot2)
library(topGO)
library(GSEABase)
library(ComplexHeatmap)
library(viridisLite)
library(dplyr)

# setwd("C:/Users/elias/Desktop/PhD and Papers/TH Transcriptome/GO")
# annotations <- read.table("./mart_export.txt", header = TRUE, sep = "\t", fill = TRUE)
# deg <- read.table("DEGzscore.csv", header = TRUE, sep = ",")
# genecounts <- read.table("gene.counts.tsv.txt", header = TRUE, sep = "\t")
# 
# annotationlist <- list()
# listnames <- list()
# slim <- getOBOCollection("./goslim_generic.obo")
# for(i in 1:nrow(genecounts)){
#   rowNo <- which((annotations[,1]==genecounts[i,1])&(annotations[,3]!=""))
#   genecounts[i,1]
#   annotations[rowNo,3]
#   if (sum(genecounts[i,c(2,3,8,9,14,15)])>0){
#     listnames <- c(listnames,genecounts[i,1])
#     annotationlist <- c(annotationlist,list(annotations[rowNo,3]))
#   }
# }
# names(annotationlist) <- listnames

geneNames <- names(annotationlist)
degGenes <- deg[,1]
geneList <- factor(as.integer(geneNames %in% degGenes))
names(geneList) <- geneNames

GOdata <- new("topGOdata", ontology = "MF", allGenes = geneList, annot = annFUN.gene2GO, gene2GO = annotationlist)
resultFis <- runTest(GOdata, algorithm = "classic", statistic = "fisher")
pvalFis <- score(resultFis)

deg.g.t4.up <- deg[deg$G_T4_RegulatedDEG == 'Upregulated',1]
geneList <- factor(as.integer(geneNames %in% deg.g.t4.up))
names(geneList) <- geneNames
GOdata.deg.g.t4.up <- new("topGOdata", ontology = "MF", allGenes = geneList, annot = annFUN.gene2GO, gene2GO = annotationlist)
resultFis.deg.g.t4.up <- runTest(GOdata.deg.g.t4.up, algorithm = "classic", statistic = "fisher")
pvalFis.deg.g.t4.up <- score(resultFis.deg.g.t4.up)
sig.deg.g.t4.up <- pvalFis.deg.g.t4.up[pvalFis.deg.g.t4.up<0.05]

deg.g.t3.up <- deg[deg$G_T3_RegulatedDEG == 'Upregulated',1]
geneList <- factor(as.integer(geneNames %in% deg.g.t3.up))
names(geneList) <- geneNames
GOdata.deg.g.t3.up <- new("topGOdata", ontology = "MF", allGenes = geneList, annot = annFUN.gene2GO, gene2GO = annotationlist)
resultFis.deg.g.t3.up <- runTest(GOdata.deg.g.t3.up, algorithm = "classic", statistic = "fisher")
pvalFis.deg.g.t3.up <- score(resultFis.deg.g.t3.up)
sig.deg.g.t3.up <- pvalFis.deg.g.t3.up[pvalFis.deg.g.t3.up<0.05]

deg.23.t4.up <- deg[deg$X23D_T4_RegulatedDEG == 'Upregulated',1]
geneList <- factor(as.integer(geneNames %in% deg.23.t4.up))
names(geneList) <- geneNames
GOdata.deg.23.t4.up <- new("topGOdata", ontology = "MF", allGenes = geneList, annot = annFUN.gene2GO, gene2GO = annotationlist)
resultFis.deg.23.t4.up <- runTest(GOdata.deg.23.t4.up, algorithm = "classic", statistic = "fisher")
pvalFis.deg.23.t4.up <- score(resultFis.deg.23.t4.up)
sig.deg.23.t4.up <- pvalFis.deg.23.t4.up[pvalFis.deg.23.t4.up<0.05]

deg.23.t3.up <- deg[deg$X23D_T3_RegulatedDEG == 'Upregulated',1]
geneList <- factor(as.integer(geneNames %in% deg.23.t3.up))
names(geneList) <- geneNames
GOdata.deg.23.t3.up <- new("topGOdata", ontology = "MF", allGenes = geneList, annot = annFUN.gene2GO, gene2GO = annotationlist)
resultFis.deg.23.t3.up <- runTest(GOdata.deg.23.t3.up, algorithm = "classic", statistic = "fisher")
pvalFis.deg.23.t3.up <- score(resultFis.deg.23.t3.up)
sig.deg.23.t3.up <- pvalFis.deg.23.t3.up[pvalFis.deg.23.t3.up<0.05]

deg.27.t4.up <- deg[deg$X27D_T4_RegulatedDEG == 'Upregulated',1]
geneList <- factor(as.integer(geneNames %in% deg.27.t4.up))
names(geneList) <- geneNames
GOdata.deg.27.t4.up <- new("topGOdata", ontology = "MF", allGenes = geneList, annot = annFUN.gene2GO, gene2GO = annotationlist)
resultFis.deg.27.t4.up <- runTest(GOdata.deg.27.t4.up, algorithm = "classic", statistic = "fisher")
pvalFis.deg.27.t4.up <- score(resultFis.deg.27.t4.up)
sig.deg.27.t4.up <- pvalFis.deg.27.t4.up[pvalFis.deg.27.t4.up<0.05]

deg.27.t3.up <- deg[deg$X27D_T3_RegulatedDEG == 'Upregulated',1]
geneList <- factor(as.integer(geneNames %in% deg.27.t3.up))
names(geneList) <- geneNames
GOdata.deg.27.t3.up <- new("topGOdata", ontology = "MF", allGenes = geneList, annot = annFUN.gene2GO, gene2GO = annotationlist)
resultFis.deg.27.t3.up <- runTest(GOdata.deg.27.t3.up, algorithm = "classic", statistic = "fisher")
pvalFis.deg.27.t3.up <- score(resultFis.deg.27.t3.up)
sig.deg.27.t3.up <- pvalFis.deg.27.t3.up[pvalFis.deg.27.t3.up<0.05]

deg.g.t4.down <- deg[deg$G_T4_RegulatedDEG == 'Downregulated',1]
geneList <- factor(as.integer(geneNames %in% deg.g.t4.down))
names(geneList) <- geneNames
GOdata.deg.g.t4.down <- new("topGOdata", ontology = "MF", allGenes = geneList, annot = annFUN.gene2GO, gene2GO = annotationlist)
resultFis.deg.g.t4.down <- runTest(GOdata.deg.g.t4.down, algorithm = "classic", statistic = "fisher")
pvalFis.deg.g.t4.down <- score(resultFis.deg.g.t4.down)
sig.deg.g.t4.down <- pvalFis.deg.g.t4.down[pvalFis.deg.g.t4.down<0.05]

deg.g.t3.down <- deg[deg$G_T3_RegulatedDEG == 'Downregulated',1]
geneList <- factor(as.integer(geneNames %in% deg.g.t3.down))
names(geneList) <- geneNames
GOdata.deg.g.t3.down <- new("topGOdata", ontology = "MF", allGenes = geneList, annot = annFUN.gene2GO, gene2GO = annotationlist)
resultFis.deg.g.t3.down <- runTest(GOdata.deg.g.t3.down, algorithm = "classic", statistic = "fisher")
pvalFis.deg.g.t3.down <- score(resultFis.deg.g.t3.down)
sig.deg.g.t3.down <- pvalFis.deg.g.t3.down[pvalFis.deg.g.t3.down<0.05]

deg.23.t4.down <- deg[deg$X23D_T4_RegulatedDEG == 'Downregulated',1]
geneList <- factor(as.integer(geneNames %in% deg.23.t4.down))
names(geneList) <- geneNames
GOdata.deg.23.t4.down <- new("topGOdata", ontology = "MF", allGenes = geneList, annot = annFUN.gene2GO, gene2GO = annotationlist)
resultFis.deg.23.t4.down <- runTest(GOdata.deg.23.t4.down, algorithm = "classic", statistic = "fisher")
pvalFis.deg.23.t4.down <- score(resultFis.deg.23.t4.down)
sig.deg.23.t4.down <- pvalFis.deg.23.t4.down[pvalFis.deg.23.t4.down<0.05]

deg.23.t3.down <- deg[deg$X23D_T3_RegulatedDEG == 'Downregulated',1]
geneList <- factor(as.integer(geneNames %in% deg.23.t3.down))
names(geneList) <- geneNames
GOdata.deg.23.t3.down <- new("topGOdata", ontology = "MF", allGenes = geneList, annot = annFUN.gene2GO, gene2GO = annotationlist)
resultFis.deg.23.t3.down <- runTest(GOdata.deg.23.t3.down, algorithm = "classic", statistic = "fisher")
pvalFis.deg.23.t3.down <- score(resultFis.deg.23.t3.down)
sig.deg.23.t3.down <- pvalFis.deg.23.t3.down[pvalFis.deg.23.t3.down<0.05]

deg.27.t4.down <- deg[deg$X27D_T4_RegulatedDEG == 'Downregulated',1]
geneList <- factor(as.integer(geneNames %in% deg.27.t4.down))
names(geneList) <- geneNames
GOdata.deg.27.t4.down <- new("topGOdata", ontology = "MF", allGenes = geneList, annot = annFUN.gene2GO, gene2GO = annotationlist)
resultFis.deg.27.t4.down <- runTest(GOdata.deg.27.t4.down, algorithm = "classic", statistic = "fisher")
pvalFis.deg.27.t4.down <- score(resultFis.deg.27.t4.down)
sig.deg.27.t4.down <- pvalFis.deg.27.t4.down[pvalFis.deg.27.t4.down<0.05]

deg.27.t3.down <- deg[deg$X27D_T3_RegulatedDEG == 'Downregulated',1]
geneList <- factor(as.integer(geneNames %in% deg.27.t3.down))
names(geneList) <- geneNames
GOdata.deg.27.t3.down <- new("topGOdata", ontology = "MF", allGenes = geneList, annot = annFUN.gene2GO, gene2GO = annotationlist)
resultFis.deg.27.t3.down <- runTest(GOdata.deg.27.t3.down, algorithm = "classic", statistic = "fisher")
pvalFis.deg.27.t3.down <- score(resultFis.deg.27.t3.down)
sig.deg.27.t3.down <- pvalFis.deg.27.t3.down[pvalFis.deg.27.t3.down<0.05]

golist <- inverseList(annotationlist)
golist<-names(golist)

slim <- getOBOCollection("./goslim_generic.obo")

gomatrix = matrix(,nrow=2925)
rownames(gomatrix) <- golist
gomatrix<-cbind(gomatrix,sig.deg.g.t4.up[match(rownames(gomatrix), names(sig.deg.g.t4.up))])
gomatrix<-cbind(gomatrix,sig.deg.g.t3.up[match(rownames(gomatrix), names(sig.deg.g.t3.up))])
gomatrix<-cbind(gomatrix,sig.deg.23.t4.up[match(rownames(gomatrix), names(sig.deg.23.t4.up))])
gomatrix<-cbind(gomatrix,sig.deg.23.t3.up[match(rownames(gomatrix), names(sig.deg.23.t3.up))])
gomatrix<-cbind(gomatrix,sig.deg.27.t4.up[match(rownames(gomatrix), names(sig.deg.27.t4.up))])
gomatrix<-cbind(gomatrix,sig.deg.27.t3.up[match(rownames(gomatrix), names(sig.deg.27.t3.up))])
gomatrix<-gomatrix[,2:7]
gomatrix.trim <- gomatrix[rowSums(is.na(gomatrix)) != ncol(gomatrix), ]
gomatrix[is.na(gomatrix)] = 1
gomatrix.trim[is.na(gomatrix.trim)] = 1

gomatrixall = matrix(,nrow=2925)
rownames(gomatrixall) <- golist
gomatrixall<-cbind(gomatrixall,pvalFis.deg.g.t4.up[match(rownames(gomatrixall), names(pvalFis.deg.g.t4.up))])
gomatrixall<-cbind(gomatrixall,pvalFis.deg.g.t3.up[match(rownames(gomatrixall), names(pvalFis.deg.g.t3.up))])
gomatrixall<-cbind(gomatrixall,pvalFis.deg.23.t4.up[match(rownames(gomatrixall), names(pvalFis.deg.23.t4.up))])
gomatrixall<-cbind(gomatrixall,pvalFis.deg.23.t3.up[match(rownames(gomatrixall), names(pvalFis.deg.23.t3.up))])
gomatrixall<-cbind(gomatrixall,pvalFis.deg.27.t4.up[match(rownames(gomatrixall), names(pvalFis.deg.27.t4.up))])
gomatrixall<-cbind(gomatrixall,pvalFis.deg.27.t3.up[match(rownames(gomatrixall), names(pvalFis.deg.27.t3.up))])
gomatrixall<-gomatrixall[,2:7]
gomatrixall.trim <- gomatrixall[rowSums(is.na(gomatrixall)) != ncol(gomatrixall), ]
gomatrixall.trim[is.na(gomatrixall.trim)] = 1
gomatrixall[is.na(gomatrixall)] = 1

enriched_slim.g.t3.up <- goSlim(GOCollection(unlist(names(sig.deg.g.t3.up))), slim, "MF")
enriched_slim.g.t4.up <- goSlim(GOCollection(unlist(names(sig.deg.g.t4.up))), slim, "MF")
enriched_slim.23.t3.up <- goSlim(GOCollection(unlist(names(sig.deg.23.t3.up))), slim, "MF")
enriched_slim.23.t4.up <- goSlim(GOCollection(unlist(names(sig.deg.23.t4.up))), slim, "MF")
enriched_slim.27.t3.up <- goSlim(GOCollection(unlist(names(sig.deg.27.t3.up))), slim, "MF")
enriched_slim.27.t4.up <- goSlim(GOCollection(unlist(names(sig.deg.27.t4.up))), slim, "MF")

enriched_slim.g.t3.up <- rownames(enriched_slim.g.t3.up[which(enriched_slim.g.t3.up$Count>0),])
enriched_slim.g.t4.up <- rownames(enriched_slim.g.t4.up[which(enriched_slim.g.t4.up$Count>0),])
enriched_slim.23.t3.up <- rownames(enriched_slim.23.t3.up[which(enriched_slim.23.t3.up$Count>0),])
enriched_slim.23.t4.up <- rownames(enriched_slim.23.t4.up[which(enriched_slim.23.t4.up$Count>0),])
enriched_slim.27.t3.up <- rownames(enriched_slim.27.t3.up[which(enriched_slim.27.t3.up$Count>0),])
enriched_slim.27.t4.up <- rownames(enriched_slim.27.t4.up[which(enriched_slim.27.t4.up$Count>0),])

enriched_slim.g.t3.down <- goSlim(GOCollection(unlist(names(sig.deg.g.t3.down))), slim, "MF")
enriched_slim.g.t4.down <- goSlim(GOCollection(unlist(names(sig.deg.g.t4.down))), slim, "MF")
enriched_slim.23.t3.down <- goSlim(GOCollection(unlist(names(sig.deg.23.t3.down))), slim, "MF")
enriched_slim.23.t4.down <- goSlim(GOCollection(unlist(names(sig.deg.23.t4.down))), slim, "MF")
enriched_slim.27.t3.down <- goSlim(GOCollection(unlist(names(sig.deg.27.t3.down))), slim, "MF")
enriched_slim.27.t4.down <- goSlim(GOCollection(unlist(names(sig.deg.27.t4.down))), slim, "MF")

enriched_slim.g.t3.down <- rownames(enriched_slim.g.t3.down[which(enriched_slim.g.t3.down$Count>0),])
enriched_slim.g.t4.down <- rownames(enriched_slim.g.t4.down[which(enriched_slim.g.t4.down$Count>0),])
enriched_slim.23.t3.down <- rownames(enriched_slim.23.t3.down[which(enriched_slim.23.t3.down$Count>0),])
enriched_slim.23.t4.down <- rownames(enriched_slim.23.t4.down[which(enriched_slim.23.t4.down$Count>0),])
enriched_slim.27.t3.down <- rownames(enriched_slim.27.t3.down[which(enriched_slim.27.t3.down$Count>0),])
enriched_slim.27.t4.down <- rownames(enriched_slim.27.t4.down[which(enriched_slim.27.t4.down$Count>0),])

sig.deg.up <- c(sig.deg.g.t4.up,sig.deg.g.t3.up,sig.deg.23.t4.up,sig.deg.23.t3.up,sig.deg.27.t4.up,sig.deg.27.t3.up)
sig.deg.down <- c(sig.deg.g.t4.down,sig.deg.g.t3.down,sig.deg.23.t4.down,sig.deg.23.t3.down,sig.deg.27.t4.down,sig.deg.27.t3.down)
sig.deg.up <- sig.deg.up[order(sig.deg.up)]
sig.deg.down <- sig.deg.down[order(sig.deg.down)]

goslim.all.up.topten <- goSlim(GOCollection(c(names(sig.deg.up)[1:60])),slim,"MF")
goslim.all.down.topten <- goSlim(GOCollection(c(names(sig.deg.down)[1:45])),slim,"MF")
goslim.all.up.topten <- rownames(goslim.all.up.topten[which(goslim.all.up.topten$Count>0),])
goslim.all.down.topten <- rownames(goslim.all.down.topten[which(goslim.all.down.topten$Count>0),])

goslim.g.t4.up <- goSlim(GOCollection(c(names(sig.deg.g.t4.up))),slim,"MF")
goslim.g.t3.up <- goSlim(GOCollection(c(names(sig.deg.g.t3.up))),slim,"MF")
goslim.23.t4.up <- goSlim(GOCollection(c(names(sig.deg.23.t4.up))),slim,"MF")
goslim.23.t3.up <- goSlim(GOCollection(c(names(sig.deg.23.t3.up))),slim,"MF")
goslim.27.t4.up <- goSlim(GOCollection(c(names(sig.deg.27.t4.up))),slim,"MF")
goslim.27.t3.up <- goSlim(GOCollection(c(names(sig.deg.27.t3.up))),slim,"MF")
goslim.g.t4.down <- goSlim(GOCollection(c(names(sig.deg.g.t4.down))),slim,"MF")
goslim.g.t3.down <- goSlim(GOCollection(c(names(sig.deg.g.t3.down))),slim,"MF")
goslim.23.t4.down <- goSlim(GOCollection(c(names(sig.deg.23.t4.down))),slim,"MF")
goslim.23.t3.down <- goSlim(GOCollection(c(names(sig.deg.23.t3.down))),slim,"MF")
goslim.27.t4.down <- goSlim(GOCollection(c(names(sig.deg.27.t4.down))),slim,"MF")
goslim.27.t3.down <- goSlim(GOCollection(c(names(sig.deg.27.t3.down))),slim,"MF")

goslim.upregulated <- cbind(goslim.g.t3.up[1],goslim.g.t4.up[1],goslim.23.t3.up[1],goslim.23.t4.up[1],goslim.27.t3.up[1],goslim.27.t4.up[,c(1,3)])
goslim.downregulated <- cbind(goslim.g.t3.down[1],goslim.g.t4.down[1],goslim.23.t3.down[1],goslim.23.t4.down[1],goslim.27.t3.down[1],goslim.27.t4.down[,c(1,3)])
colnames(goslim.upregulated) <- c("g_T3","g_T4","D23_T3","D23_T4","D27_T3","D27_T4","Term")
colnames(goslim.downregulated) <- c("g_T3","g_T4","D23_T3","D23_T4","D27_T3","D27_T4","Term")


deg.g.t3.up.go <- Filter(length,annotationlist[deg.g.t3.up])
deg.g.t4.up.go <- Filter(length,annotationlist[deg.g.t4.up])
deg.23.t3.up.go <- Filter(length,annotationlist[deg.23.t3.up])
deg.23.t4.up.go <- Filter(length,annotationlist[deg.23.t4.up])
deg.27.t3.up.go <- Filter(length,annotationlist[deg.27.t3.up])
deg.27.t4.up.go <- Filter(length,annotationlist[deg.27.t4.up])
deg.g.t3.down.go <- Filter(length,annotationlist[deg.g.t3.down])
deg.g.t4.down.go <- Filter(length,annotationlist[deg.g.t4.down])
deg.23.t3.down.go <- Filter(length,annotationlist[deg.23.t3.down])
deg.23.t4.down.go <- Filter(length,annotationlist[deg.23.t4.down])
deg.27.t3.down.go <- Filter(length,annotationlist[deg.27.t3.down])
deg.27.t4.down.go <- Filter(length,annotationlist[deg.27.t4.down])

goslim.g.t3.up <- goSlim(GOCollection(unlist(deg.g.t3.up.go)), slim, "MF")
goslim.g.t4.up <- goSlim(GOCollection(unlist(deg.g.t4.up.go)), slim, "MF")
goslim.23.t3.up <- goSlim(GOCollection(unlist(deg.23.t3.up.go)), slim, "MF")
goslim.23.t4.up <- goSlim(GOCollection(unlist(deg.23.t4.up.go)), slim, "MF")
goslim.27.t3.up <- goSlim(GOCollection(unlist(deg.27.t3.up.go)), slim, "MF")
goslim.27.t4.up <- goSlim(GOCollection(unlist(deg.27.t4.up.go)), slim, "MF")
goslim.g.t3.down <- goSlim(GOCollection(unlist(deg.g.t3.down.go)), slim, "MF")
goslim.g.t4.down <- goSlim(GOCollection(unlist(deg.g.t4.down.go)), slim, "MF")
goslim.23.t3.down <- goSlim(GOCollection(unlist(deg.23.t3.down.go)), slim, "MF")
goslim.23.t4.down <- goSlim(GOCollection(unlist(deg.23.t4.down.go)), slim, "MF")
goslim.27.t3.down <- goSlim(GOCollection(unlist(deg.27.t3.down.go)), slim, "MF")
goslim.27.t4.down <- goSlim(GOCollection(unlist(deg.27.t4.down.go)), slim, "MF")

goslim.upregulated <- cbind(goslim.g.t3.up[1],goslim.g.t4.up[1],goslim.23.t3.up[1],goslim.23.t4.up[1],goslim.27.t3.up[1],goslim.27.t4.up[,c(1,3)])
goslim.downregulated <- cbind(goslim.g.t3.down[1],goslim.g.t4.down[1],goslim.23.t3.down[1],goslim.23.t4.down[1],goslim.27.t3.down[1],goslim.27.t4.down[,c(1,3)])
colnames(goslim.upregulated) <- c("g_T3","g_T4","D23_T3","D23_T4","D27_T3","D27_T4","Term")
colnames(goslim.downregulated) <- c("g_T3","g_T4","D23_T3","D23_T4","D27_T3","D27_T4","Term")
enriched_slim.upregulated <- unique(c(enriched_slim.23.t3.up,enriched_slim.23.t4.up,enriched_slim.27.t3.up,enriched_slim.27.t4.up,enriched_slim.g.t3.up,enriched_slim.g.t4.up))
enriched_slim.downregulated <- unique(c(enriched_slim.23.t3.down,enriched_slim.23.t4.down,enriched_slim.27.t3.down,enriched_slim.27.t4.down,enriched_slim.g.t3.down,enriched_slim.g.t4.down))

goslim.upregulated[match(rownames(goslim.all.up.topten),rownames(goslim.upregulated)),]

goslim.upregulated.enriched <- goslim.upregulated[match(enriched_slim.upregulated,rownames(goslim.upregulated)),]
goslim.downregulated.enriched <- goslim.downregulated[match(enriched_slim.downregulated,rownames(goslim.downregulated)),]
goslim.upregulated.enriched.topten <- goslim.upregulated[match(goslim.all.up.topten,rownames(goslim.upregulated)),]
goslim.downregulated.enriched.topten <- goslim.downregulated[match(goslim.all.down.topten,rownames(goslim.downregulated)),]

rownames(goslim.upregulated) <- goslim.upregulated[,7]
rownames(goslim.downregulated) <- goslim.downregulated[,7]
rownames(goslim.upregulated.enriched) <- goslim.upregulated.enriched[,7]
rownames(goslim.downregulated.enriched) <- goslim.downregulated.enriched[,7]
rownames(goslim.upregulated.enriched.topten) <- goslim.upregulated.enriched.topten[,7]
rownames(goslim.downregulated.enriched.topten) <- goslim.downregulated.enriched.topten[,7]

goslim.upregulated.enriched.capped<-pmin(goslim.upregulated.enriched.topten[1:6],150)
goslim.upregulated.enriched.capped[is.na(goslim.upregulated.enriched.capped)] <- 150
goslim.downregulated.enriched.capped<-pmin(goslim.downregulated.enriched.topten[1:6],150)
goslim.downregulated.enriched.capped[is.na(goslim.downregulated.enriched.capped)] <- 150

viridis10000 <- viridis(3200000,direction=-1)
viridis_scaled = c()
for(i in 1:20){
viridis_scaled <- append(viridis_scaled,viridis10000[i^5])
}
viridis_scaled <- rev(viridis_scaled)

goslim.upregulated.enriched.topten <- goslim.upregulated.enriched.topten[order(rowSums(-goslim.upregulated.enriched.topten[1:6])),]
goslim.downregulated.enriched.topten <- goslim.downregulated.enriched.topten[order(rowSums(-goslim.downregulated.enriched.topten[1:6])),]
goslim.downregulated.enriched
goslim.downregulated.enriched.topten
goslim.upregulated.enriched.topten
png(file="MF_upregulated_heatmap.png", width = 16, height = 5, units = "cm", res = 600)
Heatmap(as.matrix(goslim.upregulated.enriched.capped[1:6]), name = "count", col = viridis_scaled[1:20], cluster_columns = FALSE, cluster_rows = FALSE, show_row_dend = FALSE, row_names_max_width = unit(11, "cm"), show_column_names = FALSE,show_heatmap_legend = FALSE, width = unit(3,"cm"))
dev.off()
png(file="MF_downregulated_heatmap.png", width = 16, height = 5, units = "cm", res = 600)
Heatmap(as.matrix(goslim.downregulated.enriched.capped[1:6]), name = "count", col = viridis_scaled[1:20], cluster_columns = FALSE, cluster_rows = FALSE, show_row_dend = FALSE, row_names_max_width = unit(11, "cm"), show_column_names = FALSE,show_heatmap_legend = FALSE, width = unit(3,"cm"))
dev.off()
