# Supplementary material for: Thyroid hormone membrane receptor binding and transcriptional regulation in the sea urchin Strongylocentrotus purpuratus
Source: Front Endocrinol (Lausanne). 2023 May 26;14:1195733. doi: 10.3389/fendo.2023.1195733 (PMC10250714; doi:10.3389/fendo.2023.1195733)
Supplement: Supplementary file 4 [file DataSheet_4.zip]

Archive with 72 entries (72 files):
- 23dpf_C_rep1_6_S15_L008_XR1_001.fastq.gz_trimming_report.txt
- 23dpf_C_rep1_6_S15_L008_XR1_001_val_1_fastqc.html
- 23dpf_C_rep1_6_S15_L008_XR2_001.fastq.gz_trimming_report.txt
- 23dpf_C_rep1_6_S15_L008_XR2_001_val_2_fastqc.html
- 23dpf_C_rep2_15_S24_L008_XR1_001.fastq.gz_trimming_report.txt
- 23dpf_C_rep2_15_S24_L008_XR1_001_val_1_fastqc.html
- 23dpf_C_rep2_15_S24_L008_XR2_001.fastq.gz_trimming_report.txt
- 23dpf_C_rep2_15_S24_L008_XR2_001_val_2_fastqc.html
- 23dpf_T3_rep1_4_S13_L008_XR1_001.fastq.gz_trimming_report.txt
- 23dpf_T3_rep1_4_S13_L008_XR1_001_val_1_fastqc.html
- 23dpf_T3_rep1_4_S13_L008_XR2_001.fastq.gz_trimming_report.txt
- 23dpf_T3_rep1_4_S13_L008_XR2_001_val_2_fastqc.html
- 23dpf_T3_rep2_13_S22_L008_XR1_001.fastq.gz_trimming_report.txt
- 23dpf_T3_rep2_13_S22_L008_XR1_001_val_1_fastqc.html
- 23dpf_T3_rep2_13_S22_L008_XR2_001.fastq.gz_trimming_report.txt
- 23dpf_T3_rep2_13_S22_L008_XR2_001_val_2_fastqc.html
- 23dpf_T4_rep1_5_S14_L008_XR1_001.fastq.gz_trimming_report.txt
- 23dpf_T4_rep1_5_S14_L008_XR1_001_val_1_fastqc.html
- 23dpf_T4_rep1_5_S14_L008_XR2_001.fastq.gz_trimming_report.txt
- 23dpf_T4_rep1_5_S14_L008_XR2_001_val_2_fastqc.html
- 23dpf_T4_rep2_14_S23_L008_XR1_001.fastq.gz_trimming_report.txt
- 23dpf_T4_rep2_14_S23_L008_XR1_001_val_1_fastqc.html
- 23dpf_T4_rep2_14_S23_L008_XR2_001.fastq.gz_trimming_report.txt
- 23dpf_T4_rep2_14_S23_L008_XR2_001_val_2_fastqc.html
- 27dpf_C_rep1_9_S18_L008_XR1_001.fastq.gz_trimming_report.txt
- 27dpf_C_rep1_9_S18_L008_XR1_001_val_1_fastqc.html
- 27dpf_C_rep1_9_S18_L008_XR2_001.fastq.gz_trimming_report.txt
- 27dpf_C_rep1_9_S18_L008_XR2_001_val_2_fastqc.html
- 27dpf_C_rep2_18_S27_L008_XR1_001.fastq.gz_trimming_report.txt
- 27dpf_C_rep2_18_S27_L008_XR1_001_val_1_fastqc.html
- 27dpf_C_rep2_18_S27_L008_XR2_001.fastq.gz_trimming_report.txt
- 27dpf_C_rep2_18_S27_L008_XR2_001_val_2_fastqc.html
- 27dpf_T3_rep1_7_S16_L008_XR1_001.fastq.gz_trimming_report.txt
- 27dpf_T3_rep1_7_S16_L008_XR1_001_val_1_fastqc.html
- 27dpf_T3_rep1_7_S16_L008_XR2_001.fastq.gz_trimming_report.txt
- 27dpf_T3_rep1_7_S16_L008_XR2_001_val_2_fastqc.html
- 27dpf_T3_rep2_16_S25_L008_XR1_001.fastq.gz_trimming_report.txt
- 27dpf_T3_rep2_16_S25_L008_XR1_001_val_1_fastqc.html
- 27dpf_T3_rep2_16_S25_L008_XR2_001.fastq.gz_trimming_report.txt
- 27dpf_T3_rep2_16_S25_L008_XR2_001_val_2_fastqc.html
- 27dpf_T4_rep1_8_S17_L008_XR1_001.fastq.gz_trimming_report.txt
- 27dpf_T4_rep1_8_S17_L008_XR1_001_val_1_fastqc.html
- 27dpf_T4_rep1_8_S17_L008_XR2_001.fastq.gz_trimming_report.txt
- 27dpf_T4_rep1_8_S17_L008_XR2_001_val_2_fastqc.html
- 27dpf_T4_rep2_17_S26_L008_XR1_001.fastq.gz_trimming_report.txt
- 27dpf_T4_rep2_17_S26_L008_XR1_001_val_1_fastqc.html
- 27dpf_T4_rep2_17_S26_L008_XR2_001.fastq.gz_trimming_report.txt
- 27dpf_T4_rep2_17_S26_L008_XR2_001_val_2_fastqc.html
- gastrula_C_rep1_3_S12_L008_XR1_001.fastq.gz_trimming_report.txt
- gastrula_C_rep1_3_S12_L008_XR1_001_val_1_fastqc.html
- gastrula_C_rep1_3_S12_L008_XR2_001.fastq.gz_trimming_report.txt
- gastrula_C_rep1_3_S12_L008_XR2_001_val_2_fastqc.html
- gastrula_C_rep2_12_S21_L008_XR1_001.fastq.gz_trimming_report.txt
- gastrula_C_rep2_12_S21_L008_XR1_001_val_1_fastqc.html
- gastrula_C_rep2_12_S21_L008_XR2_001.fastq.gz_trimming_report.txt
- gastrula_C_rep2_12_S21_L008_XR2_001_val_2_fastqc.html
- gastrula_T3_rep1_1_S10_L008_XR1_001.fastq.gz_trimming_report.txt
- gastrula_T3_rep1_1_S10_L008_XR1_001_val_1_fastqc.html
- gastrula_T3_rep1_1_S10_L008_XR2_001.fastq.gz_trimming_report.txt
- gastrula_T3_rep1_1_S10_L008_XR2_001_val_2_fastqc.html
- gastrula_T3_rep2_10_S19_L008_XR1_001.fastq.gz_trimming_report.txt
- gastrula_T3_rep2_10_S19_L008_XR1_001_val_1_fastqc.html
- gastrula_T3_rep2_10_S19_L008_XR2_001.fastq.gz_trimming_report.txt
- gastrula_T3_rep2_10_S19_L008_XR2_001_val_2_fastqc.html
- gastrula_T4_rep1_2_S11_L008_XR1_001.fastq.gz_trimming_report.txt
- gastrula_T4_rep1_2_S11_L008_XR1_001_val_1_fastqc.html
- gastrula_T4_rep1_2_S11_L008_XR2_001.fastq.gz_trimming_report.txt
- gastrula_T4_rep1_2_S11_L008_XR2_001_val_2_fastqc.html
- gastrula_T4_rep2_11_S20_L008_XR1_001.fastq.gz_trimming_report.txt
- gastrula_T4_rep2_11_S20_L008_XR1_001_val_1_fastqc.html
- gastrula_T4_rep2_11_S20_L008_XR2_001.fastq.gz_trimming_report.txt
- gastrula_T4_rep2_11_S20_L008_XR2_001_val_2_fastqc.html
