# Supplementary material for: Thyroid hormone membrane receptor binding and transcriptional regulation in the sea urchin Strongylocentrotus purpuratus
Source: Front Endocrinol (Lausanne). 2023 May 26;14:1195733. doi: 10.3389/fendo.2023.1195733 (PMC10250714; doi:10.3389/fendo.2023.1195733)
Supplement: Supplementary file 4 [file DataSheet_4.zip › 23dpf_C_rep1_6_S15_L008_XR1_001.fastq.gz_trimming_report.txt]

SUMMARISING RUN PARAMETERS
==========================
Input filename: 23dpf_C_rep1_6_S15_L008_X1_001.fastq.gz
Trimming mode: paired-end
Trim Galore version: 0.6.4_dev
Cutadapt version: 2.6
Number of cores used for trimming: 1
Quality Phred score cutoff: 5
Quality encoding type selected: ASCII+33
Adapter sequence: 'AGATCGGAAGAGC' (Illumina TruSeq, Sanger iPCR; user defined)
Maximum trimming error rate: 0.1 (default)
Minimum required adapter overlap (stringency): 1 bp
Minimum required sequence length for both reads before a sequence pair gets removed: 36 bp
Length cut-off for read 1: 35 bp (default)
Length cut-off for read 2: 35 bp (default)
Running FastQC on the data once trimming has completed
Output file will be GZIP compressed


This is cutadapt 2.6 with Python 3.6.8
Command line parameters: -j 1 -e 0.1 -q 5 -O 1 -a AGATCGGAAGAGC 23dpf_C_rep1_6_S15_L008_X1_001.fastq.gz
Processing reads on 1 core in single-end mode ...
Finished in 457.56 s (29 us/read; 2.04 M reads/minute).

=== Summary ===

Total reads processed:              15,557,143
Reads with adapters:                 6,645,214 (42.7%)
Reads written (passing filters):    15,557,143 (100.0%)

Total basepairs processed: 1,960,200,018 bp
Quality-trimmed:                     404 bp (0.0%)
Total written (filtered):  1,926,164,021 bp (98.3%)

=== Adapter 1 ===

Sequence: AGATCGGAAGAGC; Type: regular 3'; Length: 13; Trimmed: 6645214 times.

No. of allowed errors:
0-9 bp: 0; 10-13 bp: 1

Bases preceding removed adapters:
  A: 33.1%
  C: 24.4%
  G: 20.0%
  T: 22.4%
  none/other: 0.0%

Overview of removed sequences
length	count	expect	max.err	error counts
1	4010776	3889285.8	0	4010776
2	885179	972321.4	0	885179
3	347329	243080.4	0	347329
4	125957	60770.1	0	125957
5	71290	15192.5	0	71290
6	59413	3798.1	0	59413
7	57268	949.5	0	57268
8	57281	237.4	0	57281
9	54905	59.3	0	53685 1220
10	54030	14.8	1	51234 2796
11	51147	3.7	1	48643 2504
12	50611	0.9	1	48212 2399
13	49055	0.2	1	46613 2442
14	46557	0.2	1	44314 2243
15	44033	0.2	1	41875 2158
16	42253	0.2	1	40230 2023
17	40236	0.2	1	38317 1919
18	38201	0.2	1	36344 1857
19	36398	0.2	1	34593 1805
20	34855	0.2	1	33358 1497
21	32759	0.2	1	31268 1491
22	31479	0.2	1	30052 1427
23	29706	0.2	1	28327 1379
24	28175	0.2	1	26853 1322
25	25901	0.2	1	24630 1271
26	24263	0.2	1	23182 1081
27	23321	0.2	1	22269 1052
28	21636	0.2	1	20652 984
29	20229	0.2	1	19292 937
30	18955	0.2	1	18066 889
31	17752	0.2	1	16952 800
32	16194	0.2	1	15437 757
33	14977	0.2	1	14310 667
34	13701	0.2	1	13080 621
35	12590	0.2	1	12063 527
36	11710	0.2	1	11171 539
37	10688	0.2	1	10186 502
38	9980	0.2	1	9505 475
39	9212	0.2	1	8824 388
40	8679	0.2	1	8245 434
41	7816	0.2	1	7462 354
42	7204	0.2	1	6844 360
43	6394	0.2	1	6126 268
44	6028	0.2	1	5746 282
45	5358	0.2	1	5099 259
46	5015	0.2	1	4789 226
47	4480	0.2	1	4242 238
48	4175	0.2	1	3972 203
49	3761	0.2	1	3578 183
50	3519	0.2	1	3374 145
51	3233	0.2	1	3088 145
52	2946	0.2	1	2793 153
53	2540	0.2	1	2438 102
54	2343	0.2	1	2245 98
55	2118	0.2	1	2014 104
56	1968	0.2	1	1876 92
57	1699	0.2	1	1619 80
58	1604	0.2	1	1516 88
59	1516	0.2	1	1438 78
60	1322	0.2	1	1244 78
61	1223	0.2	1	1167 56
62	1064	0.2	1	1014 50
63	1008	0.2	1	965 43
64	911	0.2	1	861 50
65	838	0.2	1	787 51
66	822	0.2	1	788 34
67	736	0.2	1	684 52
68	630	0.2	1	591 39
69	600	0.2	1	567 33
70	489	0.2	1	461 28
71	489	0.2	1	461 28
72	418	0.2	1	396 22
73	376	0.2	1	349 27
74	364	0.2	1	333 31
75	319	0.2	1	295 24
76	304	0.2	1	287 17
77	282	0.2	1	270 12
78	239	0.2	1	223 16
79	208	0.2	1	200 8
80	221	0.2	1	207 14
81	172	0.2	1	160 12
82	170	0.2	1	160 10
83	144	0.2	1	131 13
84	145	0.2	1	129 16
85	126	0.2	1	109 17
86	118	0.2	1	106 12
87	101	0.2	1	90 11
88	86	0.2	1	74 12
89	75	0.2	1	64 11
90	63	0.2	1	53 10
91	62	0.2	1	56 6
92	59	0.2	1	53 6
93	44	0.2	1	37 7
94	45	0.2	1	40 5
95	42	0.2	1	37 5
96	33	0.2	1	29 4
97	40	0.2	1	36 4
98	41	0.2	1	35 6
99	39	0.2	1	34 5
100	34	0.2	1	29 5
101	42	0.2	1	35 7
102	48	0.2	1	39 9
103	34	0.2	1	30 4
104	47	0.2	1	43 4
105	57	0.2	1	52 5
106	52	0.2	1	48 4
107	71	0.2	1	61 10
108	67	0.2	1	55 12
109	82	0.2	1	75 7
110	97	0.2	1	91 6
111	124	0.2	1	117 7
112	130	0.2	1	118 12
113	159	0.2	1	154 5
114	171	0.2	1	156 15
115	170	0.2	1	156 14
116	283	0.2	1	261 22
117	356	0.2	1	337 19
118	219	0.2	1	204 15
119	295	0.2	1	281 14
120	321	0.2	1	305 16
121	198	0.2	1	184 14
122	271	0.2	1	252 19
123	275	0.2	1	243 32
124	69	0.2	1	61 8
125	49	0.2	1	11 38
126	14627	0.2	1	1565 13062

RUN STATISTICS FOR INPUT FILE: 23dpf_C_rep1_6_S15_L008_X1_001.fastq.gz
=============================================
15557143 sequences processed in total
