# Supplementary material for: Thyroid hormone membrane receptor binding and transcriptional regulation in the sea urchin Strongylocentrotus purpuratus
Source: Front Endocrinol (Lausanne). 2023 May 26;14:1195733. doi: 10.3389/fendo.2023.1195733 (PMC10250714; doi:10.3389/fendo.2023.1195733)
Supplement: Supplementary file 4 [file DataSheet_4.zip › 23dpf_C_rep1_6_S15_L008_XR2_001.fastq.gz_trimming_report.txt]

SUMMARISING RUN PARAMETERS
==========================
Input filename: 23dpf_C_rep1_6_S15_L008_X2_001.fastq.gz
Trimming mode: paired-end
Trim Galore version: 0.6.4_dev
Cutadapt version: 2.6
Number of cores used for trimming: 1
Quality Phred score cutoff: 5
Quality encoding type selected: ASCII+33
Adapter sequence: 'AGATCGGAAGAGC' (Illumina TruSeq, Sanger iPCR; user defined)
Maximum trimming error rate: 0.1 (default)
Minimum required adapter overlap (stringency): 1 bp
Minimum required sequence length for both reads before a sequence pair gets removed: 36 bp
Length cut-off for read 1: 35 bp (default)
Length cut-off for read 2: 35 bp (default)
Running FastQC on the data once trimming has completed
Output file will be GZIP compressed


This is cutadapt 2.6 with Python 3.6.8
Command line parameters: -j 1 -e 0.1 -q 5 -O 1 -a AGATCGGAAGAGC 23dpf_C_rep1_6_S15_L008_X2_001.fastq.gz
Processing reads on 1 core in single-end mode ...
Finished in 459.42 s (30 us/read; 2.03 M reads/minute).

=== Summary ===

Total reads processed:              15,557,143
Reads with adapters:                 6,706,554 (43.1%)
Reads written (passing filters):    15,557,143 (100.0%)

Total basepairs processed: 1,960,200,018 bp
Quality-trimmed:                       0 bp (0.0%)
Total written (filtered):  1,925,926,737 bp (98.3%)

=== Adapter 1 ===

Sequence: AGATCGGAAGAGC; Type: regular 3'; Length: 13; Trimmed: 6706554 times.

No. of allowed errors:
0-9 bp: 0; 10-13 bp: 1

Bases preceding removed adapters:
  A: 33.0%
  C: 24.8%
  G: 21.9%
  T: 20.3%
  none/other: 0.0%

Overview of removed sequences
length	count	expect	max.err	error counts
1	3988837	3889285.8	0	3988837
2	927837	972321.4	0	927837
3	376103	243080.4	0	376103
4	133379	60770.1	0	133379
5	74008	15192.5	0	74008
6	60177	3798.1	0	60177
7	57553	949.5	0	57553
8	57538	237.4	0	57538
9	54815	59.3	0	54428 387
10	54037	14.8	1	52350 1687
11	51157	3.7	1	49600 1557
12	50619	0.9	1	49422 1197
13	49011	0.2	1	47680 1331
14	46534	0.2	1	45415 1119
15	44082	0.2	1	43084 998
16	42241	0.2	1	41300 941
17	40269	0.2	1	39336 933
18	38184	0.2	1	37287 897
19	36393	0.2	1	35518 875
20	34873	0.2	1	34137 736
21	32772	0.2	1	32049 723
22	31512	0.2	1	30864 648
23	29728	0.2	1	29073 655
24	28102	0.2	1	27536 566
25	25836	0.2	1	25251 585
26	24220	0.2	1	23720 500
27	23274	0.2	1	22772 502
28	21652	0.2	1	21196 456
29	20170	0.2	1	19746 424
30	18930	0.2	1	18485 445
31	17740	0.2	1	17329 411
32	16189	0.2	1	15781 408
33	14970	0.2	1	14634 336
34	13692	0.2	1	13376 316
35	12589	0.2	1	12239 350
36	11732	0.2	1	11432 300
37	10703	0.2	1	10480 223
38	9991	0.2	1	9777 214
39	9225	0.2	1	9026 199
40	8720	0.2	1	8497 223
41	7826	0.2	1	7679 147
42	7205	0.2	1	7030 175
43	6404	0.2	1	6273 131
44	6034	0.2	1	5881 153
45	5372	0.2	1	5249 123
46	5022	0.2	1	4893 129
47	4486	0.2	1	4369 117
48	4198	0.2	1	4086 112
49	3775	0.2	1	3665 110
50	3525	0.2	1	3426 99
51	3239	0.2	1	3147 92
52	2955	0.2	1	2863 92
53	2551	0.2	1	2479 72
54	2349	0.2	1	2283 66
55	2131	0.2	1	2051 80
56	1988	0.2	1	1919 69
57	1713	0.2	1	1661 52
58	1622	0.2	1	1570 52
59	1510	0.2	1	1480 30
60	1332	0.2	1	1294 38
61	1233	0.2	1	1203 30
62	1267	0.2	1	1223 44
63	1012	0.2	1	988 24
64	918	0.2	1	887 31
65	840	0.2	1	812 28
66	837	0.2	1	812 25
67	735	0.2	1	707 28
68	642	0.2	1	617 25
69	606	0.2	1	580 26
70	494	0.2	1	470 24
71	491	0.2	1	465 26
72	415	0.2	1	403 12
73	379	0.2	1	364 15
74	369	0.2	1	352 17
75	318	0.2	1	307 11
76	310	0.2	1	297 13
77	293	0.2	1	279 14
78	237	0.2	1	224 13
79	212	0.2	1	202 10
80	227	0.2	1	209 18
81	177	0.2	1	168 9
82	183	0.2	1	168 15
83	143	0.2	1	131 12
84	152	0.2	1	139 13
85	126	0.2	1	112 14
86	123	0.2	1	108 15
87	102	0.2	1	97 5
88	90	0.2	1	75 15
89	79	0.2	1	69 10
90	66	0.2	1	57 9
91	66	0.2	1	58 8
92	65	0.2	1	54 11
93	51	0.2	1	38 13
94	49	0.2	1	39 10
95	49	0.2	1	38 11
96	41	0.2	1	29 12
97	45	0.2	1	36 9
98	45	0.2	1	37 8
99	49	0.2	1	34 15
100	38	0.2	1	28 10
101	66	0.2	1	37 29
102	57	0.2	1	39 18
103	44	0.2	1	32 12
104	60	0.2	1	47 13
105	62	0.2	1	54 8
106	60	0.2	1	51 9
107	70	0.2	1	61 9
108	84	0.2	1	60 24
109	88	0.2	1	76 12
110	106	0.2	1	88 18
111	128	0.2	1	117 11
112	131	0.2	1	105 26
113	167	0.2	1	129 38
114	174	0.2	1	143 31
115	178	0.2	1	145 33
116	285	0.2	1	230 55
117	369	0.2	1	304 65
118	216	0.2	1	178 38
119	303	0.2	1	262 41
120	320	0.2	1	276 44
121	204	0.2	1	161 43
122	264	0.2	1	225 39
123	283	0.2	1	211 72
124	72	0.2	1	51 21
125	27	0.2	1	11 16
126	14531	0.2	1	1621 12910

RUN STATISTICS FOR INPUT FILE: 23dpf_C_rep1_6_S15_L008_X2_001.fastq.gz
=============================================
15557143 sequences processed in total

Total number of sequences analysed for the sequence pair length validation: 15557143

Number of sequence pairs removed because at least one read was shorter than the length cutoff (36 bp): 19623 (0.13%)
