# Supplementary material for: Thyroid hormone membrane receptor binding and transcriptional regulation in the sea urchin Strongylocentrotus purpuratus
Source: Front Endocrinol (Lausanne). 2023 May 26;14:1195733. doi: 10.3389/fendo.2023.1195733 (PMC10250714; doi:10.3389/fendo.2023.1195733)
Supplement: Supplementary file 4 [file DataSheet_4.zip › 23dpf_C_rep2_15_S24_L008_XR1_001.fastq.gz_trimming_report.txt]

SUMMARISING RUN PARAMETERS
==========================
Input filename: 23dpf_C_rep2_15_S24_L008_X1_001.fastq.gz
Trimming mode: paired-end
Trim Galore version: 0.6.4_dev
Cutadapt version: 2.6
Number of cores used for trimming: 1
Quality Phred score cutoff: 5
Quality encoding type selected: ASCII+33
Adapter sequence: 'AGATCGGAAGAGC' (Illumina TruSeq, Sanger iPCR; user defined)
Maximum trimming error rate: 0.1 (default)
Minimum required adapter overlap (stringency): 1 bp
Minimum required sequence length for both reads before a sequence pair gets removed: 36 bp
Length cut-off for read 1: 35 bp (default)
Length cut-off for read 2: 35 bp (default)
Running FastQC on the data once trimming has completed
Output file will be GZIP compressed


This is cutadapt 2.6 with Python 3.6.8
Command line parameters: -j 1 -e 0.1 -q 5 -O 1 -a AGATCGGAAGAGC 23dpf_C_rep2_15_S24_L008_X1_001.fastq.gz
Processing reads on 1 core in single-end mode ...
Finished in 494.68 s (29 us/read; 2.09 M reads/minute).

=== Summary ===

Total reads processed:              17,266,618
Reads with adapters:                 7,021,661 (40.7%)
Reads written (passing filters):    17,266,618 (100.0%)

Total basepairs processed: 2,175,593,868 bp
Quality-trimmed:                     465 bp (0.0%)
Total written (filtered):  2,147,528,523 bp (98.7%)

=== Adapter 1 ===

Sequence: AGATCGGAAGAGC; Type: regular 3'; Length: 13; Trimmed: 7021661 times.

No. of allowed errors:
0-9 bp: 0; 10-13 bp: 1

Bases preceding removed adapters:
  A: 32.8%
  C: 24.6%
  G: 19.7%
  T: 23.0%
  none/other: 0.0%

Overview of removed sequences
length	count	expect	max.err	error counts
1	4464160	4316654.5	0	4464160
2	999232	1079163.6	0	999232
3	372263	269790.9	0	372263
4	130330	67447.7	0	130330
5	68051	16861.9	0	68051
6	55110	4215.5	0	55110
7	52310	1053.9	0	52310
8	52846	263.5	0	52846
9	49465	65.9	0	49019 446
10	48824	16.5	1	47175 1649
11	45549	4.1	1	44360 1189
12	44507	1.0	1	43511 996
13	42519	0.3	1	41550 969
14	40329	0.3	1	39504 825
15	38103	0.3	1	37331 772
16	35766	0.3	1	35000 766
17	34535	0.3	1	33814 721
18	32263	0.3	1	31573 690
19	30360	0.3	1	29713 647
20	29475	0.3	1	28897 578
21	27116	0.3	1	26594 522
22	25796	0.3	1	25337 459
23	24179	0.3	1	23713 466
24	22896	0.3	1	22492 404
25	20953	0.3	1	20612 341
26	19056	0.3	1	18668 388
27	18171	0.3	1	17841 330
28	16720	0.3	1	16408 312
29	15828	0.3	1	15564 264
30	14672	0.3	1	14414 258
31	13259	0.3	1	13008 251
32	12156	0.3	1	11910 246
33	11012	0.3	1	10824 188
34	10456	0.3	1	10267 189
35	9169	0.3	1	8996 173
36	8404	0.3	1	8248 156
37	7620	0.3	1	7447 173
38	7059	0.3	1	6914 145
39	6287	0.3	1	6161 126
40	5690	0.3	1	5570 120
41	5113	0.3	1	5022 91
42	4645	0.3	1	4557 88
43	4300	0.3	1	4219 81
44	3770	0.3	1	3681 89
45	3388	0.3	1	3315 73
46	3066	0.3	1	2986 80
47	2694	0.3	1	2630 64
48	2415	0.3	1	2362 53
49	2225	0.3	1	2178 47
50	1964	0.3	1	1913 51
51	1693	0.3	1	1664 29
52	1553	0.3	1	1508 45
53	1404	0.3	1	1381 23
54	1175	0.3	1	1148 27
55	1083	0.3	1	1061 22
56	1000	0.3	1	966 34
57	906	0.3	1	878 28
58	788	0.3	1	767 21
59	663	0.3	1	648 15
60	585	0.3	1	562 23
61	487	0.3	1	472 15
62	473	0.3	1	461 12
63	398	0.3	1	390 8
64	352	0.3	1	344 8
65	319	0.3	1	311 8
66	300	0.3	1	289 11
67	271	0.3	1	255 16
68	230	0.3	1	220 10
69	216	0.3	1	204 12
70	177	0.3	1	164 13
71	146	0.3	1	131 15
72	161	0.3	1	151 10
73	123	0.3	1	113 10
74	121	0.3	1	110 11
75	108	0.3	1	101 7
76	97	0.3	1	90 7
77	79	0.3	1	71 8
78	72	0.3	1	64 8
79	80	0.3	1	73 7
80	55	0.3	1	43 12
81	43	0.3	1	39 4
82	50	0.3	1	38 12
83	51	0.3	1	43 8
84	37	0.3	1	23 14
85	52	0.3	1	36 16
86	30	0.3	1	24 6
87	42	0.3	1	32 10
88	20	0.3	1	14 6
89	35	0.3	1	21 14
90	26	0.3	1	14 12
91	22	0.3	1	18 4
92	21	0.3	1	16 5
93	18	0.3	1	14 4
94	18	0.3	1	12 6
95	15	0.3	1	13 2
96	20	0.3	1	17 3
97	22	0.3	1	17 5
98	23	0.3	1	18 5
99	19	0.3	1	12 7
100	29	0.3	1	21 8
101	29	0.3	1	23 6
102	17	0.3	1	13 4
103	24	0.3	1	21 3
104	37	0.3	1	30 7
105	34	0.3	1	31 3
106	35	0.3	1	31 4
107	44	0.3	1	33 11
108	38	0.3	1	34 4
109	59	0.3	1	50 9
110	49	0.3	1	47 2
111	67	0.3	1	64 3
112	53	0.3	1	51 2
113	87	0.3	1	83 4
114	74	0.3	1	72 2
115	90	0.3	1	87 3
116	111	0.3	1	104 7
117	200	0.3	1	190 10
118	82	0.3	1	76 6
119	126	0.3	1	122 4
120	141	0.3	1	133 8
121	93	0.3	1	86 7
122	129	0.3	1	118 11
123	134	0.3	1	114 20
124	33	0.3	1	24 9
125	15	0.3	1	1 14
126	8076	0.3	1	1453 6623

RUN STATISTICS FOR INPUT FILE: 23dpf_C_rep2_15_S24_L008_X1_001.fastq.gz
=============================================
17266618 sequences processed in total
