# Supplementary material for: Thyroid hormone membrane receptor binding and transcriptional regulation in the sea urchin Strongylocentrotus purpuratus
Source: Front Endocrinol (Lausanne). 2023 May 26;14:1195733. doi: 10.3389/fendo.2023.1195733 (PMC10250714; doi:10.3389/fendo.2023.1195733)
Supplement: Supplementary file 4 [file DataSheet_4.zip › 23dpf_C_rep2_15_S24_L008_XR2_001.fastq.gz_trimming_report.txt]

SUMMARISING RUN PARAMETERS
==========================
Input filename: 23dpf_C_rep2_15_S24_L008_X2_001.fastq.gz
Trimming mode: paired-end
Trim Galore version: 0.6.4_dev
Cutadapt version: 2.6
Number of cores used for trimming: 1
Quality Phred score cutoff: 5
Quality encoding type selected: ASCII+33
Adapter sequence: 'AGATCGGAAGAGC' (Illumina TruSeq, Sanger iPCR; user defined)
Maximum trimming error rate: 0.1 (default)
Minimum required adapter overlap (stringency): 1 bp
Minimum required sequence length for both reads before a sequence pair gets removed: 36 bp
Length cut-off for read 1: 35 bp (default)
Length cut-off for read 2: 35 bp (default)
Running FastQC on the data once trimming has completed
Output file will be GZIP compressed


This is cutadapt 2.6 with Python 3.6.8
Command line parameters: -j 1 -e 0.1 -q 5 -O 1 -a AGATCGGAAGAGC 23dpf_C_rep2_15_S24_L008_X2_001.fastq.gz
Processing reads on 1 core in single-end mode ...
Finished in 520.67 s (30 us/read; 1.99 M reads/minute).

=== Summary ===

Total reads processed:              17,266,618
Reads with adapters:                 7,249,355 (42.0%)
Reads written (passing filters):    17,266,618 (100.0%)

Total basepairs processed: 2,175,593,868 bp
Quality-trimmed:                       0 bp (0.0%)
Total written (filtered):  2,147,115,600 bp (98.7%)

=== Adapter 1 ===

Sequence: AGATCGGAAGAGC; Type: regular 3'; Length: 13; Trimmed: 7249355 times.

No. of allowed errors:
0-9 bp: 0; 10-13 bp: 1

Bases preceding removed adapters:
  A: 34.0%
  C: 24.8%
  G: 20.9%
  T: 20.3%
  none/other: 0.0%

Overview of removed sequences
length	count	expect	max.err	error counts
1	4575683	4316654.5	0	4575683
2	1061407	1079163.6	0	1061407
3	413811	269790.9	0	413811
4	139752	67447.7	0	139752
5	71572	16861.9	0	71572
6	56143	4215.5	0	56143
7	52228	1053.9	0	52228
8	52617	263.5	0	52617
9	49238	65.9	0	48823 415
10	48571	16.5	1	47175 1396
11	45584	4.1	1	44272 1312
12	44495	1.0	1	43519 976
13	42411	0.3	1	41403 1008
14	40284	0.3	1	39364 920
15	38022	0.3	1	37268 754
16	35736	0.3	1	35055 681
17	34480	0.3	1	33746 734
18	32216	0.3	1	31539 677
19	30300	0.3	1	29662 638
20	29407	0.3	1	28865 542
21	27055	0.3	1	26509 546
22	25756	0.3	1	25296 460
23	24159	0.3	1	23671 488
24	22831	0.3	1	22401 430
25	20893	0.3	1	20494 399
26	19019	0.3	1	18635 384
27	18131	0.3	1	17776 355
28	16656	0.3	1	16332 324
29	15800	0.3	1	15493 307
30	14630	0.3	1	14276 354
31	13233	0.3	1	12919 314
32	12136	0.3	1	11876 260
33	10987	0.3	1	10761 226
34	10443	0.3	1	10201 242
35	9141	0.3	1	8909 232
36	8422	0.3	1	8233 189
37	7588	0.3	1	7438 150
38	7057	0.3	1	6923 134
39	6278	0.3	1	6179 99
40	5684	0.3	1	5563 121
41	5116	0.3	1	5016 100
42	4637	0.3	1	4553 84
43	4292	0.3	1	4202 90
44	3791	0.3	1	3716 75
45	3380	0.3	1	3309 71
46	3069	0.3	1	2991 78
47	2686	0.3	1	2632 54
48	2420	0.3	1	2369 51
49	2224	0.3	1	2157 67
50	1960	0.3	1	1907 53
51	1700	0.3	1	1634 66
52	1547	0.3	1	1500 47
53	1412	0.3	1	1368 44
54	1184	0.3	1	1148 36
55	1097	0.3	1	1056 41
56	999	0.3	1	966 33
57	907	0.3	1	875 32
58	797	0.3	1	763 34
59	666	0.3	1	645 21
60	589	0.3	1	569 20
61	491	0.3	1	470 21
62	552	0.3	1	525 27
63	402	0.3	1	383 19
64	365	0.3	1	349 16
65	325	0.3	1	307 18
66	306	0.3	1	286 20
67	267	0.3	1	256 11
68	232	0.3	1	223 9
69	235	0.3	1	215 20
70	180	0.3	1	168 12
71	150	0.3	1	134 16
72	169	0.3	1	155 14
73	128	0.3	1	114 14
74	128	0.3	1	112 16
75	110	0.3	1	100 10
76	104	0.3	1	90 14
77	78	0.3	1	72 6
78	73	0.3	1	65 8
79	91	0.3	1	74 17
80	56	0.3	1	45 11
81	52	0.3	1	38 14
82	53	0.3	1	40 13
83	52	0.3	1	44 8
84	34	0.3	1	26 8
85	47	0.3	1	39 8
86	37	0.3	1	25 12
87	36	0.3	1	29 7
88	30	0.3	1	15 15
89	37	0.3	1	20 17
90	30	0.3	1	15 15
91	28	0.3	1	18 10
92	33	0.3	1	18 15
93	34	0.3	1	14 20
94	26	0.3	1	11 15
95	20	0.3	1	13 7
96	34	0.3	1	19 15
97	31	0.3	1	17 14
98	29	0.3	1	18 11
99	22	0.3	1	12 10
100	34	0.3	1	22 12
101	39	0.3	1	25 14
102	41	0.3	1	14 27
103	32	0.3	1	22 10
104	38	0.3	1	29 9
105	40	0.3	1	31 9
106	42	0.3	1	31 11
107	45	0.3	1	33 12
108	48	0.3	1	35 13
109	66	0.3	1	49 17
110	57	0.3	1	46 11
111	77	0.3	1	64 13
112	63	0.3	1	41 22
113	91	0.3	1	72 19
114	79	0.3	1	63 16
115	96	0.3	1	75 21
116	117	0.3	1	82 35
117	209	0.3	1	161 48
118	85	0.3	1	58 27
119	137	0.3	1	105 32
120	138	0.3	1	115 23
121	100	0.3	1	78 22
122	120	0.3	1	111 9
123	136	0.3	1	104 32
124	36	0.3	1	23 13
125	12	0.3	1	2 10
126	7941	0.3	1	1470 6471

RUN STATISTICS FOR INPUT FILE: 23dpf_C_rep2_15_S24_L008_X2_001.fastq.gz
=============================================
17266618 sequences processed in total

Total number of sequences analysed for the sequence pair length validation: 17266618

Number of sequence pairs removed because at least one read was shorter than the length cutoff (36 bp): 10606 (0.06%)
