# Supplementary material for: Thyroid hormone membrane receptor binding and transcriptional regulation in the sea urchin Strongylocentrotus purpuratus
Source: Front Endocrinol (Lausanne). 2023 May 26;14:1195733. doi: 10.3389/fendo.2023.1195733 (PMC10250714; doi:10.3389/fendo.2023.1195733)
Supplement: Supplementary file 4 [file DataSheet_4.zip › 23dpf_T3_rep1_4_S13_L008_XR1_001.fastq.gz_trimming_report.txt]

SUMMARISING RUN PARAMETERS
==========================
Input filename: 23dpf_T3_rep1_4_S13_L008_X1_001.fastq.gz
Trimming mode: paired-end
Trim Galore version: 0.6.4_dev
Cutadapt version: 2.6
Number of cores used for trimming: 1
Quality Phred score cutoff: 5
Quality encoding type selected: ASCII+33
Adapter sequence: 'AGATCGGAAGAGC' (Illumina TruSeq, Sanger iPCR; user defined)
Maximum trimming error rate: 0.1 (default)
Minimum required adapter overlap (stringency): 1 bp
Minimum required sequence length for both reads before a sequence pair gets removed: 36 bp
Length cut-off for read 1: 35 bp (default)
Length cut-off for read 2: 35 bp (default)
Running FastQC on the data once trimming has completed
Output file will be GZIP compressed


This is cutadapt 2.6 with Python 3.6.8
Command line parameters: -j 1 -e 0.1 -q 5 -O 1 -a AGATCGGAAGAGC 23dpf_T3_rep1_4_S13_L008_X1_001.fastq.gz
Processing reads on 1 core in single-end mode ...
Finished in 448.25 s (29 us/read; 2.07 M reads/minute).

=== Summary ===

Total reads processed:              15,432,993
Reads with adapters:                 6,584,610 (42.7%)
Reads written (passing filters):    15,432,993 (100.0%)

Total basepairs processed: 1,944,557,118 bp
Quality-trimmed:                     390 bp (0.0%)
Total written (filtered):  1,911,469,147 bp (98.3%)

=== Adapter 1 ===

Sequence: AGATCGGAAGAGC; Type: regular 3'; Length: 13; Trimmed: 6584610 times.

No. of allowed errors:
0-9 bp: 0; 10-13 bp: 1

Bases preceding removed adapters:
  A: 33.3%
  C: 24.4%
  G: 20.0%
  T: 22.3%
  none/other: 0.0%

Overview of removed sequences
length	count	expect	max.err	error counts
1	3985245	3858248.2	0	3985245
2	881043	964562.1	0	881043
3	347171	241140.5	0	347171
4	122971	60285.1	0	122971
5	69318	15071.3	0	69318
6	58419	3767.8	0	58419
7	56170	942.0	0	56170
8	56452	235.5	0	56452
9	54243	58.9	0	53815 428
10	52962	14.7	1	51172 1790
11	49913	3.7	1	48380 1533
12	49071	0.9	1	47684 1387
13	47237	0.2	1	45880 1357
14	45804	0.2	1	44523 1281
15	43375	0.2	1	42227 1148
16	41068	0.2	1	39983 1085
17	39601	0.2	1	38522 1079
18	37509	0.2	1	36532 977
19	36061	0.2	1	35071 990
20	34341	0.2	1	33429 912
21	32098	0.2	1	31298 800
22	30777	0.2	1	30084 693
23	29375	0.2	1	28658 717
24	27465	0.2	1	26786 679
25	25777	0.2	1	25128 649
26	24274	0.2	1	23638 636
27	22368	0.2	1	21813 555
28	21219	0.2	1	20722 497
29	20011	0.2	1	19481 530
30	18337	0.2	1	17886 451
31	17281	0.2	1	16843 438
32	16060	0.2	1	15642 418
33	14819	0.2	1	14481 338
34	13889	0.2	1	13537 352
35	12587	0.2	1	12244 343
36	11312	0.2	1	11045 267
37	10544	0.2	1	10270 274
38	9625	0.2	1	9381 244
39	8898	0.2	1	8659 239
40	8391	0.2	1	8197 194
41	7583	0.2	1	7350 233
42	7057	0.2	1	6869 188
43	6477	0.2	1	6302 175
44	5792	0.2	1	5627 165
45	5379	0.2	1	5229 150
46	4891	0.2	1	4768 123
47	4560	0.2	1	4452 108
48	4114	0.2	1	3999 115
49	3684	0.2	1	3578 106
50	3351	0.2	1	3264 87
51	3091	0.2	1	3022 69
52	2945	0.2	1	2860 85
53	2542	0.2	1	2471 71
54	2369	0.2	1	2305 64
55	2046	0.2	1	1994 52
56	1971	0.2	1	1914 57
57	1766	0.2	1	1721 45
58	1556	0.2	1	1515 41
59	1464	0.2	1	1424 40
60	1314	0.2	1	1278 36
61	1221	0.2	1	1188 33
62	1055	0.2	1	1033 22
63	957	0.2	1	925 32
64	912	0.2	1	890 22
65	800	0.2	1	760 40
66	802	0.2	1	777 25
67	722	0.2	1	691 31
68	654	0.2	1	638 16
69	586	0.2	1	564 22
70	511	0.2	1	489 22
71	444	0.2	1	424 20
72	438	0.2	1	418 20
73	410	0.2	1	393 17
74	354	0.2	1	338 16
75	357	0.2	1	342 15
76	285	0.2	1	273 12
77	254	0.2	1	242 12
78	227	0.2	1	218 9
79	222	0.2	1	216 6
80	186	0.2	1	175 11
81	195	0.2	1	180 15
82	166	0.2	1	157 9
83	163	0.2	1	155 8
84	116	0.2	1	106 10
85	117	0.2	1	105 12
86	120	0.2	1	108 12
87	98	0.2	1	88 10
88	76	0.2	1	70 6
89	66	0.2	1	53 13
90	62	0.2	1	57 5
91	42	0.2	1	38 4
92	52	0.2	1	41 11
93	49	0.2	1	44 5
94	53	0.2	1	47 6
95	40	0.2	1	33 7
96	34	0.2	1	28 6
97	28	0.2	1	22 6
98	40	0.2	1	32 8
99	33	0.2	1	26 7
100	44	0.2	1	35 9
101	48	0.2	1	44 4
102	34	0.2	1	29 5
103	63	0.2	1	58 5
104	40	0.2	1	35 5
105	47	0.2	1	45 2
106	55	0.2	1	49 6
107	55	0.2	1	45 10
108	60	0.2	1	50 10
109	79	0.2	1	77 2
110	94	0.2	1	91 3
111	86	0.2	1	80 6
112	113	0.2	1	106 7
113	127	0.2	1	124 3
114	133	0.2	1	128 5
115	145	0.2	1	139 6
116	165	0.2	1	156 9
117	236	0.2	1	219 17
118	132	0.2	1	129 3
119	188	0.2	1	174 14
120	180	0.2	1	174 6
121	122	0.2	1	116 6
122	132	0.2	1	124 8
123	180	0.2	1	160 20
124	54	0.2	1	48 6
125	37	0.2	1	12 25
126	11981	0.2	1	1073 10908

RUN STATISTICS FOR INPUT FILE: 23dpf_T3_rep1_4_S13_L008_X1_001.fastq.gz
=============================================
15432993 sequences processed in total
