# Supplementary material for: Thyroid hormone membrane receptor binding and transcriptional regulation in the sea urchin Strongylocentrotus purpuratus
Source: Front Endocrinol (Lausanne). 2023 May 26;14:1195733. doi: 10.3389/fendo.2023.1195733 (PMC10250714; doi:10.3389/fendo.2023.1195733)
Supplement: Supplementary file 4 [file DataSheet_4.zip › 23dpf_T3_rep1_4_S13_L008_XR2_001.fastq.gz_trimming_report.txt]

SUMMARISING RUN PARAMETERS
==========================
Input filename: 23dpf_T3_rep1_4_S13_L008_X2_001.fastq.gz
Trimming mode: paired-end
Trim Galore version: 0.6.4_dev
Cutadapt version: 2.6
Number of cores used for trimming: 1
Quality Phred score cutoff: 5
Quality encoding type selected: ASCII+33
Adapter sequence: 'AGATCGGAAGAGC' (Illumina TruSeq, Sanger iPCR; user defined)
Maximum trimming error rate: 0.1 (default)
Minimum required adapter overlap (stringency): 1 bp
Minimum required sequence length for both reads before a sequence pair gets removed: 36 bp
Length cut-off for read 1: 35 bp (default)
Length cut-off for read 2: 35 bp (default)
Running FastQC on the data once trimming has completed
Output file will be GZIP compressed


This is cutadapt 2.6 with Python 3.6.8
Command line parameters: -j 1 -e 0.1 -q 5 -O 1 -a AGATCGGAAGAGC 23dpf_T3_rep1_4_S13_L008_X2_001.fastq.gz
Processing reads on 1 core in single-end mode ...
Finished in 453.76 s (29 us/read; 2.04 M reads/minute).

=== Summary ===

Total reads processed:              15,432,993
Reads with adapters:                 6,635,872 (43.0%)
Reads written (passing filters):    15,432,993 (100.0%)

Total basepairs processed: 1,944,557,118 bp
Quality-trimmed:                       0 bp (0.0%)
Total written (filtered):  1,911,296,073 bp (98.3%)

=== Adapter 1 ===

Sequence: AGATCGGAAGAGC; Type: regular 3'; Length: 13; Trimmed: 6635872 times.

No. of allowed errors:
0-9 bp: 0; 10-13 bp: 1

Bases preceding removed adapters:
  A: 33.2%
  C: 24.6%
  G: 21.8%
  T: 20.4%
  none/other: 0.0%

Overview of removed sequences
length	count	expect	max.err	error counts
1	3960393	3858248.2	0	3960393
2	920153	964562.1	0	920153
3	373662	241140.5	0	373662
4	130179	60285.1	0	130179
5	72054	15071.3	0	72054
6	59260	3767.8	0	59260
7	56285	942.0	0	56285
8	56390	235.5	0	56390
9	54180	58.9	0	53829 351
10	52945	14.7	1	51308 1637
11	49958	3.7	1	48391 1567
12	49143	0.9	1	47937 1206
13	47191	0.2	1	45876 1315
14	45772	0.2	1	44686 1086
15	43367	0.2	1	42368 999
16	41037	0.2	1	40126 911
17	39552	0.2	1	38629 923
18	37468	0.2	1	36604 864
19	36066	0.2	1	35203 863
20	34321	0.2	1	33619 702
21	32107	0.2	1	31433 674
22	30780	0.2	1	30110 670
23	29372	0.2	1	28735 637
24	27371	0.2	1	26746 625
25	25748	0.2	1	25213 535
26	24237	0.2	1	23701 536
27	22322	0.2	1	21832 490
28	21193	0.2	1	20721 472
29	19990	0.2	1	19554 436
30	18332	0.2	1	17948 384
31	17242	0.2	1	16801 441
32	16007	0.2	1	15593 414
33	14800	0.2	1	14423 377
34	13861	0.2	1	13543 318
35	12582	0.2	1	12269 313
36	11297	0.2	1	11043 254
37	10548	0.2	1	10307 241
38	9629	0.2	1	9426 203
39	8905	0.2	1	8716 189
40	8389	0.2	1	8195 194
41	7578	0.2	1	7405 173
42	7055	0.2	1	6903 152
43	6479	0.2	1	6352 127
44	5799	0.2	1	5630 169
45	5371	0.2	1	5233 138
46	4899	0.2	1	4788 111
47	4564	0.2	1	4433 131
48	4110	0.2	1	4017 93
49	3700	0.2	1	3596 104
50	3355	0.2	1	3249 106
51	3089	0.2	1	2995 94
52	2939	0.2	1	2846 93
53	2556	0.2	1	2466 90
54	2376	0.2	1	2311 65
55	2040	0.2	1	1982 58
56	1966	0.2	1	1902 64
57	1761	0.2	1	1710 51
58	1569	0.2	1	1524 45
59	1472	0.2	1	1427 45
60	1324	0.2	1	1283 41
61	1227	0.2	1	1183 44
62	1201	0.2	1	1172 29
63	961	0.2	1	931 30
64	938	0.2	1	909 29
65	808	0.2	1	773 35
66	819	0.2	1	785 34
67	728	0.2	1	696 32
68	660	0.2	1	637 23
69	585	0.2	1	567 18
70	517	0.2	1	501 16
71	446	0.2	1	425 21
72	443	0.2	1	429 14
73	407	0.2	1	397 10
74	357	0.2	1	341 16
75	361	0.2	1	344 17
76	296	0.2	1	280 16
77	254	0.2	1	247 7
78	234	0.2	1	224 10
79	229	0.2	1	217 12
80	194	0.2	1	174 20
81	200	0.2	1	185 15
82	173	0.2	1	160 13
83	163	0.2	1	154 9
84	118	0.2	1	108 10
85	120	0.2	1	107 13
86	122	0.2	1	111 11
87	95	0.2	1	87 8
88	87	0.2	1	73 14
89	68	0.2	1	53 15
90	72	0.2	1	58 14
91	49	0.2	1	39 10
92	63	0.2	1	44 19
93	54	0.2	1	44 10
94	55	0.2	1	48 7
95	57	0.2	1	35 22
96	44	0.2	1	29 15
97	35	0.2	1	25 10
98	42	0.2	1	34 8
99	34	0.2	1	23 11
100	42	0.2	1	36 6
101	59	0.2	1	43 16
102	52	0.2	1	27 25
103	68	0.2	1	61 7
104	41	0.2	1	36 5
105	56	0.2	1	46 10
106	63	0.2	1	49 14
107	59	0.2	1	46 13
108	64	0.2	1	49 15
109	89	0.2	1	77 12
110	102	0.2	1	90 12
111	90	0.2	1	83 7
112	120	0.2	1	95 25
113	137	0.2	1	101 36
114	136	0.2	1	113 23
115	147	0.2	1	130 17
116	166	0.2	1	134 32
117	233	0.2	1	195 38
118	133	0.2	1	106 27
119	184	0.2	1	151 33
120	181	0.2	1	154 27
121	128	0.2	1	98 30
122	123	0.2	1	106 17
123	189	0.2	1	143 46
124	65	0.2	1	42 23
125	21	0.2	1	12 9
126	11718	0.2	1	1082 10636

RUN STATISTICS FOR INPUT FILE: 23dpf_T3_rep1_4_S13_L008_X2_001.fastq.gz
=============================================
15432993 sequences processed in total

Total number of sequences analysed for the sequence pair length validation: 15432993

Number of sequence pairs removed because at least one read was shorter than the length cutoff (36 bp): 15573 (0.10%)
