# Supplementary material for: Thyroid hormone membrane receptor binding and transcriptional regulation in the sea urchin Strongylocentrotus purpuratus
Source: Front Endocrinol (Lausanne). 2023 May 26;14:1195733. doi: 10.3389/fendo.2023.1195733 (PMC10250714; doi:10.3389/fendo.2023.1195733)
Supplement: Supplementary file 4 [file DataSheet_4.zip › 23dpf_T3_rep2_13_S22_L008_XR1_001.fastq.gz_trimming_report.txt]

SUMMARISING RUN PARAMETERS
==========================
Input filename: 23dpf_T3_rep2_13_S22_L008_X1_001.fastq.gz
Trimming mode: paired-end
Trim Galore version: 0.6.4_dev
Cutadapt version: 2.6
Number of cores used for trimming: 1
Quality Phred score cutoff: 5
Quality encoding type selected: ASCII+33
Adapter sequence: 'AGATCGGAAGAGC' (Illumina TruSeq, Sanger iPCR; user defined)
Maximum trimming error rate: 0.1 (default)
Minimum required adapter overlap (stringency): 1 bp
Minimum required sequence length for both reads before a sequence pair gets removed: 36 bp
Length cut-off for read 1: 35 bp (default)
Length cut-off for read 2: 35 bp (default)
Running FastQC on the data once trimming has completed
Output file will be GZIP compressed


This is cutadapt 2.6 with Python 3.6.8
Command line parameters: -j 1 -e 0.1 -q 5 -O 1 -a AGATCGGAAGAGC 23dpf_T3_rep2_13_S22_L008_X1_001.fastq.gz
Processing reads on 1 core in single-end mode ...
Finished in 501.73 s (29 us/read; 2.05 M reads/minute).

=== Summary ===

Total reads processed:              17,122,717
Reads with adapters:                 6,867,446 (40.1%)
Reads written (passing filters):    17,122,717 (100.0%)

Total basepairs processed: 2,157,462,342 bp
Quality-trimmed:                     442 bp (0.0%)
Total written (filtered):  2,132,920,761 bp (98.9%)

=== Adapter 1 ===

Sequence: AGATCGGAAGAGC; Type: regular 3'; Length: 13; Trimmed: 6867446 times.

No. of allowed errors:
0-9 bp: 0; 10-13 bp: 1

Bases preceding removed adapters:
  A: 33.3%
  C: 24.3%
  G: 19.2%
  T: 23.2%
  none/other: 0.0%

Overview of removed sequences
length	count	expect	max.err	error counts
1	4497226	4280679.2	0	4497226
2	991486	1070169.8	0	991486
3	364518	267542.5	0	364518
4	124334	66885.6	0	124334
5	62186	16721.4	0	62186
6	48797	4180.4	0	48797
7	46289	1045.1	0	46289
8	46955	261.3	0	46955
9	43984	65.3	0	43582 402
10	42642	16.3	1	41220 1422
11	39698	4.1	1	38705 993
12	38554	1.0	1	37651 903
13	36805	0.3	1	35994 811
14	34787	0.3	1	34062 725
15	32284	0.3	1	31637 647
16	30442	0.3	1	29787 655
17	28841	0.3	1	28274 567
18	27021	0.3	1	26460 561
19	25334	0.3	1	24856 478
20	24120	0.3	1	23660 460
21	22081	0.3	1	21686 395
22	21312	0.3	1	20933 379
23	19836	0.3	1	19465 371
24	18257	0.3	1	17958 299
25	16794	0.3	1	16478 316
26	15270	0.3	1	14996 274
27	14192	0.3	1	13966 226
28	13385	0.3	1	13141 244
29	12486	0.3	1	12268 218
30	11465	0.3	1	11231 234
31	10242	0.3	1	10064 178
32	9420	0.3	1	9230 190
33	8709	0.3	1	8555 154
34	7736	0.3	1	7602 134
35	7160	0.3	1	7021 139
36	6262	0.3	1	6155 107
37	5899	0.3	1	5782 117
38	5266	0.3	1	5168 98
39	4775	0.3	1	4684 91
40	4309	0.3	1	4228 81
41	3807	0.3	1	3742 65
42	3401	0.3	1	3331 70
43	3175	0.3	1	3116 59
44	2798	0.3	1	2727 71
45	2607	0.3	1	2539 68
46	2251	0.3	1	2211 40
47	1980	0.3	1	1928 52
48	1770	0.3	1	1727 43
49	1524	0.3	1	1487 37
50	1434	0.3	1	1404 30
51	1283	0.3	1	1242 41
52	1201	0.3	1	1155 46
53	952	0.3	1	933 19
54	853	0.3	1	829 24
55	769	0.3	1	751 18
56	725	0.3	1	707 18
57	637	0.3	1	621 16
58	521	0.3	1	508 13
59	491	0.3	1	477 14
60	400	0.3	1	392 8
61	385	0.3	1	378 7
62	362	0.3	1	355 7
63	278	0.3	1	270 8
64	236	0.3	1	231 5
65	226	0.3	1	211 15
66	216	0.3	1	205 11
67	210	0.3	1	197 13
68	194	0.3	1	186 8
69	151	0.3	1	143 8
70	140	0.3	1	131 9
71	135	0.3	1	122 13
72	100	0.3	1	93 7
73	96	0.3	1	91 5
74	87	0.3	1	78 9
75	78	0.3	1	70 8
76	59	0.3	1	52 7
77	60	0.3	1	55 5
78	54	0.3	1	47 7
79	64	0.3	1	55 9
80	43	0.3	1	35 8
81	44	0.3	1	39 5
82	40	0.3	1	29 11
83	33	0.3	1	29 4
84	39	0.3	1	24 15
85	36	0.3	1	24 12
86	36	0.3	1	27 9
87	28	0.3	1	19 9
88	21	0.3	1	16 5
89	34	0.3	1	22 12
90	21	0.3	1	14 7
91	13	0.3	1	10 3
92	16	0.3	1	10 6
93	17	0.3	1	15 2
94	24	0.3	1	18 6
95	14	0.3	1	12 2
96	17	0.3	1	11 6
97	9	0.3	1	4 5
98	21	0.3	1	17 4
99	15	0.3	1	14 1
100	15	0.3	1	12 3
101	22	0.3	1	19 3
102	21	0.3	1	12 9
103	29	0.3	1	23 6
104	24	0.3	1	20 4
105	24	0.3	1	21 3
106	30	0.3	1	23 7
107	41	0.3	1	33 8
108	41	0.3	1	36 5
109	33	0.3	1	32 1
110	48	0.3	1	43 5
111	52	0.3	1	46 6
112	52	0.3	1	50 2
113	79	0.3	1	76 3
114	74	0.3	1	69 5
115	60	0.3	1	60
116	74	0.3	1	63 11
117	126	0.3	1	119 7
118	53	0.3	1	52 1
119	82	0.3	1	76 6
120	73	0.3	1	72 1
121	65	0.3	1	55 10
122	65	0.3	1	60 5
123	104	0.3	1	83 21
124	36	0.3	1	25 11
125	26	0.3	1	4 22
126	8707	0.3	1	1354 7353

RUN STATISTICS FOR INPUT FILE: 23dpf_T3_rep2_13_S22_L008_X1_001.fastq.gz
=============================================
17122717 sequences processed in total
