# Supplementary material for: Thyroid hormone membrane receptor binding and transcriptional regulation in the sea urchin Strongylocentrotus purpuratus
Source: Front Endocrinol (Lausanne). 2023 May 26;14:1195733. doi: 10.3389/fendo.2023.1195733 (PMC10250714; doi:10.3389/fendo.2023.1195733)
Supplement: Supplementary file 4 [file DataSheet_4.zip › 23dpf_T3_rep2_13_S22_L008_XR2_001.fastq.gz_trimming_report.txt]

SUMMARISING RUN PARAMETERS
==========================
Input filename: 23dpf_T3_rep2_13_S22_L008_X2_001.fastq.gz
Trimming mode: paired-end
Trim Galore version: 0.6.4_dev
Cutadapt version: 2.6
Number of cores used for trimming: 1
Quality Phred score cutoff: 5
Quality encoding type selected: ASCII+33
Adapter sequence: 'AGATCGGAAGAGC' (Illumina TruSeq, Sanger iPCR; user defined)
Maximum trimming error rate: 0.1 (default)
Minimum required adapter overlap (stringency): 1 bp
Minimum required sequence length for both reads before a sequence pair gets removed: 36 bp
Length cut-off for read 1: 35 bp (default)
Length cut-off for read 2: 35 bp (default)
Running FastQC on the data once trimming has completed
Output file will be GZIP compressed


This is cutadapt 2.6 with Python 3.6.8
Command line parameters: -j 1 -e 0.1 -q 5 -O 1 -a AGATCGGAAGAGC 23dpf_T3_rep2_13_S22_L008_X2_001.fastq.gz
Processing reads on 1 core in single-end mode ...
Finished in 507.55 s (30 us/read; 2.02 M reads/minute).

=== Summary ===

Total reads processed:              17,122,717
Reads with adapters:                 7,115,898 (41.6%)
Reads written (passing filters):    17,122,717 (100.0%)

Total basepairs processed: 2,157,462,342 bp
Quality-trimmed:                       0 bp (0.0%)
Total written (filtered):  2,132,461,375 bp (98.8%)

=== Adapter 1 ===

Sequence: AGATCGGAAGAGC; Type: regular 3'; Length: 13; Trimmed: 7115898 times.

No. of allowed errors:
0-9 bp: 0; 10-13 bp: 1

Bases preceding removed adapters:
  A: 34.9%
  C: 24.3%
  G: 20.3%
  T: 20.5%
  none/other: 0.0%

Overview of removed sequences
length	count	expect	max.err	error counts
1	4627554	4280679.2	0	4627554
2	1052814	1070169.8	0	1052814
3	407736	267542.5	0	407736
4	133828	66885.6	0	133828
5	65393	16721.4	0	65393
6	49890	4180.4	0	49890
7	46358	1045.1	0	46358
8	46877	261.3	0	46877
9	43936	65.3	0	43524 412
10	42435	16.3	1	41173 1262
11	39779	4.1	1	38751 1028
12	38563	1.0	1	37772 791
13	36730	0.3	1	35956 774
14	34783	0.3	1	34062 721
15	32283	0.3	1	31693 590
16	30411	0.3	1	29838 573
17	28833	0.3	1	28302 531
18	26994	0.3	1	26484 510
19	25307	0.3	1	24809 498
20	24098	0.3	1	23713 385
21	22071	0.3	1	21710 361
22	21329	0.3	1	20960 369
23	19845	0.3	1	19521 324
24	18236	0.3	1	17944 292
25	16734	0.3	1	16454 280
26	15239	0.3	1	14988 251
27	14151	0.3	1	13916 235
28	13344	0.3	1	13112 232
29	12457	0.3	1	12244 213
30	11448	0.3	1	11229 219
31	10249	0.3	1	10025 224
32	9415	0.3	1	9225 190
33	8700	0.3	1	8538 162
34	7721	0.3	1	7551 170
35	7144	0.3	1	7002 142
36	6269	0.3	1	6133 136
37	5875	0.3	1	5787 88
38	5270	0.3	1	5171 99
39	4784	0.3	1	4702 82
40	4307	0.3	1	4217 90
41	3786	0.3	1	3727 59
42	3404	0.3	1	3345 59
43	3183	0.3	1	3135 48
44	2799	0.3	1	2727 72
45	2611	0.3	1	2574 37
46	2259	0.3	1	2218 41
47	1981	0.3	1	1928 53
48	1785	0.3	1	1731 54
49	1539	0.3	1	1490 49
50	1440	0.3	1	1397 43
51	1280	0.3	1	1239 41
52	1189	0.3	1	1160 29
53	957	0.3	1	930 27
54	863	0.3	1	824 39
55	773	0.3	1	735 38
56	729	0.3	1	703 26
57	644	0.3	1	613 31
58	528	0.3	1	505 23
59	492	0.3	1	476 16
60	409	0.3	1	387 22
61	397	0.3	1	374 23
62	453	0.3	1	431 22
63	278	0.3	1	269 9
64	253	0.3	1	224 29
65	234	0.3	1	211 23
66	220	0.3	1	208 12
67	209	0.3	1	197 12
68	203	0.3	1	193 10
69	162	0.3	1	138 24
70	141	0.3	1	129 12
71	139	0.3	1	120 19
72	109	0.3	1	96 13
73	102	0.3	1	91 11
74	92	0.3	1	80 12
75	80	0.3	1	71 9
76	62	0.3	1	53 9
77	62	0.3	1	56 6
78	57	0.3	1	51 6
79	66	0.3	1	57 9
80	51	0.3	1	37 14
81	44	0.3	1	39 5
82	47	0.3	1	30 17
83	38	0.3	1	29 9
84	32	0.3	1	26 6
85	39	0.3	1	25 14
86	41	0.3	1	27 14
87	29	0.3	1	20 9
88	40	0.3	1	17 23
89	41	0.3	1	23 18
90	26	0.3	1	15 11
91	20	0.3	1	10 10
92	20	0.3	1	10 10
93	35	0.3	1	15 20
94	27	0.3	1	18 9
95	33	0.3	1	15 18
96	24	0.3	1	14 10
97	13	0.3	1	5 8
98	27	0.3	1	16 11
99	27	0.3	1	14 13
100	24	0.3	1	12 12
101	33	0.3	1	16 17
102	42	0.3	1	10 32
103	36	0.3	1	21 15
104	35	0.3	1	19 16
105	27	0.3	1	21 6
106	31	0.3	1	23 8
107	51	0.3	1	34 17
108	53	0.3	1	36 17
109	41	0.3	1	30 11
110	56	0.3	1	42 14
111	61	0.3	1	46 15
112	60	0.3	1	46 14
113	89	0.3	1	72 17
114	80	0.3	1	59 21
115	64	0.3	1	51 13
116	76	0.3	1	57 19
117	132	0.3	1	103 29
118	61	0.3	1	44 17
119	83	0.3	1	68 15
120	76	0.3	1	66 10
121	73	0.3	1	48 25
122	65	0.3	1	52 13
123	114	0.3	1	71 43
124	42	0.3	1	21 21
125	20	0.3	1	4 16
126	8559	0.3	1	1366 7193

RUN STATISTICS FOR INPUT FILE: 23dpf_T3_rep2_13_S22_L008_X2_001.fastq.gz
=============================================
17122717 sequences processed in total

Total number of sequences analysed for the sequence pair length validation: 17122717

Number of sequence pairs removed because at least one read was shorter than the length cutoff (36 bp): 10751 (0.06%)
