# Supplementary material for: Thyroid hormone membrane receptor binding and transcriptional regulation in the sea urchin Strongylocentrotus purpuratus
Source: Front Endocrinol (Lausanne). 2023 May 26;14:1195733. doi: 10.3389/fendo.2023.1195733 (PMC10250714; doi:10.3389/fendo.2023.1195733)
Supplement: Supplementary file 4 [file DataSheet_4.zip › 23dpf_T4_rep1_5_S14_L008_XR1_001.fastq.gz_trimming_report.txt]

SUMMARISING RUN PARAMETERS
==========================
Input filename: 23dpf_T4_rep1_5_S14_L008_X1_001.fastq.gz
Trimming mode: paired-end
Trim Galore version: 0.6.4_dev
Cutadapt version: 2.6
Number of cores used for trimming: 1
Quality Phred score cutoff: 5
Quality encoding type selected: ASCII+33
Adapter sequence: 'AGATCGGAAGAGC' (Illumina TruSeq, Sanger iPCR; user defined)
Maximum trimming error rate: 0.1 (default)
Minimum required adapter overlap (stringency): 1 bp
Minimum required sequence length for both reads before a sequence pair gets removed: 36 bp
Length cut-off for read 1: 35 bp (default)
Length cut-off for read 2: 35 bp (default)
Running FastQC on the data once trimming has completed
Output file will be GZIP compressed


This is cutadapt 2.6 with Python 3.6.8
Command line parameters: -j 1 -e 0.1 -q 5 -O 1 -a AGATCGGAAGAGC 23dpf_T4_rep1_5_S14_L008_X1_001.fastq.gz
Processing reads on 1 core in single-end mode ...
Finished in 520.19 s (28 us/read; 2.16 M reads/minute).

=== Summary ===

Total reads processed:              18,742,919
Reads with adapters:                 7,978,772 (42.6%)
Reads written (passing filters):    18,742,919 (100.0%)

Total basepairs processed: 2,361,607,794 bp
Quality-trimmed:                     527 bp (0.0%)
Total written (filtered):  2,317,784,208 bp (98.1%)

=== Adapter 1 ===

Sequence: AGATCGGAAGAGC; Type: regular 3'; Length: 13; Trimmed: 7978772 times.

No. of allowed errors:
0-9 bp: 0; 10-13 bp: 1

Bases preceding removed adapters:
  A: 32.6%
  C: 24.5%
  G: 20.2%
  T: 22.7%
  none/other: 0.0%

Overview of removed sequences
length	count	expect	max.err	error counts
1	4793968	4685729.8	0	4793968
2	1063516	1171432.4	0	1063516
3	410466	292858.1	0	410466
4	148770	73214.5	0	148770
5	83294	18303.6	0	83294
6	69741	4575.9	0	69741
7	67248	1144.0	0	67248
8	67903	286.0	0	67903
9	64523	71.5	0	64031 492
10	63455	17.9	1	61577 1878
11	60531	4.5	1	58808 1723
12	59724	1.1	1	58197 1527
13	57333	0.3	1	55746 1587
14	56027	0.3	1	54620 1407
15	52836	0.3	1	51503 1333
16	50420	0.3	1	49129 1291
17	48523	0.3	1	47315 1208
18	45999	0.3	1	44810 1189
19	44467	0.3	1	43366 1101
20	42648	0.3	1	41717 931
21	40424	0.3	1	39494 930
22	38651	0.3	1	37760 891
23	36449	0.3	1	35604 845
24	34600	0.3	1	33785 815
25	32174	0.3	1	31457 717
26	30207	0.3	1	29548 659
27	28512	0.3	1	27812 700
28	26572	0.3	1	25963 609
29	25087	0.3	1	24518 569
30	23404	0.3	1	22867 537
31	22179	0.3	1	21679 500
32	20297	0.3	1	19866 431
33	18649	0.3	1	18226 423
34	17779	0.3	1	17373 406
35	16185	0.3	1	15813 372
36	14722	0.3	1	14379 343
37	13740	0.3	1	13404 336
38	12575	0.3	1	12272 303
39	11663	0.3	1	11393 270
40	10656	0.3	1	10380 276
41	9932	0.3	1	9698 234
42	9077	0.3	1	8840 237
43	8416	0.3	1	8190 226
44	7496	0.3	1	7305 191
45	6834	0.3	1	6639 195
46	6295	0.3	1	6138 157
47	5751	0.3	1	5624 127
48	5231	0.3	1	5096 135
49	4866	0.3	1	4745 121
50	4351	0.3	1	4236 115
51	4076	0.3	1	3974 102
52	3703	0.3	1	3595 108
53	3309	0.3	1	3231 78
54	3034	0.3	1	2958 76
55	2785	0.3	1	2714 71
56	2605	0.3	1	2513 92
57	2276	0.3	1	2224 52
58	2081	0.3	1	2024 57
59	1961	0.3	1	1902 59
60	1799	0.3	1	1745 54
61	1655	0.3	1	1618 37
62	1354	0.3	1	1320 34
63	1273	0.3	1	1247 26
64	1224	0.3	1	1187 37
65	1112	0.3	1	1085 27
66	1034	0.3	1	1002 32
67	933	0.3	1	901 32
68	866	0.3	1	844 22
69	816	0.3	1	794 22
70	675	0.3	1	659 16
71	636	0.3	1	612 24
72	636	0.3	1	610 26
73	488	0.3	1	467 21
74	504	0.3	1	481 23
75	442	0.3	1	418 24
76	428	0.3	1	415 13
77	390	0.3	1	375 15
78	359	0.3	1	348 11
79	290	0.3	1	281 9
80	263	0.3	1	248 15
81	257	0.3	1	248 9
82	209	0.3	1	187 22
83	221	0.3	1	210 11
84	187	0.3	1	174 13
85	162	0.3	1	150 12
86	161	0.3	1	153 8
87	134	0.3	1	121 13
88	128	0.3	1	123 5
89	122	0.3	1	110 12
90	99	0.3	1	92 7
91	79	0.3	1	70 9
92	75	0.3	1	65 10
93	76	0.3	1	67 9
94	66	0.3	1	48 18
95	59	0.3	1	44 15
96	47	0.3	1	43 4
97	66	0.3	1	59 7
98	43	0.3	1	34 9
99	33	0.3	1	27 6
100	44	0.3	1	32 12
101	29	0.3	1	24 5
102	35	0.3	1	30 5
103	35	0.3	1	30 5
104	38	0.3	1	32 6
105	52	0.3	1	48 4
106	56	0.3	1	51 5
107	71	0.3	1	55 16
108	69	0.3	1	55 14
109	69	0.3	1	67 2
110	71	0.3	1	67 4
111	110	0.3	1	104 6
112	114	0.3	1	112 2
113	141	0.3	1	134 7
114	150	0.3	1	145 5
115	160	0.3	1	155 5
116	244	0.3	1	234 10
117	364	0.3	1	346 18
118	222	0.3	1	211 11
119	294	0.3	1	282 12
120	357	0.3	1	346 11
121	264	0.3	1	251 13
122	276	0.3	1	267 9
123	321	0.3	1	284 37
124	80	0.3	1	72 8
125	94	0.3	1	15 79
126	35615	0.3	1	4397 31218

RUN STATISTICS FOR INPUT FILE: 23dpf_T4_rep1_5_S14_L008_X1_001.fastq.gz
=============================================
18742919 sequences processed in total
