# Supplementary material for: Thyroid hormone membrane receptor binding and transcriptional regulation in the sea urchin Strongylocentrotus purpuratus
Source: Front Endocrinol (Lausanne). 2023 May 26;14:1195733. doi: 10.3389/fendo.2023.1195733 (PMC10250714; doi:10.3389/fendo.2023.1195733)
Supplement: Supplementary file 4 [file DataSheet_4.zip › 23dpf_T4_rep1_5_S14_L008_XR2_001.fastq.gz_trimming_report.txt]

SUMMARISING RUN PARAMETERS
==========================
Input filename: 23dpf_T4_rep1_5_S14_L008_X2_001.fastq.gz
Trimming mode: paired-end
Trim Galore version: 0.6.4_dev
Cutadapt version: 2.6
Number of cores used for trimming: 1
Quality Phred score cutoff: 5
Quality encoding type selected: ASCII+33
Adapter sequence: 'AGATCGGAAGAGC' (Illumina TruSeq, Sanger iPCR; user defined)
Maximum trimming error rate: 0.1 (default)
Minimum required adapter overlap (stringency): 1 bp
Minimum required sequence length for both reads before a sequence pair gets removed: 36 bp
Length cut-off for read 1: 35 bp (default)
Length cut-off for read 2: 35 bp (default)
Running FastQC on the data once trimming has completed
Output file will be GZIP compressed


This is cutadapt 2.6 with Python 3.6.8
Command line parameters: -j 1 -e 0.1 -q 5 -O 1 -a AGATCGGAAGAGC 23dpf_T4_rep1_5_S14_L008_X2_001.fastq.gz
Processing reads on 1 core in single-end mode ...
Finished in 556.87 s (30 us/read; 2.02 M reads/minute).

=== Summary ===

Total reads processed:              18,742,919
Reads with adapters:                 8,127,329 (43.4%)
Reads written (passing filters):    18,742,919 (100.0%)

Total basepairs processed: 2,361,607,794 bp
Quality-trimmed:                       0 bp (0.0%)
Total written (filtered):  2,317,560,150 bp (98.1%)

=== Adapter 1 ===

Sequence: AGATCGGAAGAGC; Type: regular 3'; Length: 13; Trimmed: 8127329 times.

No. of allowed errors:
0-9 bp: 0; 10-13 bp: 1

Bases preceding removed adapters:
  A: 33.1%
  C: 24.8%
  G: 22.0%
  T: 20.1%
  none/other: 0.0%

Overview of removed sequences
length	count	expect	max.err	error counts
1	4830166	4685729.8	0	4830166
2	1122996	1171432.4	0	1122996
3	451899	292858.1	0	451899
4	159264	73214.5	0	159264
5	86517	18303.6	0	86517
6	70660	4575.9	0	70660
7	67137	1144.0	0	67137
8	67606	286.0	0	67606
9	64323	71.5	0	63877 446
10	63349	17.9	1	61481 1868
11	60461	4.5	1	58726 1735
12	59619	1.1	1	58255 1364
13	57129	0.3	1	55646 1483
14	55885	0.3	1	54630 1255
15	52766	0.3	1	51658 1108
16	50373	0.3	1	49374 999
17	48444	0.3	1	47307 1137
18	45881	0.3	1	44826 1055
19	44387	0.3	1	43424 963
20	42522	0.3	1	41689 833
21	40320	0.3	1	39502 818
22	38572	0.3	1	37783 789
23	36389	0.3	1	35645 744
24	34482	0.3	1	33770 712
25	32064	0.3	1	31424 640
26	30134	0.3	1	29551 583
27	28416	0.3	1	27847 569
28	26501	0.3	1	25993 508
29	25012	0.3	1	24488 524
30	23368	0.3	1	22851 517
31	22103	0.3	1	21590 513
32	20277	0.3	1	19830 447
33	18642	0.3	1	18206 436
34	17744	0.3	1	17350 394
35	16154	0.3	1	15789 365
36	14678	0.3	1	14313 365
37	13701	0.3	1	13412 289
38	12574	0.3	1	12320 254
39	11663	0.3	1	11434 229
40	10622	0.3	1	10421 201
41	9924	0.3	1	9709 215
42	9050	0.3	1	8862 188
43	8394	0.3	1	8216 178
44	7500	0.3	1	7341 159
45	6828	0.3	1	6673 155
46	6272	0.3	1	6149 123
47	5751	0.3	1	5620 131
48	5226	0.3	1	5091 135
49	4851	0.3	1	4708 143
50	4335	0.3	1	4221 114
51	4066	0.3	1	3964 102
52	3683	0.3	1	3587 96
53	3310	0.3	1	3214 96
54	3030	0.3	1	2942 88
55	2787	0.3	1	2698 89
56	2563	0.3	1	2488 75
57	2276	0.3	1	2217 59
58	2078	0.3	1	2017 61
59	1960	0.3	1	1885 75
60	1796	0.3	1	1739 57
61	1662	0.3	1	1613 49
62	1752	0.3	1	1712 40
63	1278	0.3	1	1234 44
64	1232	0.3	1	1192 40
65	1125	0.3	1	1095 30
66	1050	0.3	1	1005 45
67	944	0.3	1	912 32
68	887	0.3	1	845 42
69	823	0.3	1	807 16
70	689	0.3	1	660 29
71	636	0.3	1	617 19
72	639	0.3	1	610 29
73	488	0.3	1	474 14
74	514	0.3	1	487 27
75	442	0.3	1	429 13
76	432	0.3	1	421 11
77	395	0.3	1	373 22
78	361	0.3	1	350 11
79	289	0.3	1	280 9
80	266	0.3	1	251 15
81	271	0.3	1	249 22
82	215	0.3	1	194 21
83	225	0.3	1	212 13
84	190	0.3	1	177 13
85	163	0.3	1	149 14
86	168	0.3	1	154 14
87	126	0.3	1	119 7
88	135	0.3	1	122 13
89	127	0.3	1	109 18
90	117	0.3	1	92 25
91	87	0.3	1	70 17
92	76	0.3	1	67 9
93	88	0.3	1	67 21
94	57	0.3	1	48 9
95	62	0.3	1	46 16
96	67	0.3	1	43 24
97	77	0.3	1	59 18
98	47	0.3	1	36 11
99	44	0.3	1	28 16
100	49	0.3	1	32 17
101	46	0.3	1	25 21
102	62	0.3	1	30 32
103	46	0.3	1	31 15
104	45	0.3	1	33 12
105	60	0.3	1	48 12
106	66	0.3	1	52 14
107	62	0.3	1	57 5
108	81	0.3	1	57 24
109	80	0.3	1	65 15
110	82	0.3	1	63 19
111	119	0.3	1	106 13
112	128	0.3	1	103 25
113	152	0.3	1	119 33
114	152	0.3	1	122 30
115	168	0.3	1	143 25
116	258	0.3	1	200 58
117	365	0.3	1	298 67
118	228	0.3	1	180 48
119	296	0.3	1	239 57
120	354	0.3	1	312 42
121	267	0.3	1	216 51
122	273	0.3	1	232 41
123	319	0.3	1	241 78
124	89	0.3	1	64 25
125	26	0.3	1	17 9
126	34730	0.3	1	4439 30291

RUN STATISTICS FOR INPUT FILE: 23dpf_T4_rep1_5_S14_L008_X2_001.fastq.gz
=============================================
18742919 sequences processed in total

Total number of sequences analysed for the sequence pair length validation: 18742919

Number of sequence pairs removed because at least one read was shorter than the length cutoff (36 bp): 40919 (0.22%)
