# Supplementary material for: Thyroid hormone membrane receptor binding and transcriptional regulation in the sea urchin Strongylocentrotus purpuratus
Source: Front Endocrinol (Lausanne). 2023 May 26;14:1195733. doi: 10.3389/fendo.2023.1195733 (PMC10250714; doi:10.3389/fendo.2023.1195733)
Supplement: Supplementary file 4 [file DataSheet_4.zip › 23dpf_T4_rep2_14_S23_L008_XR1_001.fastq.gz_trimming_report.txt]

SUMMARISING RUN PARAMETERS
==========================
Input filename: 23dpf_T4_rep2_14_S23_L008_X1_001.fastq.gz
Trimming mode: paired-end
Trim Galore version: 0.6.4_dev
Cutadapt version: 2.6
Number of cores used for trimming: 1
Quality Phred score cutoff: 5
Quality encoding type selected: ASCII+33
Adapter sequence: 'AGATCGGAAGAGC' (Illumina TruSeq, Sanger iPCR; user defined)
Maximum trimming error rate: 0.1 (default)
Minimum required adapter overlap (stringency): 1 bp
Minimum required sequence length for both reads before a sequence pair gets removed: 36 bp
Length cut-off for read 1: 35 bp (default)
Length cut-off for read 2: 35 bp (default)
Running FastQC on the data once trimming has completed
Output file will be GZIP compressed


This is cutadapt 2.6 with Python 3.6.8
Command line parameters: -j 1 -e 0.1 -q 5 -O 1 -a AGATCGGAAGAGC 23dpf_T4_rep2_14_S23_L008_X1_001.fastq.gz
Processing reads on 1 core in single-end mode ...
Finished in 467.80 s (29 us/read; 2.08 M reads/minute).

=== Summary ===

Total reads processed:              16,234,325
Reads with adapters:                 6,549,765 (40.3%)
Reads written (passing filters):    16,234,325 (100.0%)

Total basepairs processed: 2,045,524,950 bp
Quality-trimmed:                     446 bp (0.0%)
Total written (filtered):  2,021,914,771 bp (98.8%)

=== Adapter 1 ===

Sequence: AGATCGGAAGAGC; Type: regular 3'; Length: 13; Trimmed: 6549765 times.

No. of allowed errors:
0-9 bp: 0; 10-13 bp: 1

Bases preceding removed adapters:
  A: 33.5%
  C: 24.4%
  G: 19.1%
  T: 22.9%
  none/other: 0.0%

Overview of removed sequences
length	count	expect	max.err	error counts
1	4282085	4058581.2	0	4282085
2	941855	1014645.3	0	941855
3	351930	253661.3	0	351930
4	117982	63415.3	0	117982
5	59180	15853.8	0	59180
6	46647	3963.5	0	46647
7	44314	990.9	0	44314
8	44166	247.7	0	44166
9	41763	61.9	0	41347 416
10	40075	15.5	1	38628 1447
11	37852	3.9	1	36787 1065
12	36928	1.0	1	35969 959
13	34870	0.2	1	33990 880
14	33384	0.2	1	32632 752
15	31461	0.2	1	30698 763
16	29156	0.2	1	28503 653
17	28138	0.2	1	27491 647
18	26480	0.2	1	25903 577
19	24369	0.2	1	23787 582
20	23599	0.2	1	23118 481
21	21930	0.2	1	21481 449
22	20605	0.2	1	20194 411
23	19063	0.2	1	18641 422
24	17748	0.2	1	17374 374
25	16360	0.2	1	16000 360
26	15015	0.2	1	14726 289
27	13908	0.2	1	13642 266
28	12861	0.2	1	12575 286
29	11869	0.2	1	11634 235
30	10936	0.2	1	10711 225
31	10162	0.2	1	9950 212
32	9329	0.2	1	9133 196
33	8285	0.2	1	8099 186
34	7737	0.2	1	7581 156
35	6961	0.2	1	6801 160
36	6121	0.2	1	5991 130
37	5584	0.2	1	5430 154
38	5007	0.2	1	4876 131
39	4532	0.2	1	4435 97
40	4128	0.2	1	4021 107
41	3829	0.2	1	3740 89
42	3364	0.2	1	3286 78
43	3004	0.2	1	2932 72
44	2701	0.2	1	2630 71
45	2430	0.2	1	2363 67
46	2178	0.2	1	2121 57
47	1951	0.2	1	1899 52
48	1711	0.2	1	1663 48
49	1634	0.2	1	1586 48
50	1432	0.2	1	1390 42
51	1194	0.2	1	1167 27
52	1116	0.2	1	1086 30
53	995	0.2	1	960 35
54	909	0.2	1	880 29
55	773	0.2	1	753 20
56	730	0.2	1	698 32
57	600	0.2	1	581 19
58	501	0.2	1	484 17
59	483	0.2	1	464 19
60	437	0.2	1	420 17
61	373	0.2	1	364 9
62	339	0.2	1	326 13
63	327	0.2	1	315 12
64	267	0.2	1	252 15
65	236	0.2	1	229 7
66	241	0.2	1	231 10
67	200	0.2	1	179 21
68	197	0.2	1	187 10
69	153	0.2	1	145 8
70	139	0.2	1	132 7
71	129	0.2	1	124 5
72	103	0.2	1	94 9
73	98	0.2	1	89 9
74	109	0.2	1	96 13
75	67	0.2	1	65 2
76	75	0.2	1	67 8
77	67	0.2	1	61 6
78	60	0.2	1	51 9
79	61	0.2	1	54 7
80	56	0.2	1	44 12
81	34	0.2	1	28 6
82	36	0.2	1	30 6
83	52	0.2	1	43 9
84	36	0.2	1	29 7
85	46	0.2	1	39 7
86	39	0.2	1	28 11
87	31	0.2	1	25 6
88	39	0.2	1	26 13
89	26	0.2	1	16 10
90	16	0.2	1	13 3
91	21	0.2	1	14 7
92	22	0.2	1	18 4
93	23	0.2	1	18 5
94	36	0.2	1	18 18
95	26	0.2	1	19 7
96	18	0.2	1	14 4
97	24	0.2	1	19 5
98	27	0.2	1	22 5
99	18	0.2	1	16 2
100	27	0.2	1	21 6
101	30	0.2	1	27 3
102	29	0.2	1	22 7
103	45	0.2	1	37 8
104	34	0.2	1	30 4
105	40	0.2	1	37 3
106	57	0.2	1	51 6
107	51	0.2	1	44 7
108	52	0.2	1	48 4
109	71	0.2	1	65 6
110	77	0.2	1	72 5
111	90	0.2	1	87 3
112	94	0.2	1	90 4
113	120	0.2	1	117 3
114	107	0.2	1	104 3
115	94	0.2	1	92 2
116	166	0.2	1	152 14
117	232	0.2	1	222 10
118	108	0.2	1	97 11
119	172	0.2	1	167 5
120	167	0.2	1	161 6
121	148	0.2	1	134 14
122	133	0.2	1	131 2
123	158	0.2	1	133 25
124	51	0.2	1	40 11
125	21	0.2	1	7 14
126	7177	0.2	1	852 6325

RUN STATISTICS FOR INPUT FILE: 23dpf_T4_rep2_14_S23_L008_X1_001.fastq.gz
=============================================
16234325 sequences processed in total
