# Supplementary material for: Thyroid hormone membrane receptor binding and transcriptional regulation in the sea urchin Strongylocentrotus purpuratus
Source: Front Endocrinol (Lausanne). 2023 May 26;14:1195733. doi: 10.3389/fendo.2023.1195733 (PMC10250714; doi:10.3389/fendo.2023.1195733)
Supplement: Supplementary file 4 [file DataSheet_4.zip › 23dpf_T4_rep2_14_S23_L008_XR2_001.fastq.gz_trimming_report.txt]

SUMMARISING RUN PARAMETERS
==========================
Input filename: 23dpf_T4_rep2_14_S23_L008_X2_001.fastq.gz
Trimming mode: paired-end
Trim Galore version: 0.6.4_dev
Cutadapt version: 2.6
Number of cores used for trimming: 1
Quality Phred score cutoff: 5
Quality encoding type selected: ASCII+33
Adapter sequence: 'AGATCGGAAGAGC' (Illumina TruSeq, Sanger iPCR; user defined)
Maximum trimming error rate: 0.1 (default)
Minimum required adapter overlap (stringency): 1 bp
Minimum required sequence length for both reads before a sequence pair gets removed: 36 bp
Length cut-off for read 1: 35 bp (default)
Length cut-off for read 2: 35 bp (default)
Running FastQC on the data once trimming has completed
Output file will be GZIP compressed


This is cutadapt 2.6 with Python 3.6.8
Command line parameters: -j 1 -e 0.1 -q 5 -O 1 -a AGATCGGAAGAGC 23dpf_T4_rep2_14_S23_L008_X2_001.fastq.gz
Processing reads on 1 core in single-end mode ...
Finished in 488.75 s (30 us/read; 1.99 M reads/minute).

=== Summary ===

Total reads processed:              16,234,325
Reads with adapters:                 6,699,688 (41.3%)
Reads written (passing filters):    16,234,325 (100.0%)

Total basepairs processed: 2,045,524,950 bp
Quality-trimmed:                       0 bp (0.0%)
Total written (filtered):  2,021,597,372 bp (98.8%)

=== Adapter 1 ===

Sequence: AGATCGGAAGAGC; Type: regular 3'; Length: 13; Trimmed: 6699688 times.

No. of allowed errors:
0-9 bp: 0; 10-13 bp: 1

Bases preceding removed adapters:
  A: 34.3%
  C: 24.4%
  G: 20.6%
  T: 20.7%
  none/other: 0.0%

Overview of removed sequences
length	count	expect	max.err	error counts
1	4331075	4058581.2	0	4331075
2	994810	1014645.3	0	994810
3	388186	253661.3	0	388186
4	127129	63415.3	0	127129
5	62097	15853.8	0	62097
6	47448	3963.5	0	47448
7	44298	990.9	0	44298
8	44070	247.7	0	44070
9	41586	61.9	0	41219 367
10	39916	15.5	1	38587 1329
11	37831	3.9	1	36683 1148
12	36930	1.0	1	36036 894
13	34778	0.2	1	33825 953
14	33357	0.2	1	32578 779
15	31451	0.2	1	30809 642
16	29094	0.2	1	28492 602
17	28092	0.2	1	27493 599
18	26448	0.2	1	25846 602
19	24309	0.2	1	23735 574
20	23540	0.2	1	23052 488
21	21865	0.2	1	21389 476
22	20588	0.2	1	20151 437
23	19029	0.2	1	18631 398
24	17683	0.2	1	17318 365
25	16324	0.2	1	15980 344
26	14946	0.2	1	14659 287
27	13862	0.2	1	13566 296
28	12804	0.2	1	12552 252
29	11821	0.2	1	11585 236
30	10917	0.2	1	10658 259
31	10128	0.2	1	9899 229
32	9306	0.2	1	9099 207
33	8270	0.2	1	8093 177
34	7704	0.2	1	7502 202
35	6933	0.2	1	6753 180
36	6120	0.2	1	5957 163
37	5567	0.2	1	5442 125
38	5002	0.2	1	4884 118
39	4538	0.2	1	4456 82
40	4111	0.2	1	4015 96
41	3817	0.2	1	3720 97
42	3354	0.2	1	3281 73
43	3003	0.2	1	2933 70
44	2700	0.2	1	2640 60
45	2417	0.2	1	2342 75
46	2172	0.2	1	2124 48
47	1948	0.2	1	1901 47
48	1715	0.2	1	1661 54
49	1638	0.2	1	1589 49
50	1436	0.2	1	1395 41
51	1205	0.2	1	1147 58
52	1112	0.2	1	1069 43
53	994	0.2	1	953 41
54	913	0.2	1	876 37
55	794	0.2	1	749 45
56	723	0.2	1	688 35
57	601	0.2	1	571 30
58	509	0.2	1	482 27
59	484	0.2	1	458 26
60	438	0.2	1	419 19
61	386	0.2	1	362 24
62	405	0.2	1	382 23
63	331	0.2	1	308 23
64	269	0.2	1	250 19
65	244	0.2	1	231 13
66	246	0.2	1	231 15
67	196	0.2	1	179 17
68	206	0.2	1	190 16
69	159	0.2	1	142 17
70	151	0.2	1	134 17
71	132	0.2	1	120 12
72	113	0.2	1	94 19
73	105	0.2	1	90 15
74	111	0.2	1	99 12
75	73	0.2	1	64 9
76	82	0.2	1	71 11
77	69	0.2	1	60 9
78	59	0.2	1	51 8
79	59	0.2	1	53 6
80	61	0.2	1	46 15
81	42	0.2	1	28 14
82	42	0.2	1	32 10
83	51	0.2	1	44 7
84	37	0.2	1	28 9
85	48	0.2	1	42 6
86	43	0.2	1	27 16
87	38	0.2	1	26 12
88	45	0.2	1	26 19
89	37	0.2	1	17 20
90	26	0.2	1	13 13
91	24	0.2	1	14 10
92	32	0.2	1	18 14
93	34	0.2	1	20 14
94	32	0.2	1	19 13
95	35	0.2	1	19 16
96	25	0.2	1	15 10
97	28	0.2	1	20 8
98	35	0.2	1	22 13
99	25	0.2	1	16 9
100	36	0.2	1	19 17
101	39	0.2	1	26 13
102	50	0.2	1	23 27
103	49	0.2	1	37 12
104	49	0.2	1	31 18
105	48	0.2	1	36 12
106	63	0.2	1	53 10
107	56	0.2	1	44 12
108	70	0.2	1	47 23
109	80	0.2	1	67 13
110	79	0.2	1	70 9
111	104	0.2	1	86 18
112	104	0.2	1	78 26
113	134	0.2	1	102 32
114	113	0.2	1	93 20
115	97	0.2	1	74 23
116	170	0.2	1	122 48
117	238	0.2	1	189 49
118	105	0.2	1	78 27
119	179	0.2	1	142 37
120	162	0.2	1	141 21
121	149	0.2	1	114 35
122	139	0.2	1	106 33
123	165	0.2	1	122 43
124	62	0.2	1	33 29
125	25	0.2	1	10 15
126	7051	0.2	1	861 6190

RUN STATISTICS FOR INPUT FILE: 23dpf_T4_rep2_14_S23_L008_X2_001.fastq.gz
=============================================
16234325 sequences processed in total

Total number of sequences analysed for the sequence pair length validation: 16234325

Number of sequence pairs removed because at least one read was shorter than the length cutoff (36 bp): 10336 (0.06%)
