# Supplementary material for: Thyroid hormone membrane receptor binding and transcriptional regulation in the sea urchin Strongylocentrotus purpuratus
Source: Front Endocrinol (Lausanne). 2023 May 26;14:1195733. doi: 10.3389/fendo.2023.1195733 (PMC10250714; doi:10.3389/fendo.2023.1195733)
Supplement: Supplementary file 4 [file DataSheet_4.zip › 27dpf_C_rep1_9_S18_L008_XR1_001.fastq.gz_trimming_report.txt]

SUMMARISING RUN PARAMETERS
==========================
Input filename: 27dpf_C_rep1_9_S18_L008_X1_001.fastq.gz
Trimming mode: paired-end
Trim Galore version: 0.6.4_dev
Cutadapt version: 2.6
Number of cores used for trimming: 1
Quality Phred score cutoff: 5
Quality encoding type selected: ASCII+33
Adapter sequence: 'AGATCGGAAGAGC' (Illumina TruSeq, Sanger iPCR; user defined)
Maximum trimming error rate: 0.1 (default)
Minimum required adapter overlap (stringency): 1 bp
Minimum required sequence length for both reads before a sequence pair gets removed: 36 bp
Length cut-off for read 1: 35 bp (default)
Length cut-off for read 2: 35 bp (default)
Running FastQC on the data once trimming has completed
Output file will be GZIP compressed


This is cutadapt 2.6 with Python 3.6.8
Command line parameters: -j 1 -e 0.1 -q 5 -O 1 -a AGATCGGAAGAGC 27dpf_C_rep1_9_S18_L008_X1_001.fastq.gz
Processing reads on 1 core in single-end mode ...
Finished in 534.11 s (29 us/read; 2.09 M reads/minute).

=== Summary ===

Total reads processed:              18,606,605
Reads with adapters:                 7,462,853 (40.1%)
Reads written (passing filters):    18,606,605 (100.0%)

Total basepairs processed: 2,344,432,230 bp
Quality-trimmed:                     507 bp (0.0%)
Total written (filtered):  2,317,398,622 bp (98.8%)

=== Adapter 1 ===

Sequence: AGATCGGAAGAGC; Type: regular 3'; Length: 13; Trimmed: 7462853 times.

No. of allowed errors:
0-9 bp: 0; 10-13 bp: 1

Bases preceding removed adapters:
  A: 33.8%
  C: 24.0%
  G: 18.9%
  T: 23.2%
  none/other: 0.0%

Overview of removed sequences
length	count	expect	max.err	error counts
1	4904942	4651651.2	0	4904942
2	1083436	1162912.8	0	1083436
3	396819	290728.2	0	396819
4	132002	72682.1	0	132002
5	63768	18170.5	0	63768
6	49794	4542.6	0	49794
7	47210	1135.7	0	47210
8	46718	283.9	0	46718
9	44899	71.0	0	44260 639
10	43679	17.7	1	41872 1807
11	40367	4.4	1	39001 1366
12	39565	1.1	1	38276 1289
13	37896	0.3	1	36652 1244
14	35998	0.3	1	34834 1164
15	33923	0.3	1	32929 994
16	31922	0.3	1	30918 1004
17	29883	0.3	1	28952 931
18	28529	0.3	1	27649 880
19	26537	0.3	1	25706 831
20	25511	0.3	1	24757 754
21	23887	0.3	1	23230 657
22	22528	0.3	1	21892 636
23	21115	0.3	1	20520 595
24	19859	0.3	1	19317 542
25	17935	0.3	1	17400 535
26	16708	0.3	1	16197 511
27	15807	0.3	1	15358 449
28	14635	0.3	1	14201 434
29	13763	0.3	1	13379 384
30	12612	0.3	1	12235 377
31	11797	0.3	1	11448 349
32	10684	0.3	1	10346 338
33	9547	0.3	1	9248 299
34	9158	0.3	1	8895 263
35	8256	0.3	1	7991 265
36	7522	0.3	1	7305 217
37	6890	0.3	1	6669 221
38	6396	0.3	1	6177 219
39	5766	0.3	1	5586 180
40	5151	0.3	1	5002 149
41	4639	0.3	1	4501 138
42	4317	0.3	1	4184 133
43	3832	0.3	1	3721 111
44	3527	0.3	1	3423 104
45	3159	0.3	1	3059 100
46	2835	0.3	1	2719 116
47	2622	0.3	1	2542 80
48	2302	0.3	1	2225 77
49	2062	0.3	1	1995 67
50	1877	0.3	1	1821 56
51	1681	0.3	1	1614 67
52	1549	0.3	1	1486 63
53	1414	0.3	1	1364 50
54	1204	0.3	1	1166 38
55	1109	0.3	1	1070 39
56	986	0.3	1	942 44
57	878	0.3	1	847 31
58	813	0.3	1	796 17
59	723	0.3	1	696 27
60	629	0.3	1	601 28
61	508	0.3	1	499 9
62	553	0.3	1	534 19
63	466	0.3	1	451 15
64	430	0.3	1	417 13
65	388	0.3	1	374 14
66	304	0.3	1	288 16
67	303	0.3	1	287 16
68	273	0.3	1	260 13
69	243	0.3	1	233 10
70	193	0.3	1	177 16
71	184	0.3	1	174 10
72	180	0.3	1	165 15
73	149	0.3	1	141 8
74	155	0.3	1	145 10
75	128	0.3	1	123 5
76	108	0.3	1	97 11
77	103	0.3	1	96 7
78	87	0.3	1	82 5
79	75	0.3	1	69 6
80	82	0.3	1	69 13
81	80	0.3	1	73 7
82	59	0.3	1	49 10
83	49	0.3	1	42 7
84	51	0.3	1	40 11
85	54	0.3	1	46 8
86	40	0.3	1	31 9
87	35	0.3	1	28 7
88	34	0.3	1	23 11
89	40	0.3	1	29 11
90	27	0.3	1	19 8
91	30	0.3	1	25 5
92	22	0.3	1	14 8
93	34	0.3	1	24 10
94	36	0.3	1	23 13
95	26	0.3	1	22 4
96	24	0.3	1	19 5
97	28	0.3	1	22 6
98	34	0.3	1	26 8
99	22	0.3	1	19 3
100	32	0.3	1	28 4
101	26	0.3	1	18 8
102	25	0.3	1	16 9
103	31	0.3	1	28 3
104	42	0.3	1	36 6
105	36	0.3	1	32 4
106	50	0.3	1	42 8
107	46	0.3	1	37 9
108	44	0.3	1	42 2
109	56	0.3	1	51 5
110	69	0.3	1	60 9
111	89	0.3	1	85 4
112	84	0.3	1	81 3
113	115	0.3	1	111 4
114	117	0.3	1	112 5
115	117	0.3	1	109 8
116	159	0.3	1	151 8
117	215	0.3	1	200 15
118	102	0.3	1	89 13
119	161	0.3	1	153 8
120	131	0.3	1	120 11
121	103	0.3	1	89 14
122	101	0.3	1	94 7
123	173	0.3	1	128 45
124	44	0.3	1	35 9
125	32	0.3	1	5 27
126	9444	0.3	1	687 8757

RUN STATISTICS FOR INPUT FILE: 27dpf_C_rep1_9_S18_L008_X1_001.fastq.gz
=============================================
18606605 sequences processed in total
