# Supplementary material for: Thyroid hormone membrane receptor binding and transcriptional regulation in the sea urchin Strongylocentrotus purpuratus
Source: Front Endocrinol (Lausanne). 2023 May 26;14:1195733. doi: 10.3389/fendo.2023.1195733 (PMC10250714; doi:10.3389/fendo.2023.1195733)
Supplement: Supplementary file 4 [file DataSheet_4.zip › 27dpf_C_rep1_9_S18_L008_XR2_001.fastq.gz_trimming_report.txt]

SUMMARISING RUN PARAMETERS
==========================
Input filename: 27dpf_C_rep1_9_S18_L008_X2_001.fastq.gz
Trimming mode: paired-end
Trim Galore version: 0.6.4_dev
Cutadapt version: 2.6
Number of cores used for trimming: 1
Quality Phred score cutoff: 5
Quality encoding type selected: ASCII+33
Adapter sequence: 'AGATCGGAAGAGC' (Illumina TruSeq, Sanger iPCR; user defined)
Maximum trimming error rate: 0.1 (default)
Minimum required adapter overlap (stringency): 1 bp
Minimum required sequence length for both reads before a sequence pair gets removed: 36 bp
Length cut-off for read 1: 35 bp (default)
Length cut-off for read 2: 35 bp (default)
Running FastQC on the data once trimming has completed
Output file will be GZIP compressed


This is cutadapt 2.6 with Python 3.6.8
Command line parameters: -j 1 -e 0.1 -q 5 -O 1 -a AGATCGGAAGAGC 27dpf_C_rep1_9_S18_L008_X2_001.fastq.gz
Processing reads on 1 core in single-end mode ...
Finished in 544.31 s (29 us/read; 2.05 M reads/minute).

=== Summary ===

Total reads processed:              18,606,605
Reads with adapters:                 7,693,582 (41.3%)
Reads written (passing filters):    18,606,605 (100.0%)

Total basepairs processed: 2,344,432,230 bp
Quality-trimmed:                       0 bp (0.0%)
Total written (filtered):  2,316,985,070 bp (98.8%)

=== Adapter 1 ===

Sequence: AGATCGGAAGAGC; Type: regular 3'; Length: 13; Trimmed: 7693582 times.

No. of allowed errors:
0-9 bp: 0; 10-13 bp: 1

Bases preceding removed adapters:
  A: 35.2%
  C: 24.1%
  G: 20.0%
  T: 20.8%
  none/other: 0.0%

Overview of removed sequences
length	count	expect	max.err	error counts
1	5027857	4651651.2	0	5027857
2	1133573	1162912.8	0	1133573
3	440808	290728.2	0	440808
4	141930	72682.1	0	141930
5	67343	18170.5	0	67343
6	50787	4542.6	0	50787
7	47251	1135.7	0	47251
8	46701	283.9	0	46701
9	44810	71.0	0	44378 432
10	43537	17.7	1	42128 1409
11	40453	4.4	1	39160 1293
12	39476	1.1	1	38588 888
13	37815	0.3	1	36870 945
14	35908	0.3	1	35123 785
15	33891	0.3	1	33195 696
16	31849	0.3	1	31185 664
17	29844	0.3	1	29211 633
18	28520	0.3	1	27839 681
19	26483	0.3	1	25930 553
20	25485	0.3	1	24959 526
21	23847	0.3	1	23340 507
22	22492	0.3	1	22016 476
23	21113	0.3	1	20690 423
24	19805	0.3	1	19405 400
25	17878	0.3	1	17530 348
26	16653	0.3	1	16298 355
27	15762	0.3	1	15454 308
28	14624	0.3	1	14314 310
29	13756	0.3	1	13474 282
30	12603	0.3	1	12318 285
31	11757	0.3	1	11484 273
32	10661	0.3	1	10419 242
33	9526	0.3	1	9336 190
34	9139	0.3	1	8903 236
35	8234	0.3	1	8053 181
36	7518	0.3	1	7331 187
37	6873	0.3	1	6730 143
38	6384	0.3	1	6265 119
39	5756	0.3	1	5648 108
40	5146	0.3	1	5040 106
41	4650	0.3	1	4552 98
42	4304	0.3	1	4214 90
43	3839	0.3	1	3756 83
44	3515	0.3	1	3443 72
45	3151	0.3	1	3076 75
46	2830	0.3	1	2766 64
47	2627	0.3	1	2565 62
48	2312	0.3	1	2252 60
49	2056	0.3	1	2000 56
50	1885	0.3	1	1820 65
51	1673	0.3	1	1619 54
52	1547	0.3	1	1487 60
53	1403	0.3	1	1362 41
54	1211	0.3	1	1162 49
55	1107	0.3	1	1075 32
56	988	0.3	1	950 38
57	882	0.3	1	848 34
58	836	0.3	1	798 38
59	727	0.3	1	699 28
60	640	0.3	1	617 23
61	526	0.3	1	501 25
62	635	0.3	1	609 26
63	473	0.3	1	444 29
64	441	0.3	1	416 25
65	393	0.3	1	380 13
66	310	0.3	1	295 15
67	296	0.3	1	282 14
68	279	0.3	1	265 14
69	253	0.3	1	239 14
70	195	0.3	1	182 13
71	193	0.3	1	176 17
72	190	0.3	1	166 24
73	162	0.3	1	139 23
74	159	0.3	1	143 16
75	132	0.3	1	124 8
76	109	0.3	1	100 9
77	105	0.3	1	99 6
78	91	0.3	1	85 6
79	81	0.3	1	72 9
80	85	0.3	1	70 15
81	80	0.3	1	73 7
82	61	0.3	1	50 11
83	52	0.3	1	44 8
84	65	0.3	1	48 17
85	58	0.3	1	48 10
86	45	0.3	1	31 14
87	39	0.3	1	26 13
88	43	0.3	1	23 20
89	46	0.3	1	30 16
90	36	0.3	1	20 16
91	42	0.3	1	25 17
92	22	0.3	1	14 8
93	37	0.3	1	23 14
94	41	0.3	1	26 15
95	36	0.3	1	23 13
96	28	0.3	1	24 4
97	36	0.3	1	24 12
98	37	0.3	1	26 11
99	28	0.3	1	18 10
100	37	0.3	1	28 9
101	31	0.3	1	20 11
102	39	0.3	1	17 22
103	37	0.3	1	25 12
104	42	0.3	1	35 7
105	44	0.3	1	32 12
106	49	0.3	1	41 8
107	52	0.3	1	40 12
108	66	0.3	1	42 24
109	71	0.3	1	53 18
110	85	0.3	1	62 23
111	102	0.3	1	86 16
112	96	0.3	1	69 27
113	121	0.3	1	103 18
114	124	0.3	1	105 19
115	116	0.3	1	93 23
116	175	0.3	1	136 39
117	218	0.3	1	159 59
118	99	0.3	1	75 24
119	164	0.3	1	139 25
120	133	0.3	1	105 28
121	105	0.3	1	76 29
122	100	0.3	1	84 16
123	152	0.3	1	111 41
124	50	0.3	1	33 17
125	11	0.3	1	5 6
126	9292	0.3	1	703 8589

RUN STATISTICS FOR INPUT FILE: 27dpf_C_rep1_9_S18_L008_X2_001.fastq.gz
=============================================
18606605 sequences processed in total

Total number of sequences analysed for the sequence pair length validation: 18606605

Number of sequence pairs removed because at least one read was shorter than the length cutoff (36 bp): 12515 (0.07%)
