# Supplementary material for: Thyroid hormone membrane receptor binding and transcriptional regulation in the sea urchin Strongylocentrotus purpuratus
Source: Front Endocrinol (Lausanne). 2023 May 26;14:1195733. doi: 10.3389/fendo.2023.1195733 (PMC10250714; doi:10.3389/fendo.2023.1195733)
Supplement: Supplementary file 4 [file DataSheet_4.zip › 27dpf_C_rep2_18_S27_L008_XR1_001.fastq.gz_trimming_report.txt]

SUMMARISING RUN PARAMETERS
==========================
Input filename: 27dpf_C_rep2_18_S27_L008_X1_001.fastq.gz
Trimming mode: paired-end
Trim Galore version: 0.6.4_dev
Cutadapt version: 2.6
Number of cores used for trimming: 1
Quality Phred score cutoff: 5
Quality encoding type selected: ASCII+33
Adapter sequence: 'AGATCGGAAGAGC' (Illumina TruSeq, Sanger iPCR; user defined)
Maximum trimming error rate: 0.1 (default)
Minimum required adapter overlap (stringency): 1 bp
Minimum required sequence length for both reads before a sequence pair gets removed: 36 bp
Length cut-off for read 1: 35 bp (default)
Length cut-off for read 2: 35 bp (default)
Running FastQC on the data once trimming has completed
Output file will be GZIP compressed


This is cutadapt 2.6 with Python 3.6.8
Command line parameters: -j 1 -e 0.1 -q 5 -O 1 -a AGATCGGAAGAGC 27dpf_C_rep2_18_S27_L008_X1_001.fastq.gz
Processing reads on 1 core in single-end mode ...
Finished in 397.08 s (27 us/read; 2.19 M reads/minute).

=== Summary ===

Total reads processed:              14,500,425
Reads with adapters:                 5,852,077 (40.4%)
Reads written (passing filters):    14,500,425 (100.0%)

Total basepairs processed: 1,827,053,550 bp
Quality-trimmed:                     384 bp (0.0%)
Total written (filtered):  1,803,539,337 bp (98.7%)

=== Adapter 1 ===

Sequence: AGATCGGAAGAGC; Type: regular 3'; Length: 13; Trimmed: 5852077 times.

No. of allowed errors:
0-9 bp: 0; 10-13 bp: 1

Bases preceding removed adapters:
  A: 32.8%
  C: 24.0%
  G: 20.1%
  T: 23.1%
  none/other: 0.0%

Overview of removed sequences
length	count	expect	max.err	error counts
1	3688450	3625106.2	0	3688450
2	848513	906276.6	0	848513
3	313332	226569.1	0	313332
4	109811	56642.3	0	109811
5	58131	14160.6	0	58131
6	47679	3540.1	0	47679
7	45789	885.0	0	45789
8	46797	221.3	0	46797
9	44023	55.3	0	43695 328
10	42316	13.8	1	40800 1516
11	39045	3.5	1	37948 1097
12	38584	0.9	1	37567 1017
13	36787	0.2	1	35758 1029
14	35088	0.2	1	34156 932
15	32919	0.2	1	32144 775
16	30655	0.2	1	29939 716
17	29098	0.2	1	28384 714
18	27252	0.2	1	26611 641
19	25739	0.2	1	25100 639
20	24732	0.2	1	24198 534
21	22960	0.2	1	22483 477
22	21869	0.2	1	21341 528
23	20301	0.2	1	19858 443
24	19100	0.2	1	18682 418
25	17076	0.2	1	16685 391
26	15448	0.2	1	15101 347
27	14729	0.2	1	14380 349
28	13517	0.2	1	13222 295
29	12690	0.2	1	12395 295
30	11663	0.2	1	11406 257
31	10666	0.2	1	10414 252
32	9389	0.2	1	9196 193
33	8567	0.2	1	8378 189
34	8084	0.2	1	7917 167
35	7200	0.2	1	7037 163
36	6364	0.2	1	6199 165
37	5850	0.2	1	5700 150
38	5265	0.2	1	5162 103
39	4709	0.2	1	4610 99
40	4307	0.2	1	4200 107
41	3884	0.2	1	3781 103
42	3460	0.2	1	3373 87
43	3163	0.2	1	3091 72
44	2788	0.2	1	2710 78
45	2553	0.2	1	2488 65
46	2172	0.2	1	2126 46
47	1966	0.2	1	1919 47
48	1763	0.2	1	1720 43
49	1546	0.2	1	1507 39
50	1386	0.2	1	1355 31
51	1301	0.2	1	1264 37
52	1160	0.2	1	1124 36
53	1045	0.2	1	1015 30
54	888	0.2	1	874 14
55	802	0.2	1	781 21
56	772	0.2	1	737 35
57	677	0.2	1	661 16
58	556	0.2	1	530 26
59	508	0.2	1	494 14
60	404	0.2	1	389 15
61	378	0.2	1	366 12
62	291	0.2	1	283 8
63	292	0.2	1	279 13
64	272	0.2	1	265 7
65	262	0.2	1	252 10
66	213	0.2	1	205 8
67	207	0.2	1	194 13
68	185	0.2	1	179 6
69	145	0.2	1	133 12
70	133	0.2	1	125 8
71	127	0.2	1	123 4
72	102	0.2	1	93 9
73	97	0.2	1	93 4
74	97	0.2	1	87 10
75	85	0.2	1	78 7
76	59	0.2	1	57 2
77	69	0.2	1	62 7
78	47	0.2	1	44 3
79	46	0.2	1	42 4
80	51	0.2	1	43 8
81	50	0.2	1	41 9
82	35	0.2	1	32 3
83	39	0.2	1	34 5
84	34	0.2	1	27 7
85	31	0.2	1	28 3
86	31	0.2	1	24 7
87	28	0.2	1	23 5
88	18	0.2	1	11 7
89	22	0.2	1	13 9
90	23	0.2	1	14 9
91	19	0.2	1	16 3
92	19	0.2	1	16 3
93	17	0.2	1	14 3
94	20	0.2	1	12 8
95	13	0.2	1	10 3
96	11	0.2	1	10 1
97	16	0.2	1	12 4
98	14	0.2	1	10 4
99	15	0.2	1	12 3
100	14	0.2	1	11 3
101	11	0.2	1	9 2
102	9	0.2	1	8 1
103	20	0.2	1	16 4
104	20	0.2	1	16 4
105	20	0.2	1	14 6
106	27	0.2	1	21 6
107	35	0.2	1	29 6
108	26	0.2	1	23 3
109	38	0.2	1	37 1
110	29	0.2	1	27 2
111	42	0.2	1	38 4
112	41	0.2	1	37 4
113	45	0.2	1	39 6
114	58	0.2	1	53 5
115	47	0.2	1	46 1
116	101	0.2	1	94 7
117	132	0.2	1	120 12
118	62	0.2	1	59 3
119	99	0.2	1	95 4
120	97	0.2	1	94 3
121	73	0.2	1	68 5
122	85	0.2	1	77 8
123	113	0.2	1	86 27
124	23	0.2	1	13 10
125	26	0.2	1	6 20
126	9883	0.2	1	1485 8398

RUN STATISTICS FOR INPUT FILE: 27dpf_C_rep2_18_S27_L008_X1_001.fastq.gz
=============================================
14500425 sequences processed in total
