# Supplementary material for: Thyroid hormone membrane receptor binding and transcriptional regulation in the sea urchin Strongylocentrotus purpuratus
Source: Front Endocrinol (Lausanne). 2023 May 26;14:1195733. doi: 10.3389/fendo.2023.1195733 (PMC10250714; doi:10.3389/fendo.2023.1195733)
Supplement: Supplementary file 4 [file DataSheet_4.zip › 27dpf_C_rep2_18_S27_L008_XR2_001.fastq.gz_trimming_report.txt]

SUMMARISING RUN PARAMETERS
==========================
Input filename: 27dpf_C_rep2_18_S27_L008_X2_001.fastq.gz
Trimming mode: paired-end
Trim Galore version: 0.6.4_dev
Cutadapt version: 2.6
Number of cores used for trimming: 1
Quality Phred score cutoff: 5
Quality encoding type selected: ASCII+33
Adapter sequence: 'AGATCGGAAGAGC' (Illumina TruSeq, Sanger iPCR; user defined)
Maximum trimming error rate: 0.1 (default)
Minimum required adapter overlap (stringency): 1 bp
Minimum required sequence length for both reads before a sequence pair gets removed: 36 bp
Length cut-off for read 1: 35 bp (default)
Length cut-off for read 2: 35 bp (default)
Running FastQC on the data once trimming has completed
Output file will be GZIP compressed


This is cutadapt 2.6 with Python 3.6.8
Command line parameters: -j 1 -e 0.1 -q 5 -O 1 -a AGATCGGAAGAGC 27dpf_C_rep2_18_S27_L008_X2_001.fastq.gz
Processing reads on 1 core in single-end mode ...
Finished in 410.33 s (28 us/read; 2.12 M reads/minute).

=== Summary ===

Total reads processed:              14,500,425
Reads with adapters:                 6,116,295 (42.2%)
Reads written (passing filters):    14,500,425 (100.0%)

Total basepairs processed: 1,827,053,550 bp
Quality-trimmed:                       0 bp (0.0%)
Total written (filtered):  1,803,134,186 bp (98.7%)

=== Adapter 1 ===

Sequence: AGATCGGAAGAGC; Type: regular 3'; Length: 13; Trimmed: 6116295 times.

No. of allowed errors:
0-9 bp: 0; 10-13 bp: 1

Bases preceding removed adapters:
  A: 35.6%
  C: 24.2%
  G: 20.5%
  T: 19.7%
  none/other: 0.0%

Overview of removed sequences
length	count	expect	max.err	error counts
1	3867362	3625106.2	0	3867362
2	888604	906276.6	0	888604
3	348473	226569.1	0	348473
4	115704	56642.3	0	115704
5	61633	14160.6	0	61633
6	48669	3540.1	0	48669
7	45902	885.0	0	45902
8	46763	221.3	0	46763
9	44010	55.3	0	43693 317
10	42165	13.8	1	40955 1210
11	39075	3.5	1	37944 1131
12	38601	0.9	1	37730 871
13	36755	0.2	1	35815 940
14	35075	0.2	1	34331 744
15	32903	0.2	1	32253 650
16	30649	0.2	1	30082 567
17	29101	0.2	1	28491 610
18	27246	0.2	1	26649 597
19	25714	0.2	1	25195 519
20	24745	0.2	1	24287 458
21	22974	0.2	1	22499 475
22	21842	0.2	1	21420 422
23	20288	0.2	1	19901 387
24	19046	0.2	1	18684 362
25	17019	0.2	1	16687 332
26	15397	0.2	1	15146 251
27	14681	0.2	1	14388 293
28	13493	0.2	1	13210 283
29	12670	0.2	1	12423 247
30	11646	0.2	1	11407 239
31	10647	0.2	1	10408 239
32	9386	0.2	1	9169 217
33	8545	0.2	1	8374 171
34	8085	0.2	1	7898 187
35	7191	0.2	1	7032 159
36	6359	0.2	1	6200 159
37	5833	0.2	1	5736 97
38	5261	0.2	1	5154 107
39	4711	0.2	1	4623 88
40	4301	0.2	1	4222 79
41	3892	0.2	1	3814 78
42	3462	0.2	1	3390 72
43	3163	0.2	1	3075 88
44	2790	0.2	1	2727 63
45	2549	0.2	1	2489 60
46	2170	0.2	1	2132 38
47	1963	0.2	1	1920 43
48	1763	0.2	1	1728 35
49	1557	0.2	1	1508 49
50	1390	0.2	1	1351 39
51	1305	0.2	1	1277 28
52	1144	0.2	1	1116 28
53	1048	0.2	1	1007 41
54	890	0.2	1	860 30
55	810	0.2	1	783 27
56	758	0.2	1	738 20
57	676	0.2	1	658 18
58	553	0.2	1	534 19
59	508	0.2	1	490 18
60	404	0.2	1	389 15
61	396	0.2	1	371 25
62	409	0.2	1	396 13
63	290	0.2	1	278 12
64	286	0.2	1	270 16
65	267	0.2	1	255 12
66	222	0.2	1	211 11
67	206	0.2	1	196 10
68	191	0.2	1	177 14
69	155	0.2	1	142 13
70	140	0.2	1	129 11
71	130	0.2	1	118 12
72	103	0.2	1	94 9
73	102	0.2	1	91 11
74	95	0.2	1	89 6
75	88	0.2	1	78 10
76	68	0.2	1	57 11
77	66	0.2	1	64 2
78	53	0.2	1	46 7
79	46	0.2	1	41 5
80	54	0.2	1	43 11
81	50	0.2	1	43 7
82	46	0.2	1	32 14
83	48	0.2	1	35 13
84	37	0.2	1	29 8
85	36	0.2	1	30 6
86	30	0.2	1	23 7
87	30	0.2	1	22 8
88	15	0.2	1	11 4
89	19	0.2	1	13 6
90	27	0.2	1	16 11
91	25	0.2	1	17 8
92	25	0.2	1	16 9
93	23	0.2	1	14 9
94	20	0.2	1	13 7
95	20	0.2	1	11 9
96	21	0.2	1	10 11
97	21	0.2	1	13 8
98	14	0.2	1	10 4
99	24	0.2	1	12 12
100	19	0.2	1	12 7
101	21	0.2	1	9 12
102	16	0.2	1	7 9
103	27	0.2	1	16 11
104	29	0.2	1	17 12
105	20	0.2	1	14 6
106	26	0.2	1	23 3
107	33	0.2	1	29 4
108	36	0.2	1	23 13
109	47	0.2	1	36 11
110	41	0.2	1	26 15
111	46	0.2	1	39 7
112	48	0.2	1	29 19
113	52	0.2	1	45 7
114	58	0.2	1	53 5
115	52	0.2	1	41 11
116	103	0.2	1	84 19
117	127	0.2	1	108 19
118	65	0.2	1	57 8
119	105	0.2	1	85 20
120	94	0.2	1	79 15
121	72	0.2	1	62 10
122	79	0.2	1	64 15
123	114	0.2	1	78 36
124	22	0.2	1	11 11
125	12	0.2	1	6 6
126	9714	0.2	1	1494 8220

RUN STATISTICS FOR INPUT FILE: 27dpf_C_rep2_18_S27_L008_X2_001.fastq.gz
=============================================
14500425 sequences processed in total

Total number of sequences analysed for the sequence pair length validation: 14500425

Number of sequence pairs removed because at least one read was shorter than the length cutoff (36 bp): 11761 (0.08%)
