# Supplementary material for: Thyroid hormone membrane receptor binding and transcriptional regulation in the sea urchin Strongylocentrotus purpuratus
Source: Front Endocrinol (Lausanne). 2023 May 26;14:1195733. doi: 10.3389/fendo.2023.1195733 (PMC10250714; doi:10.3389/fendo.2023.1195733)
Supplement: Supplementary file 4 [file DataSheet_4.zip › 27dpf_T3_rep1_7_S16_L008_XR1_001.fastq.gz_trimming_report.txt]

SUMMARISING RUN PARAMETERS
==========================
Input filename: 27dpf_T3_rep1_7_S16_L008_X1_001.fastq.gz
Trimming mode: paired-end
Trim Galore version: 0.6.4_dev
Cutadapt version: 2.6
Number of cores used for trimming: 1
Quality Phred score cutoff: 5
Quality encoding type selected: ASCII+33
Adapter sequence: 'AGATCGGAAGAGC' (Illumina TruSeq, Sanger iPCR; user defined)
Maximum trimming error rate: 0.1 (default)
Minimum required adapter overlap (stringency): 1 bp
Minimum required sequence length for both reads before a sequence pair gets removed: 36 bp
Length cut-off for read 1: 35 bp (default)
Length cut-off for read 2: 35 bp (default)
Running FastQC on the data once trimming has completed
Output file will be GZIP compressed


This is cutadapt 2.6 with Python 3.6.8
Command line parameters: -j 1 -e 0.1 -q 5 -O 1 -a AGATCGGAAGAGC 27dpf_T3_rep1_7_S16_L008_X1_001.fastq.gz
Processing reads on 1 core in single-end mode ...
Finished in 449.75 s (27 us/read; 2.20 M reads/minute).

=== Summary ===

Total reads processed:              16,489,455
Reads with adapters:                 7,231,920 (43.9%)
Reads written (passing filters):    16,489,455 (100.0%)

Total basepairs processed: 2,077,671,330 bp
Quality-trimmed:                     399 bp (0.0%)
Total written (filtered):  2,028,666,279 bp (97.6%)

=== Adapter 1 ===

Sequence: AGATCGGAAGAGC; Type: regular 3'; Length: 13; Trimmed: 7231920 times.

No. of allowed errors:
0-9 bp: 0; 10-13 bp: 1

Bases preceding removed adapters:
  A: 31.1%
  C: 24.4%
  G: 21.6%
  T: 22.9%
  none/other: 0.0%

Overview of removed sequences
length	count	expect	max.err	error counts
1	4014742	4122363.8	0	4014742
2	920117	1030590.9	0	920117
3	350967	257647.7	0	350967
4	133548	64411.9	0	133548
5	77275	16103.0	0	77275
6	66340	4025.7	0	66340
7	64946	1006.4	0	64946
8	66725	251.6	0	66725
9	64599	62.9	0	63226 1373
10	63713	15.7	1	60890 2823
11	61595	3.9	1	58922 2673
12	61569	1.0	1	59029 2540
13	60596	0.2	1	57912 2684
14	59078	0.2	1	56552 2526
15	56779	0.2	1	54419 2360
16	55359	0.2	1	53039 2320
17	53906	0.2	1	51708 2198
18	51940	0.2	1	49760 2180
19	50630	0.2	1	48442 2188
20	49746	0.2	1	47786 1960
21	47370	0.2	1	45470 1900
22	47124	0.2	1	45361 1763
23	45581	0.2	1	43819 1762
24	43795	0.2	1	42078 1717
25	41258	0.2	1	39610 1648
26	39054	0.2	1	37456 1598
27	37831	0.2	1	36382 1449
28	36850	0.2	1	35306 1544
29	34977	0.2	1	33620 1357
30	33606	0.2	1	32217 1389
31	32064	0.2	1	30811 1253
32	29635	0.2	1	28455 1180
33	27729	0.2	1	26614 1115
34	26556	0.2	1	25532 1024
35	24919	0.2	1	23945 974
36	23095	0.2	1	22144 951
37	21553	0.2	1	20713 840
38	20452	0.2	1	19621 831
39	19216	0.2	1	18458 758
40	17764	0.2	1	17022 742
41	16404	0.2	1	15777 627
42	15359	0.2	1	14790 569
43	14203	0.2	1	13627 576
44	13011	0.2	1	12449 562
45	11698	0.2	1	11217 481
46	10789	0.2	1	10351 438
47	9786	0.2	1	9391 395
48	8959	0.2	1	8607 352
49	8338	0.2	1	7982 356
50	7547	0.2	1	7249 298
51	6767	0.2	1	6487 280
52	6185	0.2	1	5951 234
53	5550	0.2	1	5354 196
54	4925	0.2	1	4747 178
55	4520	0.2	1	4331 189
56	3974	0.2	1	3820 154
57	3516	0.2	1	3359 157
58	3122	0.2	1	2988 134
59	2738	0.2	1	2626 112
60	2488	0.2	1	2390 98
61	2141	0.2	1	2041 100
62	1887	0.2	1	1819 68
63	1737	0.2	1	1668 69
64	1420	0.2	1	1361 59
65	1341	0.2	1	1286 55
66	1191	0.2	1	1138 53
67	1087	0.2	1	1048 39
68	926	0.2	1	885 41
69	782	0.2	1	746 36
70	714	0.2	1	680 34
71	557	0.2	1	531 26
72	532	0.2	1	502 30
73	466	0.2	1	448 18
74	401	0.2	1	380 21
75	396	0.2	1	378 18
76	305	0.2	1	286 19
77	303	0.2	1	286 17
78	252	0.2	1	241 11
79	204	0.2	1	193 11
80	190	0.2	1	179 11
81	177	0.2	1	168 9
82	137	0.2	1	124 13
83	135	0.2	1	124 11
84	113	0.2	1	103 10
85	95	0.2	1	88 7
86	88	0.2	1	77 11
87	75	0.2	1	64 11
88	52	0.2	1	49 3
89	50	0.2	1	40 10
90	41	0.2	1	33 8
91	44	0.2	1	42 2
92	40	0.2	1	33 7
93	34	0.2	1	28 6
94	34	0.2	1	25 9
95	31	0.2	1	22 9
96	30	0.2	1	25 5
97	16	0.2	1	9 7
98	15	0.2	1	11 4
99	23	0.2	1	16 7
100	22	0.2	1	18 4
101	13	0.2	1	11 2
102	36	0.2	1	30 6
103	34	0.2	1	27 7
104	27	0.2	1	23 4
105	30	0.2	1	23 7
106	38	0.2	1	31 7
107	40	0.2	1	34 6
108	47	0.2	1	42 5
109	45	0.2	1	38 7
110	37	0.2	1	35 2
111	51	0.2	1	46 5
112	59	0.2	1	57 2
113	65	0.2	1	59 6
114	64	0.2	1	58 6
115	83	0.2	1	78 5
116	101	0.2	1	95 6
117	157	0.2	1	145 12
118	67	0.2	1	62 5
119	115	0.2	1	105 10
120	147	0.2	1	136 11
121	108	0.2	1	98 10
122	107	0.2	1	97 10
123	122	0.2	1	94 28
124	43	0.2	1	35 8
125	44	0.2	1	6 38
126	17678	0.2	1	3017 14661

RUN STATISTICS FOR INPUT FILE: 27dpf_T3_rep1_7_S16_L008_X1_001.fastq.gz
=============================================
16489455 sequences processed in total
