# Supplementary material for: Thyroid hormone membrane receptor binding and transcriptional regulation in the sea urchin Strongylocentrotus purpuratus
Source: Front Endocrinol (Lausanne). 2023 May 26;14:1195733. doi: 10.3389/fendo.2023.1195733 (PMC10250714; doi:10.3389/fendo.2023.1195733)
Supplement: Supplementary file 4 [file DataSheet_4.zip › 27dpf_T3_rep1_7_S16_L008_XR2_001.fastq.gz_trimming_report.txt]

SUMMARISING RUN PARAMETERS
==========================
Input filename: 27dpf_T3_rep1_7_S16_L008_X2_001.fastq.gz
Trimming mode: paired-end
Trim Galore version: 0.6.4_dev
Cutadapt version: 2.6
Number of cores used for trimming: 1
Quality Phred score cutoff: 5
Quality encoding type selected: ASCII+33
Adapter sequence: 'AGATCGGAAGAGC' (Illumina TruSeq, Sanger iPCR; user defined)
Maximum trimming error rate: 0.1 (default)
Minimum required adapter overlap (stringency): 1 bp
Minimum required sequence length for both reads before a sequence pair gets removed: 36 bp
Length cut-off for read 1: 35 bp (default)
Length cut-off for read 2: 35 bp (default)
Running FastQC on the data once trimming has completed
Output file will be GZIP compressed


This is cutadapt 2.6 with Python 3.6.8
Command line parameters: -j 1 -e 0.1 -q 5 -O 1 -a AGATCGGAAGAGC 27dpf_T3_rep1_7_S16_L008_X2_001.fastq.gz
Processing reads on 1 core in single-end mode ...
Finished in 474.08 s (29 us/read; 2.09 M reads/minute).

=== Summary ===

Total reads processed:              16,489,455
Reads with adapters:                 7,499,747 (45.5%)
Reads written (passing filters):    16,489,455 (100.0%)

Total basepairs processed: 2,077,671,330 bp
Quality-trimmed:                       0 bp (0.0%)
Total written (filtered):  2,028,214,236 bp (97.6%)

=== Adapter 1 ===

Sequence: AGATCGGAAGAGC; Type: regular 3'; Length: 13; Trimmed: 7499747 times.

No. of allowed errors:
0-9 bp: 0; 10-13 bp: 1

Bases preceding removed adapters:
  A: 32.8%
  C: 25.0%
  G: 23.0%
  T: 19.2%
  none/other: 0.0%

Overview of removed sequences
length	count	expect	max.err	error counts
1	4177252	4122363.8	0	4177252
2	972017	1030590.9	0	972017
3	393247	257647.7	0	393247
4	140777	64411.9	0	140777
5	80162	16103.0	0	80162
6	67094	4025.7	0	67094
7	65389	1006.4	0	65389
8	66997	251.6	0	66997
9	64471	62.9	0	64108 363
10	63631	15.7	1	61984 1647
11	61661	3.9	1	60001 1660
12	61547	1.0	1	60252 1295
13	60518	0.2	1	59082 1436
14	59089	0.2	1	57838 1251
15	56798	0.2	1	55788 1010
16	55337	0.2	1	54351 986
17	53877	0.2	1	52815 1062
18	51949	0.2	1	50897 1052
19	50618	0.2	1	49608 1010
20	49770	0.2	1	48842 928
21	47337	0.2	1	46507 830
22	47112	0.2	1	46285 827
23	45571	0.2	1	44722 849
24	43656	0.2	1	42893 763
25	41195	0.2	1	40500 695
26	38992	0.2	1	38302 690
27	37743	0.2	1	37104 639
28	36792	0.2	1	36131 661
29	34910	0.2	1	34289 621
30	33596	0.2	1	32846 750
31	32048	0.2	1	31374 674
32	29631	0.2	1	29060 571
33	27696	0.2	1	27116 580
34	26549	0.2	1	25979 570
35	24927	0.2	1	24475 452
36	23096	0.2	1	22589 507
37	21554	0.2	1	21191 363
38	20451	0.2	1	20079 372
39	19251	0.2	1	18920 331
40	17756	0.2	1	17475 281
41	16423	0.2	1	16112 311
42	15336	0.2	1	15063 273
43	14199	0.2	1	13974 225
44	13004	0.2	1	12768 236
45	11704	0.2	1	11475 229
46	10795	0.2	1	10602 193
47	9767	0.2	1	9590 177
48	8969	0.2	1	8784 185
49	8335	0.2	1	8150 185
50	7542	0.2	1	7380 162
51	6776	0.2	1	6615 161
52	6181	0.2	1	6020 161
53	5558	0.2	1	5433 125
54	4947	0.2	1	4820 127
55	4519	0.2	1	4405 114
56	3973	0.2	1	3867 106
57	3509	0.2	1	3421 88
58	3118	0.2	1	3053 65
59	2738	0.2	1	2663 75
60	2491	0.2	1	2435 56
61	2150	0.2	1	2104 46
62	2057	0.2	1	2001 56
63	1740	0.2	1	1686 54
64	1429	0.2	1	1396 33
65	1343	0.2	1	1317 26
66	1193	0.2	1	1165 28
67	1091	0.2	1	1068 23
68	941	0.2	1	913 28
69	794	0.2	1	771 23
70	714	0.2	1	694 20
71	558	0.2	1	547 11
72	533	0.2	1	514 19
73	471	0.2	1	453 18
74	407	0.2	1	388 19
75	399	0.2	1	386 13
76	307	0.2	1	295 12
77	310	0.2	1	299 11
78	257	0.2	1	247 10
79	219	0.2	1	202 17
80	194	0.2	1	184 10
81	182	0.2	1	174 8
82	136	0.2	1	125 11
83	131	0.2	1	123 8
84	114	0.2	1	104 10
85	98	0.2	1	89 9
86	88	0.2	1	77 11
87	70	0.2	1	69 1
88	72	0.2	1	48 24
89	58	0.2	1	40 18
90	50	0.2	1	34 16
91	52	0.2	1	43 9
92	42	0.2	1	35 7
93	51	0.2	1	30 21
94	36	0.2	1	25 11
95	43	0.2	1	26 17
96	36	0.2	1	26 10
97	19	0.2	1	14 5
98	19	0.2	1	11 8
99	34	0.2	1	17 17
100	31	0.2	1	17 14
101	22	0.2	1	11 11
102	47	0.2	1	30 17
103	40	0.2	1	29 11
104	38	0.2	1	25 13
105	35	0.2	1	23 12
106	41	0.2	1	33 8
107	41	0.2	1	32 9
108	54	0.2	1	42 12
109	52	0.2	1	39 13
110	48	0.2	1	36 12
111	56	0.2	1	47 9
112	68	0.2	1	50 18
113	68	0.2	1	54 14
114	71	0.2	1	58 13
115	84	0.2	1	67 17
116	107	0.2	1	85 22
117	157	0.2	1	132 25
118	69	0.2	1	57 12
119	115	0.2	1	86 29
120	147	0.2	1	128 19
121	110	0.2	1	88 22
122	105	0.2	1	82 23
123	127	0.2	1	85 42
124	46	0.2	1	28 18
125	19	0.2	1	7 12
126	17563	0.2	1	3101 14462

RUN STATISTICS FOR INPUT FILE: 27dpf_T3_rep1_7_S16_L008_X2_001.fastq.gz
=============================================
16489455 sequences processed in total

Total number of sequences analysed for the sequence pair length validation: 16489455

Number of sequence pairs removed because at least one read was shorter than the length cutoff (36 bp): 20459 (0.12%)
