# Supplementary material for: Thyroid hormone membrane receptor binding and transcriptional regulation in the sea urchin Strongylocentrotus purpuratus
Source: Front Endocrinol (Lausanne). 2023 May 26;14:1195733. doi: 10.3389/fendo.2023.1195733 (PMC10250714; doi:10.3389/fendo.2023.1195733)
Supplement: Supplementary file 4 [file DataSheet_4.zip › 27dpf_T3_rep2_16_S25_L008_XR1_001.fastq.gz_trimming_report.txt]

SUMMARISING RUN PARAMETERS
==========================
Input filename: 27dpf_T3_rep2_16_S25_L008_X1_001.fastq.gz
Trimming mode: paired-end
Trim Galore version: 0.6.4_dev
Cutadapt version: 2.6
Number of cores used for trimming: 1
Quality Phred score cutoff: 5
Quality encoding type selected: ASCII+33
Adapter sequence: 'AGATCGGAAGAGC' (Illumina TruSeq, Sanger iPCR; user defined)
Maximum trimming error rate: 0.1 (default)
Minimum required adapter overlap (stringency): 1 bp
Minimum required sequence length for both reads before a sequence pair gets removed: 36 bp
Length cut-off for read 1: 35 bp (default)
Length cut-off for read 2: 35 bp (default)
Running FastQC on the data once trimming has completed
Output file will be GZIP compressed


This is cutadapt 2.6 with Python 3.6.8
Command line parameters: -j 1 -e 0.1 -q 5 -O 1 -a AGATCGGAAGAGC 27dpf_T3_rep2_16_S25_L008_X1_001.fastq.gz
Processing reads on 1 core in single-end mode ...
Finished in 428.76 s (25 us/read; 2.40 M reads/minute).

=== Summary ===

Total reads processed:              17,120,864
Reads with adapters:                 7,001,105 (40.9%)
Reads written (passing filters):    17,120,864 (100.0%)

Total basepairs processed: 2,157,228,864 bp
Quality-trimmed:                     448 bp (0.0%)
Total written (filtered):  2,123,781,803 bp (98.4%)

=== Adapter 1 ===

Sequence: AGATCGGAAGAGC; Type: regular 3'; Length: 13; Trimmed: 7001105 times.

No. of allowed errors:
0-9 bp: 0; 10-13 bp: 1

Bases preceding removed adapters:
  A: 31.5%
  C: 23.2%
  G: 21.2%
  T: 24.0%
  none/other: 0.0%

Overview of removed sequences
length	count	expect	max.err	error counts
1	4176648	4280216.0	0	4176648
2	1001019	1070054.0	0	1001019
3	357201	267513.5	0	357201
4	134652	66878.4	0	134652
5	75351	16719.6	0	75351
6	64912	4179.9	0	64912
7	63582	1045.0	0	63582
8	66664	261.2	0	66664
9	62105	65.3	0	61657 448
10	60260	16.3	1	58568 1692
11	55782	4.1	1	54494 1288
12	55993	1.0	1	54780 1213
13	53949	0.3	1	52746 1203
14	52083	0.3	1	50968 1115
15	48992	0.3	1	48013 979
16	45379	0.3	1	44439 940
17	43945	0.3	1	43022 923
18	41355	0.3	1	40560 795
19	39196	0.3	1	38363 833
20	38083	0.3	1	37397 686
21	34964	0.3	1	34340 624
22	34453	0.3	1	33830 623
23	32352	0.3	1	31756 596
24	30727	0.3	1	30135 592
25	27246	0.3	1	26791 455
26	24831	0.3	1	24403 428
27	23932	0.3	1	23497 435
28	21880	0.3	1	21500 380
29	20780	0.3	1	20450 330
30	19425	0.3	1	19072 353
31	17990	0.3	1	17705 285
32	15828	0.3	1	15509 319
33	14183	0.3	1	13940 243
34	13631	0.3	1	13384 247
35	12129	0.3	1	11938 191
36	10759	0.3	1	10581 178
37	9965	0.3	1	9778 187
38	9077	0.3	1	8943 134
39	8293	0.3	1	8129 164
40	7368	0.3	1	7238 130
41	6539	0.3	1	6407 132
42	5958	0.3	1	5860 98
43	5437	0.3	1	5341 96
44	4748	0.3	1	4663 85
45	4280	0.3	1	4200 80
46	3819	0.3	1	3750 69
47	3430	0.3	1	3371 59
48	3004	0.3	1	2942 62
49	2635	0.3	1	2587 48
50	2413	0.3	1	2365 48
51	2244	0.3	1	2207 37
52	1858	0.3	1	1824 34
53	1611	0.3	1	1580 31
54	1433	0.3	1	1407 26
55	1307	0.3	1	1279 28
56	1109	0.3	1	1082 27
57	928	0.3	1	911 17
58	870	0.3	1	852 18
59	724	0.3	1	706 18
60	630	0.3	1	618 12
61	573	0.3	1	565 8
62	496	0.3	1	482 14
63	431	0.3	1	422 9
64	386	0.3	1	370 16
65	360	0.3	1	349 11
66	302	0.3	1	296 6
67	298	0.3	1	293 5
68	275	0.3	1	257 18
69	210	0.3	1	204 6
70	178	0.3	1	167 11
71	145	0.3	1	141 4
72	158	0.3	1	153 5
73	123	0.3	1	119 4
74	112	0.3	1	108 4
75	107	0.3	1	102 5
76	101	0.3	1	96 5
77	95	0.3	1	89 6
78	65	0.3	1	59 6
79	60	0.3	1	55 5
80	54	0.3	1	42 12
81	38	0.3	1	36 2
82	32	0.3	1	26 6
83	30	0.3	1	29 1
84	54	0.3	1	51 3
85	31	0.3	1	27 4
86	31	0.3	1	26 5
87	23	0.3	1	19 4
88	21	0.3	1	15 6
89	22	0.3	1	18 4
90	32	0.3	1	21 11
91	18	0.3	1	15 3
92	19	0.3	1	14 5
93	19	0.3	1	15 4
94	21	0.3	1	14 7
95	11	0.3	1	10 1
96	17	0.3	1	15 2
97	15	0.3	1	11 4
98	18	0.3	1	15 3
99	20	0.3	1	19 1
100	21	0.3	1	17 4
101	16	0.3	1	14 2
102	34	0.3	1	24 10
103	29	0.3	1	25 4
104	24	0.3	1	23 1
105	20	0.3	1	17 3
106	19	0.3	1	17 2
107	36	0.3	1	33 3
108	29	0.3	1	25 4
109	29	0.3	1	28 1
110	29	0.3	1	27 2
111	54	0.3	1	52 2
112	34	0.3	1	34
113	45	0.3	1	45
114	54	0.3	1	50 4
115	37	0.3	1	37
116	61	0.3	1	53 8
117	88	0.3	1	84 4
118	29	0.3	1	26 3
119	74	0.3	1	71 3
120	60	0.3	1	56 4
121	62	0.3	1	55 7
122	61	0.3	1	61
123	81	0.3	1	54 27
124	26	0.3	1	19 7
125	31	0.3	1	4 27
126	13080	0.3	1	1631 11449

RUN STATISTICS FOR INPUT FILE: 27dpf_T3_rep2_16_S25_L008_X1_001.fastq.gz
=============================================
17120864 sequences processed in total
