# Supplementary material for: Thyroid hormone membrane receptor binding and transcriptional regulation in the sea urchin Strongylocentrotus purpuratus
Source: Front Endocrinol (Lausanne). 2023 May 26;14:1195733. doi: 10.3389/fendo.2023.1195733 (PMC10250714; doi:10.3389/fendo.2023.1195733)
Supplement: Supplementary file 4 [file DataSheet_4.zip › 27dpf_T3_rep2_16_S25_L008_XR2_001.fastq.gz_trimming_report.txt]

SUMMARISING RUN PARAMETERS
==========================
Input filename: 27dpf_T3_rep2_16_S25_L008_X2_001.fastq.gz
Trimming mode: paired-end
Trim Galore version: 0.6.4_dev
Cutadapt version: 2.6
Number of cores used for trimming: 1
Quality Phred score cutoff: 5
Quality encoding type selected: ASCII+33
Adapter sequence: 'AGATCGGAAGAGC' (Illumina TruSeq, Sanger iPCR; user defined)
Maximum trimming error rate: 0.1 (default)
Minimum required adapter overlap (stringency): 1 bp
Minimum required sequence length for both reads before a sequence pair gets removed: 36 bp
Length cut-off for read 1: 35 bp (default)
Length cut-off for read 2: 35 bp (default)
Running FastQC on the data once trimming has completed
Output file will be GZIP compressed


This is cutadapt 2.6 with Python 3.6.8
Command line parameters: -j 1 -e 0.1 -q 5 -O 1 -a AGATCGGAAGAGC 27dpf_T3_rep2_16_S25_L008_X2_001.fastq.gz
Processing reads on 1 core in single-end mode ...
Finished in 491.06 s (29 us/read; 2.09 M reads/minute).

=== Summary ===

Total reads processed:              17,120,864
Reads with adapters:                 7,603,088 (44.4%)
Reads written (passing filters):    17,120,864 (100.0%)

Total basepairs processed: 2,157,228,864 bp
Quality-trimmed:                       0 bp (0.0%)
Total written (filtered):  2,122,984,067 bp (98.4%)

=== Adapter 1 ===

Sequence: AGATCGGAAGAGC; Type: regular 3'; Length: 13; Trimmed: 7603088 times.

No. of allowed errors:
0-9 bp: 0; 10-13 bp: 1

Bases preceding removed adapters:
  A: 37.0%
  C: 23.5%
  G: 20.5%
  T: 18.9%
  none/other: 0.0%

Overview of removed sequences
length	count	expect	max.err	error counts
1	4646666	4280216.0	0	4646666
2	1056340	1070054.0	0	1056340
3	422521	267513.5	0	422521
4	140576	66878.4	0	140576
5	80212	16719.6	0	80212
6	66289	4179.9	0	66289
7	63641	1045.0	0	63641
8	66588	261.2	0	66588
9	61952	65.3	0	61644 308
10	60160	16.3	1	58707 1453
11	55840	4.1	1	54391 1449
12	56042	1.0	1	54959 1083
13	53911	0.3	1	52707 1204
14	52032	0.3	1	50992 1040
15	48958	0.3	1	48127 831
16	45343	0.3	1	44595 748
17	43913	0.3	1	43102 811
18	41313	0.3	1	40531 782
19	39167	0.3	1	38404 763
20	38076	0.3	1	37462 614
21	34929	0.3	1	34329 600
22	34424	0.3	1	33808 616
23	32342	0.3	1	31799 543
24	30669	0.3	1	30158 511
25	27191	0.3	1	26780 411
26	24778	0.3	1	24396 382
27	23893	0.3	1	23481 412
28	21840	0.3	1	21477 363
29	20758	0.3	1	20424 334
30	19411	0.3	1	19042 369
31	17983	0.3	1	17644 339
32	15811	0.3	1	15522 289
33	14178	0.3	1	13887 291
34	13633	0.3	1	13399 234
35	12119	0.3	1	11859 260
36	10764	0.3	1	10531 233
37	9959	0.3	1	9815 144
38	9076	0.3	1	8912 164
39	8291	0.3	1	8164 127
40	7366	0.3	1	7275 91
41	6528	0.3	1	6416 112
42	5958	0.3	1	5855 103
43	5428	0.3	1	5317 111
44	4742	0.3	1	4678 64
45	4280	0.3	1	4209 71
46	3821	0.3	1	3751 70
47	3438	0.3	1	3372 66
48	3000	0.3	1	2943 57
49	2639	0.3	1	2574 65
50	2413	0.3	1	2354 59
51	2245	0.3	1	2201 44
52	1859	0.3	1	1811 48
53	1617	0.3	1	1578 39
54	1434	0.3	1	1405 29
55	1317	0.3	1	1275 42
56	1105	0.3	1	1064 41
57	926	0.3	1	904 22
58	871	0.3	1	847 24
59	725	0.3	1	704 21
60	638	0.3	1	618 20
61	577	0.3	1	562 15
62	659	0.3	1	629 30
63	434	0.3	1	415 19
64	396	0.3	1	380 16
65	371	0.3	1	360 11
66	313	0.3	1	301 12
67	308	0.3	1	296 12
68	270	0.3	1	262 8
69	222	0.3	1	209 13
70	179	0.3	1	170 9
71	151	0.3	1	141 10
72	162	0.3	1	153 9
73	120	0.3	1	116 4
74	120	0.3	1	104 16
75	106	0.3	1	102 4
76	103	0.3	1	99 4
77	96	0.3	1	91 5
78	73	0.3	1	61 12
79	60	0.3	1	55 5
80	48	0.3	1	41 7
81	41	0.3	1	37 4
82	31	0.3	1	27 4
83	31	0.3	1	30 1
84	57	0.3	1	50 7
85	33	0.3	1	28 5
86	34	0.3	1	27 7
87	22	0.3	1	19 3
88	22	0.3	1	15 7
89	22	0.3	1	18 4
90	25	0.3	1	19 6
91	19	0.3	1	16 3
92	21	0.3	1	16 5
93	24	0.3	1	15 9
94	23	0.3	1	15 8
95	21	0.3	1	11 10
96	25	0.3	1	16 9
97	15	0.3	1	11 4
98	22	0.3	1	15 7
99	27	0.3	1	19 8
100	24	0.3	1	17 7
101	21	0.3	1	13 8
102	40	0.3	1	24 16
103	29	0.3	1	26 3
104	28	0.3	1	24 4
105	20	0.3	1	16 4
106	20	0.3	1	15 5
107	40	0.3	1	34 6
108	34	0.3	1	26 8
109	30	0.3	1	27 3
110	35	0.3	1	27 8
111	60	0.3	1	53 7
112	38	0.3	1	27 11
113	47	0.3	1	40 7
114	58	0.3	1	46 12
115	45	0.3	1	27 18
116	64	0.3	1	52 12
117	91	0.3	1	81 10
118	30	0.3	1	22 8
119	79	0.3	1	63 16
120	59	0.3	1	48 11
121	67	0.3	1	47 20
122	62	0.3	1	51 11
123	74	0.3	1	44 30
124	32	0.3	1	13 19
125	9	0.3	1	3 6
126	12730	0.3	1	1644 11086

RUN STATISTICS FOR INPUT FILE: 27dpf_T3_rep2_16_S25_L008_X2_001.fastq.gz
=============================================
17120864 sequences processed in total

Total number of sequences analysed for the sequence pair length validation: 17120864

Number of sequence pairs removed because at least one read was shorter than the length cutoff (36 bp): 14718 (0.09%)
