# Supplementary material for: Thyroid hormone membrane receptor binding and transcriptional regulation in the sea urchin Strongylocentrotus purpuratus
Source: Front Endocrinol (Lausanne). 2023 May 26;14:1195733. doi: 10.3389/fendo.2023.1195733 (PMC10250714; doi:10.3389/fendo.2023.1195733)
Supplement: Supplementary file 4 [file DataSheet_4.zip › 27dpf_T4_rep1_8_S17_L008_XR1_001.fastq.gz_trimming_report.txt]

SUMMARISING RUN PARAMETERS
==========================
Input filename: 27dpf_T4_rep1_8_S17_L008_X1_001.fastq.gz
Trimming mode: paired-end
Trim Galore version: 0.6.4_dev
Cutadapt version: 2.6
Number of cores used for trimming: 1
Quality Phred score cutoff: 5
Quality encoding type selected: ASCII+33
Adapter sequence: 'AGATCGGAAGAGC' (Illumina TruSeq, Sanger iPCR; user defined)
Maximum trimming error rate: 0.1 (default)
Minimum required adapter overlap (stringency): 1 bp
Minimum required sequence length for both reads before a sequence pair gets removed: 36 bp
Length cut-off for read 1: 35 bp (default)
Length cut-off for read 2: 35 bp (default)
Running FastQC on the data once trimming has completed
Output file will be GZIP compressed


This is cutadapt 2.6 with Python 3.6.8
Command line parameters: -j 1 -e 0.1 -q 5 -O 1 -a AGATCGGAAGAGC 27dpf_T4_rep1_8_S17_L008_X1_001.fastq.gz
Processing reads on 1 core in single-end mode ...
Finished in 409.53 s (28 us/read; 2.16 M reads/minute).

=== Summary ===

Total reads processed:              14,727,091
Reads with adapters:                 6,185,231 (42.0%)
Reads written (passing filters):    14,727,091 (100.0%)

Total basepairs processed: 1,855,613,466 bp
Quality-trimmed:                     379 bp (0.0%)
Total written (filtered):  1,826,093,474 bp (98.4%)

=== Adapter 1 ===

Sequence: AGATCGGAAGAGC; Type: regular 3'; Length: 13; Trimmed: 6185231 times.

No. of allowed errors:
0-9 bp: 0; 10-13 bp: 1

Bases preceding removed adapters:
  A: 33.2%
  C: 24.0%
  G: 19.8%
  T: 23.0%
  none/other: 0.0%

Overview of removed sequences
length	count	expect	max.err	error counts
1	3795045	3681772.8	0	3795045
2	847373	920443.2	0	847373
3	324055	230110.8	0	324055
4	115090	57527.7	0	115090
5	63249	14381.9	0	63249
6	52428	3595.5	0	52428
7	50346	898.9	0	50346
8	51450	224.7	0	51450
9	49124	56.2	0	48038 1086
10	47788	14.0	1	45557 2231
11	45038	3.5	1	43062 1976
12	44732	0.9	1	42758 1974
13	42570	0.2	1	40608 1962
14	41247	0.2	1	39458 1789
15	38993	0.2	1	37294 1699
16	36325	0.2	1	34720 1605
17	34984	0.2	1	33477 1507
18	33339	0.2	1	31945 1394
19	31388	0.2	1	30087 1301
20	30839	0.2	1	29543 1296
21	28723	0.2	1	27585 1138
22	27495	0.2	1	26292 1203
23	25832	0.2	1	24764 1068
24	24581	0.2	1	23549 1032
25	22659	0.2	1	21755 904
26	21269	0.2	1	20380 889
27	19859	0.2	1	19053 806
28	18376	0.2	1	17636 740
29	17335	0.2	1	16631 704
30	16204	0.2	1	15554 650
31	14952	0.2	1	14319 633
32	13819	0.2	1	13231 588
33	12527	0.2	1	12005 522
34	11798	0.2	1	11333 465
35	10762	0.2	1	10349 413
36	9621	0.2	1	9219 402
37	9157	0.2	1	8768 389
38	8273	0.2	1	7935 338
39	7566	0.2	1	7240 326
40	7011	0.2	1	6707 304
41	6382	0.2	1	6087 295
42	5818	0.2	1	5545 273
43	5211	0.2	1	4992 219
44	4692	0.2	1	4482 210
45	4241	0.2	1	4072 169
46	3759	0.2	1	3602 157
47	3429	0.2	1	3271 158
48	3127	0.2	1	2987 140
49	2865	0.2	1	2744 121
50	2684	0.2	1	2553 131
51	2262	0.2	1	2170 92
52	2122	0.2	1	2039 83
53	1899	0.2	1	1824 75
54	1712	0.2	1	1651 61
55	1641	0.2	1	1557 84
56	1311	0.2	1	1245 66
57	1328	0.2	1	1270 58
58	1094	0.2	1	1051 43
59	1024	0.2	1	981 43
60	914	0.2	1	874 40
61	766	0.2	1	742 24
62	718	0.2	1	688 30
63	699	0.2	1	668 31
64	597	0.2	1	561 36
65	556	0.2	1	525 31
66	472	0.2	1	441 31
67	436	0.2	1	400 36
68	438	0.2	1	421 17
69	340	0.2	1	314 26
70	337	0.2	1	314 23
71	277	0.2	1	263 14
72	233	0.2	1	222 11
73	215	0.2	1	199 16
74	202	0.2	1	188 14
75	193	0.2	1	179 14
76	173	0.2	1	160 13
77	137	0.2	1	127 10
78	156	0.2	1	145 11
79	113	0.2	1	104 9
80	130	0.2	1	111 19
81	107	0.2	1	96 11
82	87	0.2	1	84 3
83	78	0.2	1	68 10
84	77	0.2	1	66 11
85	63	0.2	1	57 6
86	55	0.2	1	47 8
87	50	0.2	1	43 7
88	58	0.2	1	46 12
89	57	0.2	1	44 13
90	33	0.2	1	26 7
91	25	0.2	1	21 4
92	41	0.2	1	32 9
93	31	0.2	1	27 4
94	25	0.2	1	14 11
95	36	0.2	1	26 10
96	27	0.2	1	21 6
97	32	0.2	1	26 6
98	31	0.2	1	27 4
99	41	0.2	1	40 1
100	29	0.2	1	27 2
101	31	0.2	1	25 6
102	44	0.2	1	34 10
103	38	0.2	1	31 7
104	44	0.2	1	39 5
105	58	0.2	1	49 9
106	65	0.2	1	57 8
107	60	0.2	1	52 8
108	66	0.2	1	54 12
109	74	0.2	1	62 12
110	83	0.2	1	76 7
111	86	0.2	1	82 4
112	99	0.2	1	92 7
113	120	0.2	1	116 4
114	123	0.2	1	116 7
115	149	0.2	1	140 9
116	163	0.2	1	154 9
117	268	0.2	1	249 19
118	132	0.2	1	125 7
119	186	0.2	1	175 11
120	167	0.2	1	157 10
121	136	0.2	1	119 17
122	152	0.2	1	140 12
123	183	0.2	1	143 40
124	45	0.2	1	33 12
125	52	0.2	1	7 45
126	13699	0.2	1	2547 11152

RUN STATISTICS FOR INPUT FILE: 27dpf_T4_rep1_8_S17_L008_X1_001.fastq.gz
=============================================
14727091 sequences processed in total
