# Supplementary material for: Thyroid hormone membrane receptor binding and transcriptional regulation in the sea urchin Strongylocentrotus purpuratus
Source: Front Endocrinol (Lausanne). 2023 May 26;14:1195733. doi: 10.3389/fendo.2023.1195733 (PMC10250714; doi:10.3389/fendo.2023.1195733)
Supplement: Supplementary file 4 [file DataSheet_4.zip › 27dpf_T4_rep1_8_S17_L008_XR2_001.fastq.gz_trimming_report.txt]

SUMMARISING RUN PARAMETERS
==========================
Input filename: 27dpf_T4_rep1_8_S17_L008_X2_001.fastq.gz
Trimming mode: paired-end
Trim Galore version: 0.6.4_dev
Cutadapt version: 2.6
Number of cores used for trimming: 1
Quality Phred score cutoff: 5
Quality encoding type selected: ASCII+33
Adapter sequence: 'AGATCGGAAGAGC' (Illumina TruSeq, Sanger iPCR; user defined)
Maximum trimming error rate: 0.1 (default)
Minimum required adapter overlap (stringency): 1 bp
Minimum required sequence length for both reads before a sequence pair gets removed: 36 bp
Length cut-off for read 1: 35 bp (default)
Length cut-off for read 2: 35 bp (default)
Running FastQC on the data once trimming has completed
Output file will be GZIP compressed


This is cutadapt 2.6 with Python 3.6.8
Command line parameters: -j 1 -e 0.1 -q 5 -O 1 -a AGATCGGAAGAGC 27dpf_T4_rep1_8_S17_L008_X2_001.fastq.gz
Processing reads on 1 core in single-end mode ...
Finished in 446.86 s (30 us/read; 1.98 M reads/minute).

=== Summary ===

Total reads processed:              14,727,091
Reads with adapters:                 6,335,495 (43.0%)
Reads written (passing filters):    14,727,091 (100.0%)

Total basepairs processed: 1,855,613,466 bp
Quality-trimmed:                       0 bp (0.0%)
Total written (filtered):  1,825,794,701 bp (98.4%)

=== Adapter 1 ===

Sequence: AGATCGGAAGAGC; Type: regular 3'; Length: 13; Trimmed: 6335495 times.

No. of allowed errors:
0-9 bp: 0; 10-13 bp: 1

Bases preceding removed adapters:
  A: 34.4%
  C: 24.2%
  G: 21.1%
  T: 20.4%
  none/other: 0.0%

Overview of removed sequences
length	count	expect	max.err	error counts
1	3865228	3681772.8	0	3865228
2	884637	920443.2	0	884637
3	355675	230110.8	0	355675
4	122738	57527.7	0	122738
5	65908	14381.9	0	65908
6	52986	3595.5	0	52986
7	50669	898.9	0	50669
8	51667	224.7	0	51667
9	49007	56.2	0	48646 361
10	47783	14.0	1	46289 1494
11	45080	3.5	1	43731 1349
12	44752	0.9	1	43683 1069
13	42515	0.2	1	41435 1080
14	41241	0.2	1	40273 968
15	38967	0.2	1	38192 775
16	36319	0.2	1	35595 724
17	34955	0.2	1	34168 787
18	33392	0.2	1	32571 821
19	31388	0.2	1	30657 731
20	30822	0.2	1	30190 632
21	28689	0.2	1	28092 597
22	27501	0.2	1	26928 573
23	25805	0.2	1	25253 552
24	24513	0.2	1	24014 499
25	22613	0.2	1	22159 454
26	21246	0.2	1	20810 436
27	19795	0.2	1	19422 373
28	18344	0.2	1	18000 344
29	17332	0.2	1	16961 371
30	16206	0.2	1	15816 390
31	14958	0.2	1	14640 318
32	13802	0.2	1	13474 328
33	12514	0.2	1	12230 284
34	11792	0.2	1	11490 302
35	10741	0.2	1	10515 226
36	9636	0.2	1	9370 266
37	9116	0.2	1	8949 167
38	8281	0.2	1	8097 184
39	7543	0.2	1	7392 151
40	7033	0.2	1	6876 157
41	6360	0.2	1	6212 148
42	5831	0.2	1	5724 107
43	5194	0.2	1	5078 116
44	4689	0.2	1	4589 100
45	4266	0.2	1	4160 106
46	3745	0.2	1	3651 94
47	3422	0.2	1	3336 86
48	3119	0.2	1	3057 62
49	2868	0.2	1	2786 82
50	2681	0.2	1	2623 58
51	2259	0.2	1	2196 63
52	2118	0.2	1	2054 64
53	1895	0.2	1	1851 44
54	1711	0.2	1	1658 53
55	1636	0.2	1	1582 54
56	1311	0.2	1	1259 52
57	1338	0.2	1	1290 48
58	1105	0.2	1	1065 40
59	1031	0.2	1	991 40
60	923	0.2	1	882 41
61	772	0.2	1	745 27
62	840	0.2	1	811 29
63	713	0.2	1	682 31
64	614	0.2	1	588 26
65	565	0.2	1	539 26
66	481	0.2	1	465 16
67	433	0.2	1	422 11
68	450	0.2	1	426 24
69	342	0.2	1	326 16
70	342	0.2	1	323 19
71	287	0.2	1	268 19
72	247	0.2	1	228 19
73	223	0.2	1	210 13
74	205	0.2	1	195 10
75	194	0.2	1	181 13
76	180	0.2	1	172 8
77	140	0.2	1	131 9
78	162	0.2	1	150 12
79	113	0.2	1	105 8
80	122	0.2	1	112 10
81	108	0.2	1	103 5
82	99	0.2	1	84 15
83	81	0.2	1	72 9
84	88	0.2	1	72 16
85	65	0.2	1	58 7
86	56	0.2	1	48 8
87	50	0.2	1	42 8
88	61	0.2	1	49 12
89	54	0.2	1	45 9
90	39	0.2	1	26 13
91	31	0.2	1	23 8
92	48	0.2	1	36 12
93	40	0.2	1	25 15
94	22	0.2	1	14 8
95	45	0.2	1	35 10
96	35	0.2	1	26 9
97	33	0.2	1	25 8
98	37	0.2	1	26 11
99	42	0.2	1	38 4
100	41	0.2	1	27 14
101	37	0.2	1	27 10
102	60	0.2	1	37 23
103	39	0.2	1	33 6
104	55	0.2	1	43 12
105	61	0.2	1	52 9
106	68	0.2	1	59 9
107	61	0.2	1	53 8
108	70	0.2	1	56 14
109	80	0.2	1	65 15
110	90	0.2	1	78 12
111	95	0.2	1	83 12
112	109	0.2	1	85 24
113	124	0.2	1	98 26
114	127	0.2	1	99 28
115	151	0.2	1	120 31
116	163	0.2	1	129 34
117	267	0.2	1	216 51
118	131	0.2	1	107 24
119	188	0.2	1	159 29
120	166	0.2	1	137 29
121	139	0.2	1	113 26
122	156	0.2	1	131 25
123	176	0.2	1	132 44
124	48	0.2	1	32 16
125	23	0.2	1	6 17
126	13620	0.2	1	2641 10979

RUN STATISTICS FOR INPUT FILE: 27dpf_T4_rep1_8_S17_L008_X2_001.fastq.gz
=============================================
14727091 sequences processed in total

Total number of sequences analysed for the sequence pair length validation: 14727091

Number of sequence pairs removed because at least one read was shorter than the length cutoff (36 bp): 17374 (0.12%)
