# Supplementary material for: Thyroid hormone membrane receptor binding and transcriptional regulation in the sea urchin Strongylocentrotus purpuratus
Source: Front Endocrinol (Lausanne). 2023 May 26;14:1195733. doi: 10.3389/fendo.2023.1195733 (PMC10250714; doi:10.3389/fendo.2023.1195733)
Supplement: Supplementary file 4 [file DataSheet_4.zip › 27dpf_T4_rep2_17_S26_L008_XR1_001.fastq.gz_trimming_report.txt]

SUMMARISING RUN PARAMETERS
==========================
Input filename: 27dpf_T4_rep2_17_S26_L008_X1_001.fastq.gz
Trimming mode: paired-end
Trim Galore version: 0.6.4_dev
Cutadapt version: 2.6
Number of cores used for trimming: 1
Quality Phred score cutoff: 5
Quality encoding type selected: ASCII+33
Adapter sequence: 'AGATCGGAAGAGC' (Illumina TruSeq, Sanger iPCR; user defined)
Maximum trimming error rate: 0.1 (default)
Minimum required adapter overlap (stringency): 1 bp
Minimum required sequence length for both reads before a sequence pair gets removed: 36 bp
Length cut-off for read 1: 35 bp (default)
Length cut-off for read 2: 35 bp (default)
Running FastQC on the data once trimming has completed
Output file will be GZIP compressed


This is cutadapt 2.6 with Python 3.6.8
Command line parameters: -j 1 -e 0.1 -q 5 -O 1 -a AGATCGGAAGAGC 27dpf_T4_rep2_17_S26_L008_X1_001.fastq.gz
Processing reads on 1 core in single-end mode ...
Finished in 411.47 s (28 us/read; 2.13 M reads/minute).

=== Summary ===

Total reads processed:              14,604,344
Reads with adapters:                 6,060,523 (41.5%)
Reads written (passing filters):    14,604,344 (100.0%)

Total basepairs processed: 1,840,147,344 bp
Quality-trimmed:                     383 bp (0.0%)
Total written (filtered):  1,813,734,639 bp (98.6%)

=== Adapter 1 ===

Sequence: AGATCGGAAGAGC; Type: regular 3'; Length: 13; Trimmed: 6060523 times.

No. of allowed errors:
0-9 bp: 0; 10-13 bp: 1

Bases preceding removed adapters:
  A: 32.6%
  C: 24.3%
  G: 20.0%
  T: 23.1%
  none/other: 0.0%

Overview of removed sequences
length	count	expect	max.err	error counts
1	3749202	3651086.0	0	3749202
2	842197	912771.5	0	842197
3	319145	228192.9	0	319145
4	115530	57048.2	0	115530
5	63546	14262.1	0	63546
6	52653	3565.5	0	52653
7	50753	891.4	0	50753
8	50783	222.8	0	50783
9	48452	55.7	0	48045 407
10	46900	13.9	1	45460 1440
11	44471	3.5	1	43233 1238
12	43351	0.9	1	42370 981
13	41891	0.2	1	40930 961
14	40485	0.2	1	39590 895
15	37825	0.2	1	36989 836
16	35873	0.2	1	35086 787
17	34257	0.2	1	33531 726
18	32030	0.2	1	31354 676
19	30219	0.2	1	29606 613
20	29209	0.2	1	28633 576
21	27146	0.2	1	26624 522
22	26302	0.2	1	25772 530
23	24507	0.2	1	24000 507
24	22927	0.2	1	22500 427
25	20855	0.2	1	20467 388
26	19294	0.2	1	18950 344
27	18302	0.2	1	17953 349
28	16880	0.2	1	16587 293
29	15480	0.2	1	15178 302
30	14365	0.2	1	14071 294
31	13256	0.2	1	12995 261
32	12165	0.2	1	11917 248
33	10919	0.2	1	10681 238
34	10240	0.2	1	10039 201
35	9072	0.2	1	8868 204
36	8081	0.2	1	7904 177
37	7493	0.2	1	7333 160
38	6876	0.2	1	6754 122
39	6357	0.2	1	6225 132
40	5619	0.2	1	5502 117
41	5140	0.2	1	5014 126
42	4487	0.2	1	4398 89
43	4114	0.2	1	4022 92
44	3721	0.2	1	3624 97
45	3237	0.2	1	3163 74
46	2834	0.2	1	2770 64
47	2558	0.2	1	2473 85
48	2277	0.2	1	2224 53
49	2064	0.2	1	2005 59
50	1833	0.2	1	1787 46
51	1621	0.2	1	1581 40
52	1460	0.2	1	1422 38
53	1286	0.2	1	1251 35
54	1154	0.2	1	1129 25
55	932	0.2	1	905 27
56	880	0.2	1	849 31
57	819	0.2	1	799 20
58	698	0.2	1	678 20
59	572	0.2	1	553 19
60	507	0.2	1	491 16
61	473	0.2	1	464 9
62	394	0.2	1	384 10
63	365	0.2	1	347 18
64	339	0.2	1	326 13
65	284	0.2	1	273 11
66	233	0.2	1	228 5
67	229	0.2	1	215 14
68	197	0.2	1	193 4
69	172	0.2	1	159 13
70	179	0.2	1	167 12
71	119	0.2	1	112 7
72	116	0.2	1	111 5
73	122	0.2	1	113 9
74	89	0.2	1	85 4
75	78	0.2	1	72 6
76	84	0.2	1	79 5
77	78	0.2	1	75 3
78	74	0.2	1	66 8
79	56	0.2	1	50 6
80	54	0.2	1	43 11
81	45	0.2	1	38 7
82	44	0.2	1	37 7
83	38	0.2	1	32 6
84	37	0.2	1	29 8
85	32	0.2	1	23 9
86	31	0.2	1	23 8
87	27	0.2	1	19 8
88	24	0.2	1	17 7
89	19	0.2	1	10 9
90	18	0.2	1	13 5
91	7	0.2	1	5 2
92	19	0.2	1	12 7
93	16	0.2	1	13 3
94	15	0.2	1	9 6
95	10	0.2	1	8 2
96	18	0.2	1	12 6
97	10	0.2	1	6 4
98	19	0.2	1	14 5
99	14	0.2	1	8 6
100	19	0.2	1	14 5
101	12	0.2	1	9 3
102	16	0.2	1	9 7
103	33	0.2	1	22 11
104	28	0.2	1	24 4
105	27	0.2	1	19 8
106	28	0.2	1	20 8
107	31	0.2	1	22 9
108	33	0.2	1	28 5
109	33	0.2	1	25 8
110	36	0.2	1	32 4
111	32	0.2	1	29 3
112	50	0.2	1	48 2
113	35	0.2	1	31 4
114	63	0.2	1	60 3
115	61	0.2	1	57 4
116	81	0.2	1	66 15
117	120	0.2	1	110 10
118	66	0.2	1	55 11
119	76	0.2	1	72 4
120	103	0.2	1	102 1
121	71	0.2	1	56 15
122	77	0.2	1	71 6
123	101	0.2	1	63 38
124	19	0.2	1	13 6
125	21	0.2	1	5 16
126	7971	0.2	1	1213 6758

RUN STATISTICS FOR INPUT FILE: 27dpf_T4_rep2_17_S26_L008_X1_001.fastq.gz
=============================================
14604344 sequences processed in total
