# Supplementary material for: Thyroid hormone membrane receptor binding and transcriptional regulation in the sea urchin Strongylocentrotus purpuratus
Source: Front Endocrinol (Lausanne). 2023 May 26;14:1195733. doi: 10.3389/fendo.2023.1195733 (PMC10250714; doi:10.3389/fendo.2023.1195733)
Supplement: Supplementary file 4 [file DataSheet_4.zip › 27dpf_T4_rep2_17_S26_L008_XR2_001.fastq.gz_trimming_report.txt]

SUMMARISING RUN PARAMETERS
==========================
Input filename: 27dpf_T4_rep2_17_S26_L008_X2_001.fastq.gz
Trimming mode: paired-end
Trim Galore version: 0.6.4_dev
Cutadapt version: 2.6
Number of cores used for trimming: 1
Quality Phred score cutoff: 5
Quality encoding type selected: ASCII+33
Adapter sequence: 'AGATCGGAAGAGC' (Illumina TruSeq, Sanger iPCR; user defined)
Maximum trimming error rate: 0.1 (default)
Minimum required adapter overlap (stringency): 1 bp
Minimum required sequence length for both reads before a sequence pair gets removed: 36 bp
Length cut-off for read 1: 35 bp (default)
Length cut-off for read 2: 35 bp (default)
Running FastQC on the data once trimming has completed
Output file will be GZIP compressed


This is cutadapt 2.6 with Python 3.6.8
Command line parameters: -j 1 -e 0.1 -q 5 -O 1 -a AGATCGGAAGAGC 27dpf_T4_rep2_17_S26_L008_X2_001.fastq.gz
Processing reads on 1 core in single-end mode ...
Finished in 458.63 s (31 us/read; 1.91 M reads/minute).

=== Summary ===

Total reads processed:              14,604,344
Reads with adapters:                 6,252,719 (42.8%)
Reads written (passing filters):    14,604,344 (100.0%)

Total basepairs processed: 1,840,147,344 bp
Quality-trimmed:                       0 bp (0.0%)
Total written (filtered):  1,813,416,582 bp (98.5%)

=== Adapter 1 ===

Sequence: AGATCGGAAGAGC; Type: regular 3'; Length: 13; Trimmed: 6252719 times.

No. of allowed errors:
0-9 bp: 0; 10-13 bp: 1

Bases preceding removed adapters:
  A: 34.0%
  C: 24.5%
  G: 21.3%
  T: 20.2%
  none/other: 0.0%

Overview of removed sequences
length	count	expect	max.err	error counts
1	3849060	3651086.0	0	3849060
2	889666	912771.5	0	889666
3	355046	228192.9	0	355046
4	122990	57048.2	0	122990
5	66073	14262.1	0	66073
6	53231	3565.5	0	53231
7	50713	891.4	0	50713
8	50573	222.8	0	50573
9	48288	55.7	0	47947 341
10	46845	13.9	1	45398 1447
11	44453	3.5	1	43134 1319
12	43339	0.9	1	42341 998
13	41753	0.2	1	40654 1099
14	40432	0.2	1	39482 950
15	37786	0.2	1	36983 803
16	35812	0.2	1	35090 722
17	34223	0.2	1	33460 763
18	31986	0.2	1	31319 667
19	30160	0.2	1	29460 700
20	29160	0.2	1	28623 537
21	27114	0.2	1	26566 548
22	26258	0.2	1	25729 529
23	24477	0.2	1	23991 486
24	22845	0.2	1	22377 468
25	20762	0.2	1	20383 379
26	19256	0.2	1	18887 369
27	18240	0.2	1	17868 372
28	16799	0.2	1	16467 332
29	15440	0.2	1	15070 370
30	14315	0.2	1	13989 326
31	13220	0.2	1	12933 287
32	12144	0.2	1	11847 297
33	10886	0.2	1	10629 257
34	10233	0.2	1	9995 238
35	9041	0.2	1	8842 199
36	8059	0.2	1	7849 210
37	7470	0.2	1	7333 137
38	6874	0.2	1	6740 134
39	6345	0.2	1	6209 136
40	5617	0.2	1	5501 116
41	5131	0.2	1	5020 111
42	4486	0.2	1	4373 113
43	4103	0.2	1	4016 87
44	3726	0.2	1	3652 74
45	3214	0.2	1	3136 78
46	2839	0.2	1	2773 66
47	2565	0.2	1	2480 85
48	2279	0.2	1	2219 60
49	2048	0.2	1	1998 50
50	1833	0.2	1	1764 69
51	1618	0.2	1	1561 57
52	1459	0.2	1	1406 53
53	1296	0.2	1	1256 40
54	1150	0.2	1	1119 31
55	935	0.2	1	895 40
56	873	0.2	1	853 20
57	820	0.2	1	789 31
58	702	0.2	1	671 31
59	579	0.2	1	553 26
60	511	0.2	1	489 22
61	474	0.2	1	450 24
62	489	0.2	1	465 24
63	369	0.2	1	349 20
64	347	0.2	1	333 14
65	290	0.2	1	278 12
66	243	0.2	1	230 13
67	224	0.2	1	215 9
68	205	0.2	1	196 9
69	174	0.2	1	163 11
70	185	0.2	1	168 17
71	123	0.2	1	113 10
72	119	0.2	1	110 9
73	127	0.2	1	116 11
74	96	0.2	1	86 10
75	81	0.2	1	71 10
76	90	0.2	1	78 12
77	78	0.2	1	75 3
78	73	0.2	1	66 7
79	57	0.2	1	48 9
80	50	0.2	1	45 5
81	49	0.2	1	41 8
82	53	0.2	1	37 16
83	40	0.2	1	33 7
84	36	0.2	1	30 6
85	30	0.2	1	23 7
86	32	0.2	1	23 9
87	23	0.2	1	18 5
88	30	0.2	1	17 13
89	23	0.2	1	10 13
90	25	0.2	1	12 13
91	13	0.2	1	5 8
92	20	0.2	1	13 7
93	27	0.2	1	12 15
94	21	0.2	1	10 11
95	27	0.2	1	8 19
96	32	0.2	1	14 18
97	14	0.2	1	6 8
98	19	0.2	1	15 4
99	23	0.2	1	9 14
100	18	0.2	1	14 4
101	19	0.2	1	9 10
102	35	0.2	1	10 25
103	34	0.2	1	23 11
104	37	0.2	1	23 14
105	30	0.2	1	19 11
106	31	0.2	1	20 11
107	36	0.2	1	22 14
108	49	0.2	1	28 21
109	29	0.2	1	24 5
110	47	0.2	1	32 15
111	42	0.2	1	29 13
112	60	0.2	1	45 15
113	42	0.2	1	34 8
114	70	0.2	1	50 20
115	69	0.2	1	51 18
116	79	0.2	1	60 19
117	126	0.2	1	98 28
118	66	0.2	1	54 12
119	81	0.2	1	61 20
120	106	0.2	1	84 22
121	67	0.2	1	50 17
122	74	0.2	1	61 13
123	97	0.2	1	55 42
124	20	0.2	1	11 9
125	15	0.2	1	5 10
126	7758	0.2	1	1218 6540

RUN STATISTICS FOR INPUT FILE: 27dpf_T4_rep2_17_S26_L008_X2_001.fastq.gz
=============================================
14604344 sequences processed in total

Total number of sequences analysed for the sequence pair length validation: 14604344

Number of sequence pairs removed because at least one read was shorter than the length cutoff (36 bp): 9863 (0.07%)
