# Supplementary material for: Thyroid hormone membrane receptor binding and transcriptional regulation in the sea urchin Strongylocentrotus purpuratus
Source: Front Endocrinol (Lausanne). 2023 May 26;14:1195733. doi: 10.3389/fendo.2023.1195733 (PMC10250714; doi:10.3389/fendo.2023.1195733)
Supplement: Supplementary file 4 [file DataSheet_4.zip › gastrula_C_rep1_3_S12_L008_XR1_001.fastq.gz_trimming_report.txt]

SUMMARISING RUN PARAMETERS
==========================
Input filename: gastrula_C_rep1_3_S12_L008_X1_001.fastq.gz
Trimming mode: paired-end
Trim Galore version: 0.6.4_dev
Cutadapt version: 2.6
Number of cores used for trimming: 1
Quality Phred score cutoff: 5
Quality encoding type selected: ASCII+33
Adapter sequence: 'AGATCGGAAGAGC' (Illumina TruSeq, Sanger iPCR; user defined)
Maximum trimming error rate: 0.1 (default)
Minimum required adapter overlap (stringency): 1 bp
Minimum required sequence length for both reads before a sequence pair gets removed: 36 bp
Length cut-off for read 1: 35 bp (default)
Length cut-off for read 2: 35 bp (default)
Running FastQC on the data once trimming has completed
Output file will be GZIP compressed


This is cutadapt 2.6 with Python 3.6.8
Command line parameters: -j 1 -e 0.1 -q 5 -O 1 -a AGATCGGAAGAGC gastrula_C_rep1_3_S12_L008_X1_001.fastq.gz
Processing reads on 1 core in single-end mode ...
Finished in 486.36 s (29 us/read; 2.07 M reads/minute).

=== Summary ===

Total reads processed:              16,806,261
Reads with adapters:                 7,218,947 (43.0%)
Reads written (passing filters):    16,806,261 (100.0%)

Total basepairs processed: 2,117,588,886 bp
Quality-trimmed:                     429 bp (0.0%)
Total written (filtered):  2,080,901,620 bp (98.3%)

=== Adapter 1 ===

Sequence: AGATCGGAAGAGC; Type: regular 3'; Length: 13; Trimmed: 7218947 times.

No. of allowed errors:
0-9 bp: 0; 10-13 bp: 1

Bases preceding removed adapters:
  A: 32.5%
  C: 24.5%
  G: 19.8%
  T: 23.2%
  none/other: 0.0%

Overview of removed sequences
length	count	expect	max.err	error counts
1	4378907	4201565.2	0	4378907
2	953200	1050391.3	0	953200
3	365277	262597.8	0	365277
4	136915	65649.5	0	136915
5	76932	16412.4	0	76932
6	64955	4103.1	0	64955
7	62901	1025.8	0	62901
8	62301	256.4	0	62301
9	59585	64.1	0	59171 414
10	58803	16.0	1	57360 1443
11	55879	4.0	1	54578 1301
12	54288	1.0	1	53126 1162
13	52449	0.3	1	51278 1171
14	50959	0.3	1	49821 1138
15	48644	0.3	1	47677 967
16	45916	0.3	1	44925 991
17	44084	0.3	1	43152 932
18	41741	0.3	1	40821 920
19	40320	0.3	1	39418 902
20	38310	0.3	1	37569 741
21	36301	0.3	1	35596 705
22	34547	0.3	1	33845 702
23	32405	0.3	1	31744 661
24	30653	0.3	1	30064 589
25	28544	0.3	1	28039 505
26	26705	0.3	1	26204 501
27	24924	0.3	1	24452 472
28	23355	0.3	1	22897 458
29	22086	0.3	1	21657 429
30	20235	0.3	1	19858 377
31	19225	0.3	1	18848 377
32	17888	0.3	1	17534 354
33	16287	0.3	1	15957 330
34	14857	0.3	1	14569 288
35	13620	0.3	1	13382 238
36	12640	0.3	1	12406 234
37	11792	0.3	1	11542 250
38	10747	0.3	1	10547 200
39	9793	0.3	1	9571 222
40	9084	0.3	1	8906 178
41	8373	0.3	1	8208 165
42	7762	0.3	1	7602 160
43	7104	0.3	1	6949 155
44	6448	0.3	1	6308 140
45	5772	0.3	1	5641 131
46	5166	0.3	1	5057 109
47	4737	0.3	1	4652 85
48	4422	0.3	1	4334 88
49	4038	0.3	1	3955 83
50	3573	0.3	1	3505 68
51	3311	0.3	1	3251 60
52	2922	0.3	1	2859 63
53	2635	0.3	1	2577 58
54	2439	0.3	1	2387 52
55	2286	0.3	1	2236 50
56	1937	0.3	1	1891 46
57	1822	0.3	1	1793 29
58	1582	0.3	1	1552 30
59	1456	0.3	1	1437 19
60	1285	0.3	1	1260 25
61	1217	0.3	1	1188 29
62	1072	0.3	1	1045 27
63	973	0.3	1	947 26
64	942	0.3	1	917 25
65	809	0.3	1	779 30
66	759	0.3	1	739 20
67	695	0.3	1	667 28
68	652	0.3	1	642 10
69	529	0.3	1	511 18
70	480	0.3	1	465 15
71	430	0.3	1	415 15
72	386	0.3	1	376 10
73	376	0.3	1	363 13
74	306	0.3	1	295 11
75	274	0.3	1	267 7
76	301	0.3	1	289 12
77	253	0.3	1	246 7
78	244	0.3	1	225 19
79	216	0.3	1	205 11
80	176	0.3	1	166 10
81	137	0.3	1	128 9
82	133	0.3	1	122 11
83	115	0.3	1	107 8
84	82	0.3	1	78 4
85	103	0.3	1	94 9
86	88	0.3	1	80 8
87	79	0.3	1	72 7
88	82	0.3	1	72 10
89	62	0.3	1	55 7
90	57	0.3	1	50 7
91	40	0.3	1	38 2
92	43	0.3	1	30 13
93	41	0.3	1	31 10
94	34	0.3	1	27 7
95	29	0.3	1	25 4
96	28	0.3	1	25 3
97	19	0.3	1	15 4
98	15	0.3	1	10 5
99	33	0.3	1	26 7
100	29	0.3	1	24 5
101	27	0.3	1	24 3
102	35	0.3	1	30 5
103	36	0.3	1	34 2
104	52	0.3	1	47 5
105	46	0.3	1	43 3
106	45	0.3	1	40 5
107	38	0.3	1	32 6
108	43	0.3	1	38 5
109	57	0.3	1	51 6
110	62	0.3	1	58 4
111	77	0.3	1	70 7
112	74	0.3	1	70 4
113	78	0.3	1	71 7
114	80	0.3	1	75 5
115	72	0.3	1	69 3
116	119	0.3	1	114 5
117	184	0.3	1	176 8
118	65	0.3	1	62 3
119	108	0.3	1	102 6
120	129	0.3	1	122 7
121	100	0.3	1	94 6
122	116	0.3	1	107 9
123	159	0.3	1	136 23
124	44	0.3	1	33 11
125	60	0.3	1	8 52
126	17578	0.3	1	1348 16230

RUN STATISTICS FOR INPUT FILE: gastrula_C_rep1_3_S12_L008_X1_001.fastq.gz
=============================================
16806261 sequences processed in total
