# Supplementary material for: Thyroid hormone membrane receptor binding and transcriptional regulation in the sea urchin Strongylocentrotus purpuratus
Source: Front Endocrinol (Lausanne). 2023 May 26;14:1195733. doi: 10.3389/fendo.2023.1195733 (PMC10250714; doi:10.3389/fendo.2023.1195733)
Supplement: Supplementary file 4 [file DataSheet_4.zip › gastrula_C_rep1_3_S12_L008_XR2_001.fastq.gz_trimming_report.txt]

SUMMARISING RUN PARAMETERS
==========================
Input filename: gastrula_C_rep1_3_S12_L008_X2_001.fastq.gz
Trimming mode: paired-end
Trim Galore version: 0.6.4_dev
Cutadapt version: 2.6
Number of cores used for trimming: 1
Quality Phred score cutoff: 5
Quality encoding type selected: ASCII+33
Adapter sequence: 'AGATCGGAAGAGC' (Illumina TruSeq, Sanger iPCR; user defined)
Maximum trimming error rate: 0.1 (default)
Minimum required adapter overlap (stringency): 1 bp
Minimum required sequence length for both reads before a sequence pair gets removed: 36 bp
Length cut-off for read 1: 35 bp (default)
Length cut-off for read 2: 35 bp (default)
Running FastQC on the data once trimming has completed
Output file will be GZIP compressed


This is cutadapt 2.6 with Python 3.6.8
Command line parameters: -j 1 -e 0.1 -q 5 -O 1 -a AGATCGGAAGAGC gastrula_C_rep1_3_S12_L008_X2_001.fastq.gz
Processing reads on 1 core in single-end mode ...
Finished in 538.53 s (32 us/read; 1.87 M reads/minute).

=== Summary ===

Total reads processed:              16,806,261
Reads with adapters:                 7,309,911 (43.5%)
Reads written (passing filters):    16,806,261 (100.0%)

Total basepairs processed: 2,117,588,886 bp
Quality-trimmed:                       0 bp (0.0%)
Total written (filtered):  2,080,653,715 bp (98.3%)

=== Adapter 1 ===

Sequence: AGATCGGAAGAGC; Type: regular 3'; Length: 13; Trimmed: 7309911 times.

No. of allowed errors:
0-9 bp: 0; 10-13 bp: 1

Bases preceding removed adapters:
  A: 32.4%
  C: 24.7%
  G: 22.2%
  T: 20.8%
  none/other: 0.0%

Overview of removed sequences
length	count	expect	max.err	error counts
1	4361944	4201565.2	0	4361944
2	1004180	1050391.3	0	1004180
3	409289	262597.8	0	409289
4	148710	65649.5	0	148710
5	78579	16412.4	0	78579
6	65376	4103.1	0	65376
7	62882	1025.8	0	62882
8	62239	256.4	0	62239
9	59559	64.1	0	59113 446
10	58892	16.0	1	57434 1458
11	55921	4.0	1	54591 1330
12	54228	1.0	1	53157 1071
13	52386	0.3	1	51236 1150
14	50890	0.3	1	49917 973
15	48598	0.3	1	47803 795
16	45897	0.3	1	45159 738
17	44011	0.3	1	43189 822
18	41734	0.3	1	40942 792
19	40254	0.3	1	39533 721
20	38257	0.3	1	37659 598
21	36254	0.3	1	35690 564
22	34515	0.3	1	33949 566
23	32341	0.3	1	31840 501
24	30585	0.3	1	30127 458
25	28448	0.3	1	27992 456
26	26661	0.3	1	26267 394
27	24861	0.3	1	24491 370
28	23269	0.3	1	22887 382
29	22022	0.3	1	21689 333
30	20194	0.3	1	19787 407
31	19195	0.3	1	18851 344
32	17865	0.3	1	17556 309
33	16260	0.3	1	15954 306
34	14845	0.3	1	14572 273
35	13613	0.3	1	13348 265
36	12638	0.3	1	12404 234
37	11792	0.3	1	11611 181
38	10756	0.3	1	10556 200
39	9761	0.3	1	9607 154
40	9082	0.3	1	8962 120
41	8370	0.3	1	8247 123
42	7750	0.3	1	7630 120
43	7111	0.3	1	6982 129
44	6443	0.3	1	6345 98
45	5768	0.3	1	5665 103
46	5168	0.3	1	5061 107
47	4741	0.3	1	4655 86
48	4423	0.3	1	4357 66
49	4041	0.3	1	3961 80
50	3571	0.3	1	3482 89
51	3306	0.3	1	3233 73
52	2913	0.3	1	2856 57
53	2640	0.3	1	2589 51
54	2438	0.3	1	2371 67
55	2294	0.3	1	2241 53
56	1939	0.3	1	1879 60
57	1831	0.3	1	1790 41
58	1590	0.3	1	1551 39
59	1457	0.3	1	1417 40
60	1302	0.3	1	1257 45
61	1224	0.3	1	1194 30
62	1273	0.3	1	1240 33
63	974	0.3	1	954 20
64	975	0.3	1	938 37
65	814	0.3	1	792 22
66	769	0.3	1	753 16
67	707	0.3	1	686 21
68	669	0.3	1	645 24
69	541	0.3	1	521 20
70	486	0.3	1	470 16
71	438	0.3	1	419 19
72	392	0.3	1	373 19
73	381	0.3	1	365 16
74	311	0.3	1	296 15
75	278	0.3	1	264 14
76	305	0.3	1	293 12
77	260	0.3	1	251 9
78	243	0.3	1	237 6
79	213	0.3	1	207 6
80	174	0.3	1	168 6
81	143	0.3	1	129 14
82	141	0.3	1	125 16
83	122	0.3	1	112 10
84	85	0.3	1	79 6
85	104	0.3	1	95 9
86	100	0.3	1	81 19
87	84	0.3	1	71 13
88	82	0.3	1	70 12
89	71	0.3	1	56 15
90	65	0.3	1	50 15
91	41	0.3	1	38 3
92	39	0.3	1	31 8
93	47	0.3	1	32 15
94	45	0.3	1	28 17
95	39	0.3	1	27 12
96	39	0.3	1	29 10
97	24	0.3	1	15 9
98	23	0.3	1	12 11
99	39	0.3	1	26 13
100	36	0.3	1	23 13
101	46	0.3	1	25 21
102	49	0.3	1	31 18
103	52	0.3	1	37 15
104	63	0.3	1	48 15
105	58	0.3	1	43 15
106	53	0.3	1	40 13
107	41	0.3	1	32 9
108	55	0.3	1	36 19
109	60	0.3	1	52 8
110	72	0.3	1	59 13
111	82	0.3	1	69 13
112	90	0.3	1	60 30
113	82	0.3	1	59 23
114	95	0.3	1	66 29
115	74	0.3	1	60 14
116	138	0.3	1	98 40
117	192	0.3	1	151 41
118	73	0.3	1	57 16
119	114	0.3	1	89 25
120	130	0.3	1	108 22
121	102	0.3	1	81 21
122	111	0.3	1	100 11
123	165	0.3	1	126 39
124	54	0.3	1	26 28
125	24	0.3	1	8 16
126	17161	0.3	1	1371 15790

RUN STATISTICS FOR INPUT FILE: gastrula_C_rep1_3_S12_L008_X2_001.fastq.gz
=============================================
16806261 sequences processed in total

Total number of sequences analysed for the sequence pair length validation: 16806261

Number of sequence pairs removed because at least one read was shorter than the length cutoff (36 bp): 20517 (0.12%)
