# Supplementary material for: Thyroid hormone membrane receptor binding and transcriptional regulation in the sea urchin Strongylocentrotus purpuratus
Source: Front Endocrinol (Lausanne). 2023 May 26;14:1195733. doi: 10.3389/fendo.2023.1195733 (PMC10250714; doi:10.3389/fendo.2023.1195733)
Supplement: Supplementary file 4 [file DataSheet_4.zip › gastrula_C_rep2_12_S21_L008_XR1_001.fastq.gz_trimming_report.txt]

SUMMARISING RUN PARAMETERS
==========================
Input filename: gastrula_C_rep2_12_S21_L008_X1_001.fastq.gz
Trimming mode: paired-end
Trim Galore version: 0.6.4_dev
Cutadapt version: 2.6
Number of cores used for trimming: 1
Quality Phred score cutoff: 5
Quality encoding type selected: ASCII+33
Adapter sequence: 'AGATCGGAAGAGC' (Illumina TruSeq, Sanger iPCR; user defined)
Maximum trimming error rate: 0.1 (default)
Minimum required adapter overlap (stringency): 1 bp
Minimum required sequence length for both reads before a sequence pair gets removed: 36 bp
Length cut-off for read 1: 35 bp (default)
Length cut-off for read 2: 35 bp (default)
Running FastQC on the data once trimming has completed
Output file will be GZIP compressed


This is cutadapt 2.6 with Python 3.6.8
Command line parameters: -j 1 -e 0.1 -q 5 -O 1 -a AGATCGGAAGAGC gastrula_C_rep2_12_S21_L008_X1_001.fastq.gz
Processing reads on 1 core in single-end mode ...
Finished in 496.88 s (29 us/read; 2.07 M reads/minute).

=== Summary ===

Total reads processed:              17,107,116
Reads with adapters:                 7,191,401 (42.0%)
Reads written (passing filters):    17,107,116 (100.0%)

Total basepairs processed: 2,155,496,616 bp
Quality-trimmed:                     438 bp (0.0%)
Total written (filtered):  2,123,207,261 bp (98.5%)

=== Adapter 1 ===

Sequence: AGATCGGAAGAGC; Type: regular 3'; Length: 13; Trimmed: 7191401 times.

No. of allowed errors:
0-9 bp: 0; 10-13 bp: 1

Bases preceding removed adapters:
  A: 33.0%
  C: 24.3%
  G: 19.4%
  T: 23.3%
  none/other: 0.0%

Overview of removed sequences
length	count	expect	max.err	error counts
1	4505651	4276779.0	0	4505651
2	981831	1069194.8	0	981831
3	367053	267298.7	0	367053
4	133453	66824.7	0	133453
5	72779	16706.2	0	72779
6	60126	4176.5	0	60126
7	57630	1044.1	0	57630
8	57464	261.0	0	57464
9	54742	65.3	0	54372 370
10	53697	16.3	1	52412 1285
11	50939	4.1	1	49781 1158
12	49863	1.0	1	48855 1008
13	47575	0.3	1	46525 1050
14	45182	0.3	1	44299 883
15	43132	0.3	1	42264 868
16	40890	0.3	1	40074 816
17	39286	0.3	1	38572 714
18	37395	0.3	1	36671 724
19	35420	0.3	1	34778 642
20	34057	0.3	1	33455 602
21	31574	0.3	1	30995 579
22	30054	0.3	1	29533 521
23	27986	0.3	1	27492 494
24	26395	0.3	1	25938 457
25	24138	0.3	1	23746 392
26	22454	0.3	1	22077 377
27	21070	0.3	1	20688 382
28	19603	0.3	1	19277 326
29	18055	0.3	1	17739 316
30	16719	0.3	1	16393 326
31	15459	0.3	1	15194 265
32	14208	0.3	1	13925 283
33	12738	0.3	1	12510 228
34	11751	0.3	1	11548 203
35	10841	0.3	1	10617 224
36	9678	0.3	1	9504 174
37	9194	0.3	1	8996 198
38	8119	0.3	1	7947 172
39	7385	0.3	1	7259 126
40	6790	0.3	1	6654 136
41	5993	0.3	1	5862 131
42	5511	0.3	1	5421 90
43	4916	0.3	1	4829 87
44	4387	0.3	1	4293 94
45	3939	0.3	1	3864 75
46	3425	0.3	1	3376 49
47	3189	0.3	1	3146 43
48	2810	0.3	1	2765 45
49	2542	0.3	1	2480 62
50	2279	0.3	1	2236 43
51	2068	0.3	1	2035 33
52	1859	0.3	1	1826 33
53	1553	0.3	1	1525 28
54	1476	0.3	1	1443 33
55	1300	0.3	1	1276 24
56	1148	0.3	1	1109 39
57	990	0.3	1	952 38
58	886	0.3	1	873 13
59	797	0.3	1	778 19
60	678	0.3	1	664 14
61	569	0.3	1	558 11
62	531	0.3	1	519 12
63	499	0.3	1	482 17
64	397	0.3	1	389 8
65	372	0.3	1	360 12
66	376	0.3	1	359 17
67	327	0.3	1	316 11
68	266	0.3	1	261 5
69	213	0.3	1	204 9
70	205	0.3	1	198 7
71	198	0.3	1	186 12
72	174	0.3	1	164 10
73	126	0.3	1	120 6
74	122	0.3	1	112 10
75	119	0.3	1	113 6
76	102	0.3	1	96 6
77	106	0.3	1	103 3
78	100	0.3	1	87 13
79	84	0.3	1	79 5
80	71	0.3	1	66 5
81	42	0.3	1	36 6
82	54	0.3	1	47 7
83	38	0.3	1	33 5
84	51	0.3	1	44 7
85	37	0.3	1	28 9
86	38	0.3	1	29 9
87	33	0.3	1	24 9
88	24	0.3	1	23 1
89	25	0.3	1	18 7
90	26	0.3	1	17 9
91	19	0.3	1	15 4
92	19	0.3	1	10 9
93	19	0.3	1	12 7
94	16	0.3	1	8 8
95	14	0.3	1	10 4
96	25	0.3	1	13 12
97	26	0.3	1	23 3
98	15	0.3	1	11 4
99	21	0.3	1	13 8
100	26	0.3	1	21 5
101	17	0.3	1	14 3
102	21	0.3	1	16 5
103	24	0.3	1	20 4
104	38	0.3	1	31 7
105	27	0.3	1	24 3
106	37	0.3	1	34 3
107	33	0.3	1	25 8
108	37	0.3	1	33 4
109	40	0.3	1	34 6
110	56	0.3	1	48 8
111	61	0.3	1	59 2
112	91	0.3	1	84 7
113	81	0.3	1	78 3
114	83	0.3	1	79 4
115	69	0.3	1	65 4
116	130	0.3	1	122 8
117	184	0.3	1	180 4
118	78	0.3	1	73 5
119	132	0.3	1	122 10
120	165	0.3	1	158 7
121	150	0.3	1	140 10
122	156	0.3	1	154 2
123	192	0.3	1	175 17
124	65	0.3	1	54 11
125	58	0.3	1	8 50
126	19729	0.3	1	1895 17834

RUN STATISTICS FOR INPUT FILE: gastrula_C_rep2_12_S21_L008_X1_001.fastq.gz
=============================================
17107116 sequences processed in total
