# Supplementary material for: Thyroid hormone membrane receptor binding and transcriptional regulation in the sea urchin Strongylocentrotus purpuratus
Source: Front Endocrinol (Lausanne). 2023 May 26;14:1195733. doi: 10.3389/fendo.2023.1195733 (PMC10250714; doi:10.3389/fendo.2023.1195733)
Supplement: Supplementary file 4 [file DataSheet_4.zip › gastrula_C_rep2_12_S21_L008_XR2_001.fastq.gz_trimming_report.txt]

SUMMARISING RUN PARAMETERS
==========================
Input filename: gastrula_C_rep2_12_S21_L008_X2_001.fastq.gz
Trimming mode: paired-end
Trim Galore version: 0.6.4_dev
Cutadapt version: 2.6
Number of cores used for trimming: 1
Quality Phred score cutoff: 5
Quality encoding type selected: ASCII+33
Adapter sequence: 'AGATCGGAAGAGC' (Illumina TruSeq, Sanger iPCR; user defined)
Maximum trimming error rate: 0.1 (default)
Minimum required adapter overlap (stringency): 1 bp
Minimum required sequence length for both reads before a sequence pair gets removed: 36 bp
Length cut-off for read 1: 35 bp (default)
Length cut-off for read 2: 35 bp (default)
Running FastQC on the data once trimming has completed
Output file will be GZIP compressed


This is cutadapt 2.6 with Python 3.6.8
Command line parameters: -j 1 -e 0.1 -q 5 -O 1 -a AGATCGGAAGAGC gastrula_C_rep2_12_S21_L008_X2_001.fastq.gz
Processing reads on 1 core in single-end mode ...
Finished in 527.05 s (31 us/read; 1.95 M reads/minute).

=== Summary ===

Total reads processed:              17,107,116
Reads with adapters:                 7,285,732 (42.6%)
Reads written (passing filters):    17,107,116 (100.0%)

Total basepairs processed: 2,155,496,616 bp
Quality-trimmed:                       0 bp (0.0%)
Total written (filtered):  2,122,954,970 bp (98.5%)

=== Adapter 1 ===

Sequence: AGATCGGAAGAGC; Type: regular 3'; Length: 13; Trimmed: 7285732 times.

No. of allowed errors:
0-9 bp: 0; 10-13 bp: 1

Bases preceding removed adapters:
  A: 33.0%
  C: 24.7%
  G: 21.4%
  T: 20.9%
  none/other: 0.0%

Overview of removed sequences
length	count	expect	max.err	error counts
1	4489733	4276779.0	0	4489733
2	1030532	1069194.8	0	1030532
3	414391	267298.7	0	414391
4	146362	66824.7	0	146362
5	74592	16706.2	0	74592
6	60691	4176.5	0	60691
7	57625	1044.1	0	57625
8	57347	261.0	0	57347
9	54794	65.3	0	54300 494
10	53705	16.3	1	52272 1433
11	51043	4.1	1	49647 1396
12	49829	1.0	1	48821 1008
13	47462	0.3	1	46416 1046
14	45135	0.3	1	44226 909
15	43081	0.3	1	42332 749
16	40828	0.3	1	40133 695
17	39213	0.3	1	38486 727
18	37326	0.3	1	36613 713
19	35355	0.3	1	34622 733
20	33985	0.3	1	33429 556
21	31552	0.3	1	30997 555
22	30012	0.3	1	29536 476
23	27945	0.3	1	27469 476
24	26328	0.3	1	25864 464
25	24079	0.3	1	23681 398
26	22409	0.3	1	22053 356
27	20999	0.3	1	20631 368
28	19557	0.3	1	19210 347
29	17979	0.3	1	17685 294
30	16686	0.3	1	16377 309
31	15423	0.3	1	15134 289
32	14188	0.3	1	13897 291
33	12701	0.3	1	12466 235
34	11735	0.3	1	11520 215
35	10822	0.3	1	10614 208
36	9663	0.3	1	9453 210
37	9161	0.3	1	9003 158
38	8106	0.3	1	7959 147
39	7379	0.3	1	7244 135
40	6783	0.3	1	6673 110
41	5988	0.3	1	5885 103
42	5507	0.3	1	5424 83
43	4905	0.3	1	4818 87
44	4378	0.3	1	4294 84
45	3941	0.3	1	3855 86
46	3424	0.3	1	3354 70
47	3185	0.3	1	3133 52
48	2823	0.3	1	2763 60
49	2541	0.3	1	2480 61
50	2276	0.3	1	2214 62
51	2070	0.3	1	2007 63
52	1849	0.3	1	1797 52
53	1560	0.3	1	1517 43
54	1472	0.3	1	1441 31
55	1313	0.3	1	1262 51
56	1134	0.3	1	1091 43
57	983	0.3	1	957 26
58	893	0.3	1	868 25
59	795	0.3	1	775 20
60	692	0.3	1	653 39
61	585	0.3	1	562 23
62	749	0.3	1	724 25
63	492	0.3	1	469 23
64	431	0.3	1	399 32
65	370	0.3	1	351 19
66	387	0.3	1	370 17
67	324	0.3	1	313 11
68	274	0.3	1	264 10
69	220	0.3	1	207 13
70	212	0.3	1	199 13
71	203	0.3	1	186 17
72	181	0.3	1	167 14
73	130	0.3	1	121 9
74	130	0.3	1	114 16
75	131	0.3	1	115 16
76	107	0.3	1	97 10
77	110	0.3	1	104 6
78	101	0.3	1	88 13
79	90	0.3	1	77 13
80	73	0.3	1	67 6
81	47	0.3	1	37 10
82	65	0.3	1	49 16
83	43	0.3	1	34 9
84	62	0.3	1	48 14
85	40	0.3	1	29 11
86	43	0.3	1	30 13
87	40	0.3	1	27 13
88	46	0.3	1	22 24
89	34	0.3	1	18 16
90	39	0.3	1	20 19
91	32	0.3	1	14 18
92	16	0.3	1	10 6
93	26	0.3	1	12 14
94	21	0.3	1	10 11
95	27	0.3	1	14 13
96	26	0.3	1	16 10
97	35	0.3	1	21 14
98	26	0.3	1	11 15
99	27	0.3	1	13 14
100	30	0.3	1	21 9
101	30	0.3	1	14 16
102	45	0.3	1	15 30
103	30	0.3	1	22 8
104	49	0.3	1	30 19
105	35	0.3	1	25 10
106	48	0.3	1	34 14
107	30	0.3	1	26 4
108	48	0.3	1	33 15
109	47	0.3	1	35 12
110	57	0.3	1	49 8
111	72	0.3	1	59 13
112	99	0.3	1	70 29
113	90	0.3	1	69 21
114	95	0.3	1	63 32
115	73	0.3	1	62 11
116	134	0.3	1	108 26
117	192	0.3	1	157 35
118	83	0.3	1	62 21
119	131	0.3	1	110 21
120	159	0.3	1	125 34
121	148	0.3	1	118 30
122	161	0.3	1	131 30
123	200	0.3	1	156 44
124	72	0.3	1	44 28
125	26	0.3	1	8 18
126	19288	0.3	1	1921 17367

RUN STATISTICS FOR INPUT FILE: gastrula_C_rep2_12_S21_L008_X2_001.fastq.gz
=============================================
17107116 sequences processed in total

Total number of sequences analysed for the sequence pair length validation: 17107116

Number of sequence pairs removed because at least one read was shorter than the length cutoff (36 bp): 22654 (0.13%)
