# Supplementary material for: Thyroid hormone membrane receptor binding and transcriptional regulation in the sea urchin Strongylocentrotus purpuratus
Source: Front Endocrinol (Lausanne). 2023 May 26;14:1195733. doi: 10.3389/fendo.2023.1195733 (PMC10250714; doi:10.3389/fendo.2023.1195733)
Supplement: Supplementary file 4 [file DataSheet_4.zip › gastrula_T3_rep1_1_S10_L008_XR1_001.fastq.gz_trimming_report.txt]

SUMMARISING RUN PARAMETERS
==========================
Input filename: gastrula_T3_rep1_1_S10_L008_X1_001.fastq.gz
Trimming mode: paired-end
Trim Galore version: 0.6.4_dev
Cutadapt version: 2.6
Number of cores used for trimming: 1
Quality Phred score cutoff: 5
Quality encoding type selected: ASCII+33
Adapter sequence: 'AGATCGGAAGAGC' (Illumina TruSeq, Sanger iPCR; user defined)
Maximum trimming error rate: 0.1 (default)
Minimum required adapter overlap (stringency): 1 bp
Minimum required sequence length for both reads before a sequence pair gets removed: 36 bp
Length cut-off for read 1: 35 bp (default)
Length cut-off for read 2: 35 bp (default)
Running FastQC on the data once trimming has completed
Output file will be GZIP compressed


This is cutadapt 2.6 with Python 3.6.8
Command line parameters: -j 1 -e 0.1 -q 5 -O 1 -a AGATCGGAAGAGC gastrula_T3_rep1_1_S10_L008_X1_001.fastq.gz
Processing reads on 1 core in single-end mode ...
Finished in 479.54 s (30 us/read; 1.98 M reads/minute).

=== Summary ===

Total reads processed:              15,825,508
Reads with adapters:                 7,166,895 (45.3%)
Reads written (passing filters):    15,825,508 (100.0%)

Total basepairs processed: 1,994,014,008 bp
Quality-trimmed:                     406 bp (0.0%)
Total written (filtered):  1,946,494,580 bp (97.6%)

=== Adapter 1 ===

Sequence: AGATCGGAAGAGC; Type: regular 3'; Length: 13; Trimmed: 7166895 times.

No. of allowed errors:
0-9 bp: 0; 10-13 bp: 1

Bases preceding removed adapters:
  A: 31.7%
  C: 24.4%
  G: 20.9%
  T: 23.0%
  none/other: 0.0%

Overview of removed sequences
length	count	expect	max.err	error counts
1	3976164	3956377.0	0	3976164
2	875000	989094.2	0	875000
3	346624	247273.6	0	346624
4	138147	61818.4	0	138147
5	85180	15454.6	0	85180
6	73935	3863.6	0	73935
7	72336	965.9	0	72336
8	72522	241.5	0	72522
9	71294	60.4	0	70929 365
10	69435	15.1	1	67648 1787
11	67732	3.8	1	66174 1558
12	67083	0.9	1	65515 1568
13	65148	0.2	1	63487 1661
14	63358	0.2	1	61829 1529
15	61072	0.2	1	59615 1457
16	59171	0.2	1	57775 1396
17	57209	0.2	1	55942 1267
18	55187	0.2	1	54002 1185
19	53444	0.2	1	52227 1217
20	52179	0.2	1	51123 1056
21	49505	0.2	1	48517 988
22	47696	0.2	1	46714 982
23	45663	0.2	1	44710 953
24	43584	0.2	1	42672 912
25	41138	0.2	1	40302 836
26	38966	0.2	1	38216 750
27	36938	0.2	1	36219 719
28	34872	0.2	1	34185 687
29	32989	0.2	1	32370 619
30	31368	0.2	1	30755 613
31	29522	0.2	1	28917 605
32	27252	0.2	1	26747 505
33	25065	0.2	1	24582 483
34	23765	0.2	1	23269 496
35	21834	0.2	1	21418 416
36	20253	0.2	1	19891 362
37	18869	0.2	1	18477 392
38	17263	0.2	1	16892 371
39	16193	0.2	1	15856 337
40	14731	0.2	1	14443 288
41	13847	0.2	1	13576 271
42	12359	0.2	1	12114 245
43	11527	0.2	1	11305 222
44	10263	0.2	1	10070 193
45	9371	0.2	1	9168 203
46	8467	0.2	1	8303 164
47	7835	0.2	1	7679 156
48	6998	0.2	1	6863 135
49	6365	0.2	1	6230 135
50	5687	0.2	1	5581 106
51	5314	0.2	1	5212 102
52	4737	0.2	1	4639 98
53	4195	0.2	1	4116 79
54	3787	0.2	1	3715 72
55	3634	0.2	1	3567 67
56	3021	0.2	1	2968 53
57	2780	0.2	1	2705 75
58	2445	0.2	1	2397 48
59	2245	0.2	1	2196 49
60	1916	0.2	1	1875 41
61	1796	0.2	1	1759 37
62	1615	0.2	1	1587 28
63	1396	0.2	1	1366 30
64	1264	0.2	1	1224 40
65	1188	0.2	1	1164 24
66	1056	0.2	1	1020 36
67	942	0.2	1	924 18
68	826	0.2	1	800 26
69	708	0.2	1	694 14
70	615	0.2	1	591 24
71	532	0.2	1	517 15
72	468	0.2	1	455 13
73	423	0.2	1	417 6
74	427	0.2	1	416 11
75	364	0.2	1	347 17
76	307	0.2	1	302 5
77	329	0.2	1	317 12
78	248	0.2	1	239 9
79	233	0.2	1	226 7
80	205	0.2	1	197 8
81	135	0.2	1	127 8
82	149	0.2	1	138 11
83	149	0.2	1	148 1
84	117	0.2	1	106 11
85	117	0.2	1	111 6
86	86	0.2	1	78 8
87	87	0.2	1	79 8
88	64	0.2	1	55 9
89	60	0.2	1	54 6
90	60	0.2	1	52 8
91	42	0.2	1	41 1
92	55	0.2	1	48 7
93	36	0.2	1	34 2
94	31	0.2	1	19 12
95	36	0.2	1	23 13
96	31	0.2	1	26 5
97	31	0.2	1	28 3
98	19	0.2	1	18 1
99	18	0.2	1	16 2
100	27	0.2	1	23 4
101	20	0.2	1	16 4
102	36	0.2	1	32 4
103	34	0.2	1	30 4
104	31	0.2	1	23 8
105	41	0.2	1	34 7
106	37	0.2	1	33 4
107	50	0.2	1	40 10
108	37	0.2	1	33 4
109	48	0.2	1	40 8
110	46	0.2	1	39 7
111	47	0.2	1	44 3
112	73	0.2	1	68 5
113	76	0.2	1	75 1
114	76	0.2	1	72 4
115	67	0.2	1	60 7
116	77	0.2	1	70 7
117	105	0.2	1	103 2
118	57	0.2	1	53 4
119	91	0.2	1	79 12
120	92	0.2	1	86 6
121	75	0.2	1	70 5
122	97	0.2	1	96 1
123	103	0.2	1	87 16
124	38	0.2	1	33 5
125	63	0.2	1	2 61
126	22607	0.2	1	3268 19339

RUN STATISTICS FOR INPUT FILE: gastrula_T3_rep1_1_S10_L008_X1_001.fastq.gz
=============================================
15825508 sequences processed in total
