# Supplementary material for: Thyroid hormone membrane receptor binding and transcriptional regulation in the sea urchin Strongylocentrotus purpuratus
Source: Front Endocrinol (Lausanne). 2023 May 26;14:1195733. doi: 10.3389/fendo.2023.1195733 (PMC10250714; doi:10.3389/fendo.2023.1195733)
Supplement: Supplementary file 4 [file DataSheet_4.zip › gastrula_T3_rep1_1_S10_L008_XR2_001.fastq.gz_trimming_report.txt]

SUMMARISING RUN PARAMETERS
==========================
Input filename: gastrula_T3_rep1_1_S10_L008_X2_001.fastq.gz
Trimming mode: paired-end
Trim Galore version: 0.6.4_dev
Cutadapt version: 2.6
Number of cores used for trimming: 1
Quality Phred score cutoff: 5
Quality encoding type selected: ASCII+33
Adapter sequence: 'AGATCGGAAGAGC' (Illumina TruSeq, Sanger iPCR; user defined)
Maximum trimming error rate: 0.1 (default)
Minimum required adapter overlap (stringency): 1 bp
Minimum required sequence length for both reads before a sequence pair gets removed: 36 bp
Length cut-off for read 1: 35 bp (default)
Length cut-off for read 2: 35 bp (default)
Running FastQC on the data once trimming has completed
Output file will be GZIP compressed


This is cutadapt 2.6 with Python 3.6.8
Command line parameters: -j 1 -e 0.1 -q 5 -O 1 -a AGATCGGAAGAGC gastrula_T3_rep1_1_S10_L008_X2_001.fastq.gz
Processing reads on 1 core in single-end mode ...
Finished in 503.05 s (32 us/read; 1.89 M reads/minute).

=== Summary ===

Total reads processed:              15,825,508
Reads with adapters:                 7,241,255 (45.8%)
Reads written (passing filters):    15,825,508 (100.0%)

Total basepairs processed: 1,994,014,008 bp
Quality-trimmed:                       0 bp (0.0%)
Total written (filtered):  1,946,303,066 bp (97.6%)

=== Adapter 1 ===

Sequence: AGATCGGAAGAGC; Type: regular 3'; Length: 13; Trimmed: 7241255 times.

No. of allowed errors:
0-9 bp: 0; 10-13 bp: 1

Bases preceding removed adapters:
  A: 31.1%
  C: 25.2%
  G: 23.6%
  T: 20.1%
  none/other: 0.0%

Overview of removed sequences
length	count	expect	max.err	error counts
1	3949117	3956377.0	0	3949117
2	923493	989094.2	0	923493
3	387230	247273.6	0	387230
4	148947	61818.4	0	148947
5	86717	15454.6	0	86717
6	74571	3863.6	0	74571
7	72489	965.9	0	72489
8	72635	241.5	0	72635
9	71357	60.4	0	70943 414
10	69606	15.1	1	67914 1692
11	67736	3.8	1	66145 1591
12	67075	0.9	1	65775 1300
13	65078	0.2	1	63706 1372
14	63354	0.2	1	62038 1316
15	61048	0.2	1	59979 1069
16	59209	0.2	1	58232 977
17	57132	0.2	1	56069 1063
18	55122	0.2	1	54161 961
19	53427	0.2	1	52370 1057
20	52145	0.2	1	51266 879
21	49482	0.2	1	48713 769
22	47686	0.2	1	46899 787
23	45660	0.2	1	44866 794
24	43481	0.2	1	42770 711
25	41024	0.2	1	40413 611
26	38887	0.2	1	38211 676
27	36860	0.2	1	36294 566
28	34782	0.2	1	34194 588
29	32901	0.2	1	32391 510
30	31347	0.2	1	30814 533
31	29489	0.2	1	28955 534
32	27224	0.2	1	26713 511
33	25009	0.2	1	24580 429
34	23754	0.2	1	23278 476
35	21797	0.2	1	21423 374
36	20241	0.2	1	19839 402
37	18848	0.2	1	18547 301
38	17265	0.2	1	16989 276
39	16174	0.2	1	15907 267
40	14720	0.2	1	14509 211
41	13843	0.2	1	13634 209
42	12331	0.2	1	12120 211
43	11530	0.2	1	11379 151
44	10264	0.2	1	10089 175
45	9361	0.2	1	9197 164
46	8463	0.2	1	8312 151
47	7847	0.2	1	7724 123
48	6989	0.2	1	6857 132
49	6354	0.2	1	6236 118
50	5701	0.2	1	5590 111
51	5301	0.2	1	5202 99
52	4732	0.2	1	4641 91
53	4189	0.2	1	4090 99
54	3795	0.2	1	3699 96
55	3630	0.2	1	3534 96
56	3019	0.2	1	2954 65
57	2772	0.2	1	2707 65
58	2444	0.2	1	2400 44
59	2228	0.2	1	2183 45
60	1928	0.2	1	1863 65
61	1806	0.2	1	1760 46
62	1858	0.2	1	1822 36
63	1396	0.2	1	1357 39
64	1274	0.2	1	1241 33
65	1190	0.2	1	1164 26
66	1059	0.2	1	1041 18
67	957	0.2	1	933 24
68	840	0.2	1	822 18
69	729	0.2	1	696 33
70	611	0.2	1	595 16
71	533	0.2	1	515 18
72	469	0.2	1	454 15
73	430	0.2	1	415 15
74	430	0.2	1	419 11
75	366	0.2	1	352 14
76	312	0.2	1	307 5
77	326	0.2	1	322 4
78	251	0.2	1	241 10
79	236	0.2	1	224 12
80	210	0.2	1	196 14
81	145	0.2	1	129 16
82	153	0.2	1	145 8
83	153	0.2	1	147 6
84	118	0.2	1	106 12
85	121	0.2	1	111 10
86	87	0.2	1	80 7
87	83	0.2	1	77 6
88	71	0.2	1	54 17
89	64	0.2	1	55 9
90	59	0.2	1	52 7
91	46	0.2	1	41 5
92	63	0.2	1	49 14
93	46	0.2	1	36 10
94	33	0.2	1	21 12
95	37	0.2	1	25 12
96	36	0.2	1	26 10
97	34	0.2	1	29 5
98	38	0.2	1	18 20
99	35	0.2	1	16 19
100	34	0.2	1	23 11
101	28	0.2	1	16 12
102	58	0.2	1	33 25
103	42	0.2	1	30 12
104	38	0.2	1	23 15
105	44	0.2	1	34 10
106	40	0.2	1	34 6
107	57	0.2	1	42 15
108	53	0.2	1	35 18
109	54	0.2	1	42 12
110	47	0.2	1	39 8
111	60	0.2	1	45 15
112	87	0.2	1	61 26
113	94	0.2	1	71 23
114	87	0.2	1	63 24
115	66	0.2	1	55 11
116	81	0.2	1	65 16
117	110	0.2	1	90 20
118	64	0.2	1	48 16
119	84	0.2	1	72 12
120	91	0.2	1	71 20
121	81	0.2	1	59 22
122	99	0.2	1	81 18
123	113	0.2	1	75 38
124	46	0.2	1	30 16
125	16	0.2	1	2 14
126	22036	0.2	1	3302 18734

RUN STATISTICS FOR INPUT FILE: gastrula_T3_rep1_1_S10_L008_X2_001.fastq.gz
=============================================
15825508 sequences processed in total

Total number of sequences analysed for the sequence pair length validation: 15825508

Number of sequence pairs removed because at least one read was shorter than the length cutoff (36 bp): 25125 (0.16%)
