# Supplementary material for: Thyroid hormone membrane receptor binding and transcriptional regulation in the sea urchin Strongylocentrotus purpuratus
Source: Front Endocrinol (Lausanne). 2023 May 26;14:1195733. doi: 10.3389/fendo.2023.1195733 (PMC10250714; doi:10.3389/fendo.2023.1195733)
Supplement: Supplementary file 4 [file DataSheet_4.zip › gastrula_T3_rep2_10_S19_L008_XR1_001.fastq.gz_trimming_report.txt]

SUMMARISING RUN PARAMETERS
==========================
Input filename: gastrula_T3_rep2_10_S19_L008_X1_001.fastq.gz
Trimming mode: paired-end
Trim Galore version: 0.6.4_dev
Cutadapt version: 2.6
Number of cores used for trimming: 1
Quality Phred score cutoff: 5
Quality encoding type selected: ASCII+33
Adapter sequence: 'AGATCGGAAGAGC' (Illumina TruSeq, Sanger iPCR; user defined)
Maximum trimming error rate: 0.1 (default)
Minimum required adapter overlap (stringency): 1 bp
Minimum required sequence length for both reads before a sequence pair gets removed: 36 bp
Length cut-off for read 1: 35 bp (default)
Length cut-off for read 2: 35 bp (default)
Running FastQC on the data once trimming has completed
Output file will be GZIP compressed


This is cutadapt 2.6 with Python 3.6.8
Command line parameters: -j 1 -e 0.1 -q 5 -O 1 -a AGATCGGAAGAGC gastrula_T3_rep2_10_S19_L008_X1_001.fastq.gz
Processing reads on 1 core in single-end mode ...
Finished in 477.01 s (31 us/read; 1.95 M reads/minute).

=== Summary ===

Total reads processed:              15,470,583
Reads with adapters:                 6,402,266 (41.4%)
Reads written (passing filters):    15,470,583 (100.0%)

Total basepairs processed: 1,949,293,458 bp
Quality-trimmed:                     426 bp (0.0%)
Total written (filtered):  1,922,930,485 bp (98.6%)

=== Adapter 1 ===

Sequence: AGATCGGAAGAGC; Type: regular 3'; Length: 13; Trimmed: 6402266 times.

No. of allowed errors:
0-9 bp: 0; 10-13 bp: 1

Bases preceding removed adapters:
  A: 33.1%
  C: 24.6%
  G: 19.0%
  T: 23.3%
  none/other: 0.0%

Overview of removed sequences
length	count	expect	max.err	error counts
1	4108577	3867645.8	0	4108577
2	884844	966911.4	0	884844
3	327792	241727.9	0	327792
4	114570	60432.0	0	114570
5	58600	15108.0	0	58600
6	47098	3777.0	0	47098
7	44698	944.2	0	44698
8	44361	236.1	0	44361
9	42784	59.0	0	41705 1079
10	41510	14.8	1	39520 1990
11	39633	3.7	1	37813 1820
12	38505	0.9	1	36811 1694
13	37298	0.2	1	35617 1681
14	35812	0.2	1	34242 1570
15	33950	0.2	1	32443 1507
16	32306	0.2	1	30911 1395
17	30797	0.2	1	29446 1351
18	29597	0.2	1	28293 1304
19	28155	0.2	1	26884 1271
20	27113	0.2	1	25933 1180
21	25070	0.2	1	24045 1025
22	24226	0.2	1	23198 1028
23	22719	0.2	1	21798 921
24	21643	0.2	1	20763 880
25	20128	0.2	1	19296 832
26	18703	0.2	1	17922 781
27	17769	0.2	1	17025 744
28	16324	0.2	1	15614 710
29	15365	0.2	1	14736 629
30	14304	0.2	1	13696 608
31	13533	0.2	1	12971 562
32	12372	0.2	1	11842 530
33	11287	0.2	1	10826 461
34	10514	0.2	1	10105 409
35	9627	0.2	1	9218 409
36	8725	0.2	1	8362 363
37	8171	0.2	1	7827 344
38	7451	0.2	1	7098 353
39	6702	0.2	1	6428 274
40	6194	0.2	1	5949 245
41	5616	0.2	1	5376 240
42	5090	0.2	1	4860 230
43	4700	0.2	1	4509 191
44	4169	0.2	1	3987 182
45	3730	0.2	1	3583 147
46	3329	0.2	1	3194 135
47	3014	0.2	1	2902 112
48	2773	0.2	1	2639 134
49	2447	0.2	1	2350 97
50	2138	0.2	1	2035 103
51	1975	0.2	1	1882 93
52	1789	0.2	1	1688 101
53	1618	0.2	1	1542 76
54	1421	0.2	1	1380 41
55	1261	0.2	1	1212 49
56	1130	0.2	1	1079 51
57	985	0.2	1	937 48
58	859	0.2	1	830 29
59	748	0.2	1	724 24
60	700	0.2	1	668 32
61	639	0.2	1	616 23
62	585	0.2	1	559 26
63	493	0.2	1	468 25
64	447	0.2	1	421 26
65	381	0.2	1	367 14
66	361	0.2	1	345 16
67	280	0.2	1	263 17
68	267	0.2	1	250 17
69	209	0.2	1	194 15
70	210	0.2	1	193 17
71	182	0.2	1	167 15
72	157	0.2	1	140 17
73	154	0.2	1	138 16
74	130	0.2	1	124 6
75	113	0.2	1	105 8
76	122	0.2	1	115 7
77	78	0.2	1	73 5
78	90	0.2	1	82 8
79	67	0.2	1	61 6
80	75	0.2	1	66 9
81	49	0.2	1	40 9
82	49	0.2	1	43 6
83	33	0.2	1	32 1
84	41	0.2	1	30 11
85	29	0.2	1	22 7
86	24	0.2	1	18 6
87	35	0.2	1	28 7
88	18	0.2	1	12 6
89	30	0.2	1	23 7
90	20	0.2	1	16 4
91	20	0.2	1	15 5
92	12	0.2	1	9 3
93	18	0.2	1	13 5
94	20	0.2	1	9 11
95	14	0.2	1	9 5
96	17	0.2	1	13 4
97	12	0.2	1	7 5
98	16	0.2	1	14 2
99	24	0.2	1	14 10
100	21	0.2	1	18 3
101	14	0.2	1	12 2
102	20	0.2	1	15 5
103	22	0.2	1	19 3
104	36	0.2	1	33 3
105	29	0.2	1	20 9
106	23	0.2	1	17 6
107	30	0.2	1	21 9
108	30	0.2	1	26 4
109	39	0.2	1	28 11
110	42	0.2	1	33 9
111	39	0.2	1	31 8
112	33	0.2	1	29 4
113	55	0.2	1	48 7
114	47	0.2	1	43 4
115	30	0.2	1	27 3
116	77	0.2	1	65 12
117	84	0.2	1	79 5
118	26	0.2	1	24 2
119	44	0.2	1	37 7
120	49	0.2	1	44 5
121	49	0.2	1	43 6
122	70	0.2	1	65 5
123	99	0.2	1	76 23
124	17	0.2	1	11 6
125	34	0.2	1	5 29
126	7367	0.2	1	525 6842

RUN STATISTICS FOR INPUT FILE: gastrula_T3_rep2_10_S19_L008_X1_001.fastq.gz
=============================================
15470583 sequences processed in total
