# Supplementary material for: Thyroid hormone membrane receptor binding and transcriptional regulation in the sea urchin Strongylocentrotus purpuratus
Source: Front Endocrinol (Lausanne). 2023 May 26;14:1195733. doi: 10.3389/fendo.2023.1195733 (PMC10250714; doi:10.3389/fendo.2023.1195733)
Supplement: Supplementary file 4 [file DataSheet_4.zip › gastrula_T3_rep2_10_S19_L008_XR2_001.fastq.gz_trimming_report.txt]

SUMMARISING RUN PARAMETERS
==========================
Input filename: gastrula_T3_rep2_10_S19_L008_X2_001.fastq.gz
Trimming mode: paired-end
Trim Galore version: 0.6.4_dev
Cutadapt version: 2.6
Number of cores used for trimming: 1
Quality Phred score cutoff: 5
Quality encoding type selected: ASCII+33
Adapter sequence: 'AGATCGGAAGAGC' (Illumina TruSeq, Sanger iPCR; user defined)
Maximum trimming error rate: 0.1 (default)
Minimum required adapter overlap (stringency): 1 bp
Minimum required sequence length for both reads before a sequence pair gets removed: 36 bp
Length cut-off for read 1: 35 bp (default)
Length cut-off for read 2: 35 bp (default)
Running FastQC on the data once trimming has completed
Output file will be GZIP compressed


This is cutadapt 2.6 with Python 3.6.8
Command line parameters: -j 1 -e 0.1 -q 5 -O 1 -a AGATCGGAAGAGC gastrula_T3_rep2_10_S19_L008_X2_001.fastq.gz
Processing reads on 1 core in single-end mode ...
Finished in 497.82 s (32 us/read; 1.86 M reads/minute).

=== Summary ===

Total reads processed:              15,470,583
Reads with adapters:                 6,498,287 (42.0%)
Reads written (passing filters):    15,470,583 (100.0%)

Total basepairs processed: 1,949,293,458 bp
Quality-trimmed:                       0 bp (0.0%)
Total written (filtered):  1,922,614,697 bp (98.6%)

=== Adapter 1 ===

Sequence: AGATCGGAAGAGC; Type: regular 3'; Length: 13; Trimmed: 6498287 times.

No. of allowed errors:
0-9 bp: 0; 10-13 bp: 1

Bases preceding removed adapters:
  A: 33.1%
  C: 24.6%
  G: 21.1%
  T: 21.2%
  none/other: 0.0%

Overview of removed sequences
length	count	expect	max.err	error counts
1	4101781	3867645.8	0	4101781
2	932606	966911.4	0	932606
3	368755	241727.9	0	368755
4	124905	60432.0	0	124905
5	60290	15108.0	0	60290
6	47708	3777.0	0	47708
7	45167	944.2	0	45167
8	44657	236.1	0	44657
9	42781	59.0	0	42365 416
10	41532	14.8	1	40404 1128
11	39756	3.7	1	38716 1040
12	38521	0.9	1	37727 794
13	37297	0.2	1	36514 783
14	35826	0.2	1	35126 700
15	33958	0.2	1	33297 661
16	32332	0.2	1	31794 538
17	30782	0.2	1	30222 560
18	29604	0.2	1	29057 547
19	28175	0.2	1	27653 522
20	27123	0.2	1	26723 400
21	25097	0.2	1	24708 389
22	24232	0.2	1	23811 421
23	22739	0.2	1	22373 366
24	21604	0.2	1	21274 330
25	20102	0.2	1	19793 309
26	18674	0.2	1	18380 294
27	17734	0.2	1	17457 277
28	16299	0.2	1	16038 261
29	15359	0.2	1	15130 229
30	14297	0.2	1	14025 272
31	13532	0.2	1	13267 265
32	12381	0.2	1	12158 223
33	11289	0.2	1	11074 215
34	10527	0.2	1	10330 197
35	9624	0.2	1	9446 178
36	8717	0.2	1	8538 179
37	8175	0.2	1	8036 139
38	7452	0.2	1	7347 105
39	6716	0.2	1	6623 93
40	6191	0.2	1	6087 104
41	5623	0.2	1	5539 84
42	5091	0.2	1	5007 84
43	4692	0.2	1	4611 81
44	4169	0.2	1	4111 58
45	3733	0.2	1	3660 73
46	3331	0.2	1	3270 61
47	3024	0.2	1	2952 72
48	2783	0.2	1	2724 59
49	2448	0.2	1	2391 57
50	2134	0.2	1	2094 40
51	1987	0.2	1	1939 48
52	1779	0.2	1	1740 39
53	1622	0.2	1	1581 41
54	1421	0.2	1	1390 31
55	1280	0.2	1	1240 40
56	1130	0.2	1	1097 33
57	983	0.2	1	965 18
58	861	0.2	1	837 24
59	759	0.2	1	739 20
60	707	0.2	1	677 30
61	644	0.2	1	616 28
62	689	0.2	1	665 24
63	496	0.2	1	475 21
64	458	0.2	1	432 26
65	387	0.2	1	371 16
66	365	0.2	1	349 16
67	285	0.2	1	272 13
68	271	0.2	1	258 13
69	220	0.2	1	208 12
70	211	0.2	1	202 9
71	181	0.2	1	170 11
72	161	0.2	1	148 13
73	154	0.2	1	146 8
74	143	0.2	1	124 19
75	120	0.2	1	108 12
76	127	0.2	1	118 9
77	91	0.2	1	76 15
78	93	0.2	1	85 8
79	72	0.2	1	63 9
80	77	0.2	1	69 8
81	55	0.2	1	46 9
82	59	0.2	1	47 12
83	42	0.2	1	32 10
84	43	0.2	1	35 8
85	27	0.2	1	23 4
86	28	0.2	1	21 7
87	35	0.2	1	28 7
88	26	0.2	1	13 13
89	35	0.2	1	23 12
90	26	0.2	1	17 9
91	25	0.2	1	14 11
92	29	0.2	1	10 19
93	32	0.2	1	16 16
94	17	0.2	1	11 6
95	21	0.2	1	10 11
96	27	0.2	1	18 9
97	20	0.2	1	7 13
98	29	0.2	1	15 14
99	34	0.2	1	15 19
100	34	0.2	1	19 15
101	32	0.2	1	12 20
102	39	0.2	1	16 23
103	43	0.2	1	20 23
104	48	0.2	1	33 15
105	28	0.2	1	23 5
106	31	0.2	1	20 11
107	37	0.2	1	21 16
108	40	0.2	1	25 15
109	38	0.2	1	31 7
110	45	0.2	1	36 9
111	41	0.2	1	34 7
112	46	0.2	1	27 19
113	63	0.2	1	46 17
114	53	0.2	1	38 15
115	36	0.2	1	22 14
116	84	0.2	1	56 28
117	92	0.2	1	69 23
118	28	0.2	1	21 7
119	46	0.2	1	34 12
120	49	0.2	1	41 8
121	53	0.2	1	41 12
122	70	0.2	1	54 16
123	113	0.2	1	74 39
124	27	0.2	1	12 15
125	19	0.2	1	4 15
126	7343	0.2	1	537 6806

RUN STATISTICS FOR INPUT FILE: gastrula_T3_rep2_10_S19_L008_X2_001.fastq.gz
=============================================
15470583 sequences processed in total

Total number of sequences analysed for the sequence pair length validation: 15470583

Number of sequence pairs removed because at least one read was shorter than the length cutoff (36 bp): 9285 (0.06%)
