# Supplementary material for: Thyroid hormone membrane receptor binding and transcriptional regulation in the sea urchin Strongylocentrotus purpuratus
Source: Front Endocrinol (Lausanne). 2023 May 26;14:1195733. doi: 10.3389/fendo.2023.1195733 (PMC10250714; doi:10.3389/fendo.2023.1195733)
Supplement: Supplementary file 4 [file DataSheet_4.zip › gastrula_T4_rep1_2_S11_L008_XR1_001.fastq.gz_trimming_report.txt]

SUMMARISING RUN PARAMETERS
==========================
Input filename: gastrula_T4_rep1_2_S11_L008_X1_001.fastq.gz
Trimming mode: paired-end
Trim Galore version: 0.6.4_dev
Cutadapt version: 2.6
Number of cores used for trimming: 1
Quality Phred score cutoff: 5
Quality encoding type selected: ASCII+33
Adapter sequence: 'AGATCGGAAGAGC' (Illumina TruSeq, Sanger iPCR; user defined)
Maximum trimming error rate: 0.1 (default)
Minimum required adapter overlap (stringency): 1 bp
Minimum required sequence length for both reads before a sequence pair gets removed: 36 bp
Length cut-off for read 1: 35 bp (default)
Length cut-off for read 2: 35 bp (default)
Running FastQC on the data once trimming has completed
Output file will be GZIP compressed


This is cutadapt 2.6 with Python 3.6.8
Command line parameters: -j 1 -e 0.1 -q 5 -O 1 -a AGATCGGAAGAGC gastrula_T4_rep1_2_S11_L008_X1_001.fastq.gz
Processing reads on 1 core in single-end mode ...
Finished in 538.69 s (31 us/read; 1.92 M reads/minute).

=== Summary ===

Total reads processed:              17,248,495
Reads with adapters:                 7,861,226 (45.6%)
Reads written (passing filters):    17,248,495 (100.0%)

Total basepairs processed: 2,173,310,370 bp
Quality-trimmed:                     449 bp (0.0%)
Total written (filtered):  2,114,783,544 bp (97.3%)

=== Adapter 1 ===

Sequence: AGATCGGAAGAGC; Type: regular 3'; Length: 13; Trimmed: 7861226 times.

No. of allowed errors:
0-9 bp: 0; 10-13 bp: 1

Bases preceding removed adapters:
  A: 31.1%
  C: 24.5%
  G: 21.4%
  T: 22.9%
  none/other: 0.0%

Overview of removed sequences
length	count	expect	max.err	error counts
1	4267262	4312123.8	0	4267262
2	943338	1078030.9	0	943338
3	364865	269507.7	0	364865
4	141771	67376.9	0	141771
5	84751	16844.2	0	84751
6	73642	4211.1	0	73642
7	72298	1052.8	0	72298
8	73020	263.2	0	73020
9	71475	65.8	0	71146 329
10	70949	16.4	1	69322 1627
11	69201	4.1	1	67643 1558
12	68862	1.0	1	67437 1425
13	67539	0.3	1	66165 1374
14	66498	0.3	1	65229 1269
15	65364	0.3	1	64085 1279
16	63209	0.3	1	61954 1255
17	61933	0.3	1	60716 1217
18	60764	0.3	1	59655 1109
19	59664	0.3	1	58452 1212
20	58798	0.3	1	57846 952
21	56864	0.3	1	55844 1020
22	55672	0.3	1	54740 932
23	53784	0.3	1	52923 861
24	52314	0.3	1	51375 939
25	49742	0.3	1	48898 844
26	48287	0.3	1	47475 812
27	46504	0.3	1	45686 818
28	44780	0.3	1	44031 749
29	43740	0.3	1	43052 688
30	41303	0.3	1	40638 665
31	40074	0.3	1	39413 661
32	37973	0.3	1	37315 658
33	35338	0.3	1	34773 565
34	34426	0.3	1	33856 570
35	31883	0.3	1	31363 520
36	29569	0.3	1	29114 455
37	28391	0.3	1	27913 478
38	26598	0.3	1	26111 487
39	24920	0.3	1	24477 443
40	23016	0.3	1	22572 444
41	21461	0.3	1	21048 413
42	20062	0.3	1	19672 390
43	18577	0.3	1	18257 320
44	16659	0.3	1	16337 322
45	15387	0.3	1	15089 298
46	14118	0.3	1	13873 245
47	12889	0.3	1	12643 246
48	11549	0.3	1	11346 203
49	10534	0.3	1	10336 198
50	9677	0.3	1	9532 145
51	8588	0.3	1	8444 144
52	7711	0.3	1	7575 136
53	6994	0.3	1	6878 116
54	6094	0.3	1	5997 97
55	5490	0.3	1	5401 89
56	4861	0.3	1	4766 95
57	4325	0.3	1	4230 95
58	3861	0.3	1	3795 66
59	3247	0.3	1	3200 47
60	3002	0.3	1	2959 43
61	2622	0.3	1	2579 43
62	2236	0.3	1	2207 29
63	2117	0.3	1	2093 24
64	1853	0.3	1	1827 26
65	1668	0.3	1	1635 33
66	1432	0.3	1	1396 36
67	1300	0.3	1	1273 27
68	1097	0.3	1	1075 22
69	922	0.3	1	907 15
70	841	0.3	1	817 24
71	657	0.3	1	638 19
72	583	0.3	1	561 22
73	536	0.3	1	519 17
74	502	0.3	1	489 13
75	416	0.3	1	405 11
76	394	0.3	1	381 13
77	309	0.3	1	301 8
78	258	0.3	1	253 5
79	231	0.3	1	223 8
80	208	0.3	1	197 11
81	159	0.3	1	149 10
82	164	0.3	1	152 12
83	116	0.3	1	110 6
84	125	0.3	1	115 10
85	104	0.3	1	97 7
86	106	0.3	1	93 13
87	91	0.3	1	86 5
88	70	0.3	1	61 9
89	39	0.3	1	35 4
90	50	0.3	1	44 6
91	31	0.3	1	22 9
92	49	0.3	1	38 11
93	43	0.3	1	34 9
94	31	0.3	1	26 5
95	32	0.3	1	27 5
96	38	0.3	1	33 5
97	32	0.3	1	28 4
98	29	0.3	1	23 6
99	19	0.3	1	13 6
100	29	0.3	1	23 6
101	27	0.3	1	24 3
102	21	0.3	1	18 3
103	35	0.3	1	31 4
104	36	0.3	1	32 4
105	37	0.3	1	30 7
106	51	0.3	1	48 3
107	43	0.3	1	35 8
108	40	0.3	1	37 3
109	68	0.3	1	61 7
110	56	0.3	1	50 6
111	67	0.3	1	66 1
112	86	0.3	1	81 5
113	101	0.3	1	97 4
114	99	0.3	1	93 6
115	83	0.3	1	81 2
116	140	0.3	1	131 9
117	181	0.3	1	176 5
118	93	0.3	1	83 10
119	161	0.3	1	150 11
120	155	0.3	1	150 5
121	150	0.3	1	137 13
122	162	0.3	1	157 5
123	200	0.3	1	185 15
124	35	0.3	1	31 4
125	60	0.3	1	6 54
126	22033	0.3	1	1816 20217

RUN STATISTICS FOR INPUT FILE: gastrula_T4_rep1_2_S11_L008_X1_001.fastq.gz
=============================================
17248495 sequences processed in total
