# Supplementary material for: Thyroid hormone membrane receptor binding and transcriptional regulation in the sea urchin Strongylocentrotus purpuratus
Source: Front Endocrinol (Lausanne). 2023 May 26;14:1195733. doi: 10.3389/fendo.2023.1195733 (PMC10250714; doi:10.3389/fendo.2023.1195733)
Supplement: Supplementary file 4 [file DataSheet_4.zip › gastrula_T4_rep1_2_S11_L008_XR2_001.fastq.gz_trimming_report.txt]

SUMMARISING RUN PARAMETERS
==========================
Input filename: gastrula_T4_rep1_2_S11_L008_X2_001.fastq.gz
Trimming mode: paired-end
Trim Galore version: 0.6.4_dev
Cutadapt version: 2.6
Number of cores used for trimming: 1
Quality Phred score cutoff: 5
Quality encoding type selected: ASCII+33
Adapter sequence: 'AGATCGGAAGAGC' (Illumina TruSeq, Sanger iPCR; user defined)
Maximum trimming error rate: 0.1 (default)
Minimum required adapter overlap (stringency): 1 bp
Minimum required sequence length for both reads before a sequence pair gets removed: 36 bp
Length cut-off for read 1: 35 bp (default)
Length cut-off for read 2: 35 bp (default)
Running FastQC on the data once trimming has completed
Output file will be GZIP compressed


This is cutadapt 2.6 with Python 3.6.8
Command line parameters: -j 1 -e 0.1 -q 5 -O 1 -a AGATCGGAAGAGC gastrula_T4_rep1_2_S11_L008_X2_001.fastq.gz
Processing reads on 1 core in single-end mode ...
Finished in 543.38 s (32 us/read; 1.90 M reads/minute).

=== Summary ===

Total reads processed:              17,248,495
Reads with adapters:                 7,949,769 (46.1%)
Reads written (passing filters):    17,248,495 (100.0%)

Total basepairs processed: 2,173,310,370 bp
Quality-trimmed:                       0 bp (0.0%)
Total written (filtered):  2,114,609,664 bp (97.3%)

=== Adapter 1 ===

Sequence: AGATCGGAAGAGC; Type: regular 3'; Length: 13; Trimmed: 7949769 times.

No. of allowed errors:
0-9 bp: 0; 10-13 bp: 1

Bases preceding removed adapters:
  A: 30.8%
  C: 25.3%
  G: 24.1%
  T: 19.8%
  none/other: 0.0%

Overview of removed sequences
length	count	expect	max.err	error counts
1	4252539	4312123.8	0	4252539
2	991918	1078030.9	0	991918
3	409325	269507.7	0	409325
4	153505	67376.9	0	153505
5	86045	16844.2	0	86045
6	74008	4211.1	0	74008
7	72192	1052.8	0	72192
8	72820	263.2	0	72820
9	71476	65.8	0	70999 477
10	70984	16.4	1	69182 1802
11	69172	4.1	1	67401 1771
12	68831	1.0	1	67381 1450
13	67369	0.3	1	65870 1499
14	66424	0.3	1	65083 1341
15	65262	0.3	1	64078 1184
16	63076	0.3	1	62037 1039
17	61825	0.3	1	60622 1203
18	60648	0.3	1	59510 1138
19	59523	0.3	1	58420 1103
20	58754	0.3	1	57792 962
21	56771	0.3	1	55820 951
22	55576	0.3	1	54621 955
23	53727	0.3	1	52746 981
24	52133	0.3	1	51280 853
25	49610	0.3	1	48781 829
26	48131	0.3	1	47365 766
27	46323	0.3	1	45554 769
28	44614	0.3	1	43879 735
29	43571	0.3	1	42844 727
30	41251	0.3	1	40422 829
31	40000	0.3	1	39241 759
32	37888	0.3	1	37182 706
33	35253	0.3	1	34601 652
34	34385	0.3	1	33679 706
35	31805	0.3	1	31145 660
36	29510	0.3	1	28909 601
37	28351	0.3	1	27900 451
38	26579	0.3	1	26145 434
39	24886	0.3	1	24497 389
40	22994	0.3	1	22627 367
41	21432	0.3	1	21097 335
42	20030	0.3	1	19729 301
43	18544	0.3	1	18250 294
44	16613	0.3	1	16356 257
45	15363	0.3	1	15095 268
46	14082	0.3	1	13825 257
47	12888	0.3	1	12679 209
48	11546	0.3	1	11342 204
49	10516	0.3	1	10320 196
50	9664	0.3	1	9475 189
51	8584	0.3	1	8365 219
52	7683	0.3	1	7509 174
53	7013	0.3	1	6831 182
54	6100	0.3	1	5953 147
55	5494	0.3	1	5359 135
56	4851	0.3	1	4744 107
57	4328	0.3	1	4218 110
58	3872	0.3	1	3776 96
59	3255	0.3	1	3182 73
60	3009	0.3	1	2929 80
61	2620	0.3	1	2554 66
62	2479	0.3	1	2434 45
63	2121	0.3	1	2072 49
64	1885	0.3	1	1819 66
65	1676	0.3	1	1629 47
66	1443	0.3	1	1410 33
67	1298	0.3	1	1268 30
68	1107	0.3	1	1074 33
69	926	0.3	1	909 17
70	852	0.3	1	826 26
71	659	0.3	1	633 26
72	591	0.3	1	568 23
73	546	0.3	1	527 19
74	506	0.3	1	487 19
75	417	0.3	1	400 17
76	398	0.3	1	386 12
77	311	0.3	1	300 11
78	262	0.3	1	250 12
79	243	0.3	1	227 16
80	215	0.3	1	201 14
81	163	0.3	1	153 10
82	170	0.3	1	149 21
83	116	0.3	1	110 6
84	122	0.3	1	116 6
85	109	0.3	1	97 12
86	105	0.3	1	94 11
87	98	0.3	1	88 10
88	77	0.3	1	59 18
89	58	0.3	1	36 22
90	68	0.3	1	44 24
91	37	0.3	1	28 9
92	55	0.3	1	42 13
93	50	0.3	1	35 15
94	39	0.3	1	25 14
95	37	0.3	1	29 8
96	48	0.3	1	36 12
97	40	0.3	1	27 13
98	29	0.3	1	23 6
99	25	0.3	1	13 12
100	37	0.3	1	23 14
101	41	0.3	1	26 15
102	49	0.3	1	18 31
103	48	0.3	1	33 15
104	49	0.3	1	33 16
105	37	0.3	1	32 5
106	54	0.3	1	48 6
107	49	0.3	1	34 15
108	62	0.3	1	36 26
109	74	0.3	1	62 12
110	61	0.3	1	50 11
111	76	0.3	1	65 11
112	103	0.3	1	70 33
113	115	0.3	1	84 31
114	106	0.3	1	91 15
115	88	0.3	1	66 22
116	144	0.3	1	112 32
117	186	0.3	1	143 43
118	98	0.3	1	75 23
119	158	0.3	1	136 22
120	155	0.3	1	122 33
121	147	0.3	1	121 26
122	160	0.3	1	134 26
123	210	0.3	1	161 49
124	46	0.3	1	29 17
125	17	0.3	1	7 10
126	21477	0.3	1	1849 19628

RUN STATISTICS FOR INPUT FILE: gastrula_T4_rep1_2_S11_L008_X2_001.fastq.gz
=============================================
17248495 sequences processed in total

Total number of sequences analysed for the sequence pair length validation: 17248495

Number of sequence pairs removed because at least one read was shorter than the length cutoff (36 bp): 25283 (0.15%)
