# Supplementary material for: Thyroid hormone membrane receptor binding and transcriptional regulation in the sea urchin Strongylocentrotus purpuratus
Source: Front Endocrinol (Lausanne). 2023 May 26;14:1195733. doi: 10.3389/fendo.2023.1195733 (PMC10250714; doi:10.3389/fendo.2023.1195733)
Supplement: Supplementary file 4 [file DataSheet_4.zip › gastrula_T4_rep2_11_S20_L008_XR1_001.fastq.gz_trimming_report.txt]

SUMMARISING RUN PARAMETERS
==========================
Input filename: gastrula_T4_rep2_11_S20_L008_X1_001.fastq.gz
Trimming mode: paired-end
Trim Galore version: 0.6.4_dev
Cutadapt version: 2.6
Number of cores used for trimming: 1
Quality Phred score cutoff: 5
Quality encoding type selected: ASCII+33
Adapter sequence: 'AGATCGGAAGAGC' (Illumina TruSeq, Sanger iPCR; user defined)
Maximum trimming error rate: 0.1 (default)
Minimum required adapter overlap (stringency): 1 bp
Minimum required sequence length for both reads before a sequence pair gets removed: 36 bp
Length cut-off for read 1: 35 bp (default)
Length cut-off for read 2: 35 bp (default)
Running FastQC on the data once trimming has completed
Output file will be GZIP compressed


This is cutadapt 2.6 with Python 3.6.8
Command line parameters: -j 1 -e 0.1 -q 5 -O 1 -a AGATCGGAAGAGC gastrula_T4_rep2_11_S20_L008_X1_001.fastq.gz
Processing reads on 1 core in single-end mode ...
Finished in 488.80 s (31 us/read; 1.93 M reads/minute).

=== Summary ===

Total reads processed:              15,690,676
Reads with adapters:                 6,538,223 (41.7%)
Reads written (passing filters):    15,690,676 (100.0%)

Total basepairs processed: 1,977,025,176 bp
Quality-trimmed:                     387 bp (0.0%)
Total written (filtered):  1,950,651,699 bp (98.7%)

=== Adapter 1 ===

Sequence: AGATCGGAAGAGC; Type: regular 3'; Length: 13; Trimmed: 6538223 times.

No. of allowed errors:
0-9 bp: 0; 10-13 bp: 1

Bases preceding removed adapters:
  A: 33.4%
  C: 24.5%
  G: 19.0%
  T: 23.2%
  none/other: 0.0%

Overview of removed sequences
length	count	expect	max.err	error counts
1	4170299	3922669.0	0	4170299
2	905173	980667.2	0	905173
3	341359	245166.8	0	341359
4	122684	61291.7	0	122684
5	65618	15322.9	0	65618
6	53506	3830.7	0	53506
7	51191	957.7	0	51191
8	50408	239.4	0	50408
9	47884	59.9	0	47566 318
10	46549	15.0	1	45337 1212
11	44145	3.7	1	43124 1021
12	42616	0.9	1	41706 910
13	40820	0.2	1	39840 980
14	38630	0.2	1	37776 854
15	36618	0.2	1	35844 774
16	34742	0.2	1	34023 719
17	32990	0.2	1	32335 655
18	30906	0.2	1	30262 644
19	28924	0.2	1	28319 605
20	27574	0.2	1	27023 551
21	25491	0.2	1	24963 528
22	24231	0.2	1	23801 430
23	22258	0.2	1	21866 392
24	21021	0.2	1	20618 403
25	19362	0.2	1	18991 371
26	17645	0.2	1	17310 335
27	16616	0.2	1	16296 320
28	15229	0.2	1	14955 274
29	14062	0.2	1	13803 259
30	13217	0.2	1	12969 248
31	11981	0.2	1	11733 248
32	10871	0.2	1	10671 200
33	9950	0.2	1	9756 194
34	8885	0.2	1	8688 197
35	8058	0.2	1	7919 139
36	7392	0.2	1	7245 147
37	6832	0.2	1	6695 137
38	6192	0.2	1	6062 130
39	5700	0.2	1	5591 109
40	5148	0.2	1	5053 95
41	4582	0.2	1	4495 87
42	4151	0.2	1	4081 70
43	3678	0.2	1	3581 97
44	3243	0.2	1	3168 75
45	2986	0.2	1	2909 77
46	2630	0.2	1	2589 41
47	2245	0.2	1	2196 49
48	2132	0.2	1	2082 50
49	1868	0.2	1	1827 41
50	1803	0.2	1	1755 48
51	1552	0.2	1	1523 29
52	1341	0.2	1	1308 33
53	1196	0.2	1	1166 30
54	1117	0.2	1	1093 24
55	1006	0.2	1	979 27
56	891	0.2	1	860 31
57	794	0.2	1	773 21
58	667	0.2	1	652 15
59	575	0.2	1	555 20
60	522	0.2	1	510 12
61	490	0.2	1	472 18
62	400	0.2	1	388 12
63	331	0.2	1	320 11
64	330	0.2	1	315 15
65	281	0.2	1	268 13
66	266	0.2	1	257 9
67	275	0.2	1	266 9
68	227	0.2	1	217 10
69	166	0.2	1	162 4
70	151	0.2	1	146 5
71	129	0.2	1	120 9
72	132	0.2	1	124 8
73	125	0.2	1	119 6
74	92	0.2	1	88 4
75	80	0.2	1	72 8
76	97	0.2	1	82 15
77	74	0.2	1	67 7
78	85	0.2	1	73 12
79	69	0.2	1	60 9
80	48	0.2	1	45 3
81	46	0.2	1	40 6
82	47	0.2	1	45 2
83	41	0.2	1	31 10
84	29	0.2	1	22 7
85	23	0.2	1	18 5
86	34	0.2	1	26 8
87	22	0.2	1	19 3
88	24	0.2	1	15 9
89	25	0.2	1	17 8
90	12	0.2	1	8 4
91	12	0.2	1	10 2
92	15	0.2	1	12 3
93	17	0.2	1	14 3
94	14	0.2	1	5 9
95	22	0.2	1	14 8
96	11	0.2	1	8 3
97	9	0.2	1	7 2
98	9	0.2	1	5 4
99	13	0.2	1	8 5
100	10	0.2	1	5 5
101	7	0.2	1	6 1
102	11	0.2	1	6 5
103	18	0.2	1	13 5
104	24	0.2	1	17 7
105	12	0.2	1	10 2
106	18	0.2	1	15 3
107	27	0.2	1	19 8
108	19	0.2	1	17 2
109	26	0.2	1	20 6
110	22	0.2	1	16 6
111	31	0.2	1	29 2
112	38	0.2	1	33 5
113	31	0.2	1	28 3
114	29	0.2	1	29
115	40	0.2	1	36 4
116	47	0.2	1	39 8
117	54	0.2	1	48 6
118	46	0.2	1	43 3
119	71	0.2	1	68 3
120	61	0.2	1	51 10
121	50	0.2	1	45 5
122	57	0.2	1	54 3
123	61	0.2	1	47 14
124	26	0.2	1	15 11
125	26	0.2	1	3 23
126	11332	0.2	1	2332 9000

RUN STATISTICS FOR INPUT FILE: gastrula_T4_rep2_11_S20_L008_X1_001.fastq.gz
=============================================
15690676 sequences processed in total
