# Supplementary material for: Thyroid hormone membrane receptor binding and transcriptional regulation in the sea urchin Strongylocentrotus purpuratus
Source: Front Endocrinol (Lausanne). 2023 May 26;14:1195733. doi: 10.3389/fendo.2023.1195733 (PMC10250714; doi:10.3389/fendo.2023.1195733)
Supplement: Supplementary file 4 [file DataSheet_4.zip › gastrula_T4_rep2_11_S20_L008_XR2_001.fastq.gz_trimming_report.txt]

SUMMARISING RUN PARAMETERS
==========================
Input filename: gastrula_T4_rep2_11_S20_L008_X2_001.fastq.gz
Trimming mode: paired-end
Trim Galore version: 0.6.4_dev
Cutadapt version: 2.6
Number of cores used for trimming: 1
Quality Phred score cutoff: 5
Quality encoding type selected: ASCII+33
Adapter sequence: 'AGATCGGAAGAGC' (Illumina TruSeq, Sanger iPCR; user defined)
Maximum trimming error rate: 0.1 (default)
Minimum required adapter overlap (stringency): 1 bp
Minimum required sequence length for both reads before a sequence pair gets removed: 36 bp
Length cut-off for read 1: 35 bp (default)
Length cut-off for read 2: 35 bp (default)
Running FastQC on the data once trimming has completed
Output file will be GZIP compressed


This is cutadapt 2.6 with Python 3.6.8
Command line parameters: -j 1 -e 0.1 -q 5 -O 1 -a AGATCGGAAGAGC gastrula_T4_rep2_11_S20_L008_X2_001.fastq.gz
Processing reads on 1 core in single-end mode ...
Finished in 509.53 s (32 us/read; 1.85 M reads/minute).

=== Summary ===

Total reads processed:              15,690,676
Reads with adapters:                 6,595,035 (42.0%)
Reads written (passing filters):    15,690,676 (100.0%)

Total basepairs processed: 1,977,025,176 bp
Quality-trimmed:                       0 bp (0.0%)
Total written (filtered):  1,950,473,737 bp (98.7%)

=== Adapter 1 ===

Sequence: AGATCGGAAGAGC; Type: regular 3'; Length: 13; Trimmed: 6595035 times.

No. of allowed errors:
0-9 bp: 0; 10-13 bp: 1

Bases preceding removed adapters:
  A: 33.2%
  C: 24.7%
  G: 21.0%
  T: 21.2%
  none/other: 0.0%

Overview of removed sequences
length	count	expect	max.err	error counts
1	4135426	3922669.0	0	4135426
2	947716	980667.2	0	947716
3	380455	245166.8	0	380455
4	132496	61291.7	0	132496
5	67226	15322.9	0	67226
6	53907	3830.7	0	53907
7	51181	957.7	0	51181
8	50162	239.4	0	50162
9	47757	59.9	0	47367 390
10	46549	15.0	1	45142 1407
11	44143	3.7	1	42854 1289
12	42563	0.9	1	41610 953
13	40714	0.2	1	39692 1022
14	38535	0.2	1	37693 842
15	36541	0.2	1	35838 703
16	34638	0.2	1	33912 726
17	32923	0.2	1	32250 673
18	30813	0.2	1	30143 670
19	28861	0.2	1	28253 608
20	27510	0.2	1	27000 510
21	25421	0.2	1	24902 519
22	24187	0.2	1	23679 508
23	22201	0.2	1	21784 417
24	20973	0.2	1	20534 439
25	19284	0.2	1	18962 322
26	17609	0.2	1	17254 355
27	16565	0.2	1	16260 305
28	15154	0.2	1	14840 314
29	13998	0.2	1	13733 265
30	13166	0.2	1	12856 310
31	11961	0.2	1	11710 251
32	10840	0.2	1	10619 221
33	9916	0.2	1	9717 199
34	8847	0.2	1	8652 195
35	8060	0.2	1	7887 173
36	7370	0.2	1	7204 166
37	6804	0.2	1	6692 112
38	6184	0.2	1	6043 141
39	5689	0.2	1	5569 120
40	5161	0.2	1	5062 99
41	4570	0.2	1	4480 90
42	4141	0.2	1	4053 88
43	3661	0.2	1	3587 74
44	3241	0.2	1	3170 71
45	2979	0.2	1	2903 76
46	2630	0.2	1	2565 65
47	2243	0.2	1	2191 52
48	2135	0.2	1	2079 56
49	1867	0.2	1	1823 44
50	1797	0.2	1	1745 52
51	1563	0.2	1	1515 48
52	1328	0.2	1	1293 35
53	1204	0.2	1	1156 48
54	1126	0.2	1	1087 39
55	1008	0.2	1	979 29
56	881	0.2	1	855 26
57	799	0.2	1	780 19
58	667	0.2	1	643 24
59	568	0.2	1	556 12
60	528	0.2	1	504 24
61	491	0.2	1	471 20
62	510	0.2	1	490 20
63	327	0.2	1	319 8
64	345	0.2	1	320 25
65	283	0.2	1	270 13
66	281	0.2	1	262 19
67	274	0.2	1	266 8
68	229	0.2	1	222 7
69	175	0.2	1	164 11
70	158	0.2	1	143 15
71	129	0.2	1	119 10
72	131	0.2	1	125 6
73	125	0.2	1	119 6
74	98	0.2	1	88 10
75	84	0.2	1	72 12
76	90	0.2	1	82 8
77	76	0.2	1	70 6
78	78	0.2	1	75 3
79	69	0.2	1	60 9
80	59	0.2	1	46 13
81	53	0.2	1	40 13
82	58	0.2	1	46 12
83	43	0.2	1	31 12
84	30	0.2	1	24 6
85	32	0.2	1	18 14
86	38	0.2	1	27 11
87	24	0.2	1	19 5
88	29	0.2	1	15 14
89	26	0.2	1	17 9
90	26	0.2	1	9 17
91	15	0.2	1	11 4
92	22	0.2	1	11 11
93	25	0.2	1	14 11
94	17	0.2	1	6 11
95	31	0.2	1	16 15
96	27	0.2	1	12 15
97	15	0.2	1	6 9
98	23	0.2	1	5 18
99	18	0.2	1	8 10
100	16	0.2	1	5 11
101	20	0.2	1	6 14
102	35	0.2	1	6 29
103	24	0.2	1	14 10
104	34	0.2	1	16 18
105	21	0.2	1	10 11
106	22	0.2	1	16 6
107	34	0.2	1	20 14
108	35	0.2	1	18 17
109	30	0.2	1	17 13
110	28	0.2	1	15 13
111	40	0.2	1	29 11
112	55	0.2	1	28 27
113	42	0.2	1	30 12
114	35	0.2	1	24 11
115	40	0.2	1	31 9
116	58	0.2	1	33 25
117	55	0.2	1	46 9
118	51	0.2	1	35 16
119	77	0.2	1	59 18
120	54	0.2	1	49 5
121	53	0.2	1	37 16
122	57	0.2	1	45 12
123	75	0.2	1	43 32
124	29	0.2	1	16 13
125	23	0.2	1	4 19
126	10986	0.2	1	2338 8648

RUN STATISTICS FOR INPUT FILE: gastrula_T4_rep2_11_S20_L008_X2_001.fastq.gz
=============================================
15690676 sequences processed in total

Total number of sequences analysed for the sequence pair length validation: 15690676

Number of sequence pairs removed because at least one read was shorter than the length cutoff (36 bp): 12900 (0.08%)
